# Supplementary material for: RsfA (YbeB) Proteins Are Conserved Ribosomal Silencing Factors
Source: PLoS Genet. 2012 Jul 19;8(7):e1002815. doi: 10.1371/journal.pgen.1002815 (PMC3400551; doi:10.1371/journal.pgen.1002815)
Supplement: Dataset S1 — PDB file of the ribosome with bound RsfA. (ZIP) [file pgen.1002815.s001.zip]

Archive with 5 entries (4 files):
- full_model_S30.pdb
- __MACOSX/
- __MACOSX/._full_model_S30.pdb
- full_model_S50_RsfA.pdb
- __MACOSX/._full_model_S50_RsfA.pdb
