# Supplementary material for: RsfA (YbeB) Proteins Are Conserved Ribosomal Silencing Factors
Source: PLoS Genet. 2012 Jul 19;8(7):e1002815. doi: 10.1371/journal.pgen.1002815 (PMC3400551; doi:10.1371/journal.pgen.1002815)
Supplement: Dataset S1 — PDB file of the ribosome with bound RsfA. (ZIP) [file pgen.1002815.s001.zip › full_model_S30.pdb]

HEADER    S30                                         
TITLE     DOCKING MODEL OF HOMOLOGY MODEL OF RSFA AND S50 SUBUNIT               
TITLE    2 OF ESCHERICHIA COLI RIBOSOME. THIS FILE CONTAINS             
TITLE    3 THE 30S SUBUNIT FROM PDB CODE 2AW7               
SPLIT      full_model_S50_RsfA full_model_S30
ATOM      1  P   U   A   5       5.525  70.685 -82.169  1.00134.77           P  
ATOM      2  C5' U   A   5       7.709  69.240 -82.700  1.00134.77           C  
ATOM      3  O5' U   A   5       6.720  69.662 -81.743  1.00134.77           O  
ATOM      4  C4' U   A   5       9.030  69.909 -82.412  1.00134.77           C  
ATOM      5  O4' U   A   5       9.652  69.252 -81.277  1.00134.77           O  
ATOM      6  C3' U   A   5      10.025  69.826 -83.567  1.00134.77           C  
ATOM      7  O3' U   A   5      10.764  71.034 -83.647  1.00134.77           O  
ATOM      8  C2' U   A   5      10.946  68.679 -83.166  1.00134.77           C  
ATOM      9  O2' U   A   5      12.264  68.828 -83.655  1.00134.77           O  
ATOM     10  C1' U   A   5      10.925  68.763 -81.641  1.00134.77           C  
ATOM     11  N1  U   A   5      11.091  67.440 -81.024  1.00147.95           N  
ATOM     12  C2  U   A   5      12.292  67.157 -80.405  1.00147.95           C  
ATOM     13  O2  U   A   5      13.209  67.958 -80.339  1.00147.95           O  
ATOM     14  N3  U   A   5      12.379  65.898 -79.863  1.00147.95           N  
ATOM     15  C4  U   A   5      11.406  64.919 -79.877  1.00147.95           C  
ATOM     16  O4  U   A   5      11.637  63.827 -79.357  1.00147.95           O  
ATOM     17  C5  U   A   5      10.191  65.294 -80.532  1.00147.95           C  
ATOM     18  C6  U   A   5      10.078  66.511 -81.068  1.00147.95           C  
ATOM     19  OP1 U   A   5       4.262  69.842 -82.241  1.00134.77           O  
ATOM     20  OP2 U   A   5       5.472  71.744 -81.081  1.00134.77           O1-
ATOM     21  P   G   A   6      11.240  71.579 -85.079  1.00 76.51           P  
ATOM     22  C5' G   A   6      11.494  74.182 -84.923  1.00 76.51           C  
ATOM     23  O5' G   A   6      12.057  72.894 -84.715  1.00 76.51           O  
ATOM     24  C4' G   A   6      11.905  75.113 -83.810  1.00 76.51           C  
ATOM     25  O4' G   A   6      11.082  74.913 -82.635  1.00 76.51           O  
ATOM     26  C3' G   A   6      13.325  74.955 -83.276  1.00 76.51           C  
ATOM     27  O3' G   A   6      14.297  75.565 -84.112  1.00 76.51           O  
ATOM     28  C2' G   A   6      13.247  75.619 -81.903  1.00 76.51           C  
ATOM     29  O2' G   A   6      13.458  77.015 -81.965  1.00 76.51           O  
ATOM     30  C1' G   A   6      11.797  75.345 -81.492  1.00 76.51           C  
ATOM     31  N1  G   A   6      12.882  70.670 -79.785  1.00 98.70           N  
ATOM     32  C2  G   A   6      13.234  71.261 -80.973  1.00 98.70           C  
ATOM     33  N2  G   A   6      13.974  70.515 -81.806  1.00 98.70           N  
ATOM     34  N3  G   A   6      12.887  72.491 -81.319  1.00 98.70           N  
ATOM     35  C4  G   A   6      12.144  73.092 -80.365  1.00 98.70           C  
ATOM     36  C5  G   A   6      11.736  72.587 -79.147  1.00 98.70           C  
ATOM     37  C6  G   A   6      12.118  71.269 -78.788  1.00 98.70           C  
ATOM     38  O6  G   A   6      11.860  70.646 -77.751  1.00 98.70           O  
ATOM     39  N7  G   A   6      10.980  73.522 -78.454  1.00 98.70           N  
ATOM     40  C8  G   A   6      10.944  74.559 -79.244  1.00 98.70           C  
ATOM     41  N9  G   A   6      11.633  74.369 -80.418  1.00 98.70           N  
ATOM     42  OP1 G   A   6      10.025  71.982 -85.832  1.00 76.51           O  
ATOM     43  OP2 G   A   6      12.180  70.596 -85.675  1.00 76.51           O1-
ATOM     44  P   A   A   7      15.833  75.589 -83.652  1.00 53.12           P  
ATOM     45  C5' A   A   7      15.771  78.201 -83.513  1.00 53.12           C  
ATOM     46  O5' A   A   7      15.949  76.957 -82.844  1.00 53.12           O  
ATOM     47  C4' A   A   7      16.137  79.355 -82.608  1.00 53.12           C  
ATOM     48  O4' A   A   7      14.957  79.917 -81.976  1.00 53.12           O  
ATOM     49  C3' A   A   7      17.162  79.101 -81.494  1.00 53.12           C  
ATOM     50  O3' A   A   7      17.983  80.260 -81.420  1.00 53.12           O  
ATOM     51  C2' A   A   7      16.281  79.061 -80.244  1.00 53.12           C  
ATOM     52  O2' A   A   7      16.965  79.454 -79.072  1.00 53.12           O  
ATOM     53  C1' A   A   7      15.214  80.094 -80.601  1.00 53.12           C  
ATOM     54  N1  A   A   7      11.777  82.796 -77.947  1.00 38.24           N  
ATOM     55  C2  A   A   7      12.919  83.130 -78.560  1.00 38.24           C  
ATOM     56  N3  A   A   7      13.768  82.361 -79.237  1.00 38.24           N  
ATOM     57  C4  A   A   7      13.341  81.087 -79.257  1.00 38.24           C  
ATOM     58  C5  A   A   7      12.191  80.588 -78.676  1.00 38.24           C  
ATOM     59  C6  A   A   7      11.375  81.506 -77.986  1.00 38.24           C  
ATOM     60  N6  A   A   7      10.236  81.175 -77.375  1.00 38.24           N  
ATOM     61  N7  A   A   7      12.078  79.223 -78.906  1.00 38.24           N  
ATOM     62  C8  A   A   7      13.146  78.932 -79.611  1.00 38.24           C  
ATOM     63  N9  A   A   7      13.954  80.015 -79.860  1.00 38.24           N  
ATOM     64  OP1 A   A   7      16.659  75.699 -84.882  1.00 53.12           O  
ATOM     65  OP2 A   A   7      16.060  74.460 -82.715  1.00 53.12           O1-
ATOM     66  P   A   A   8      19.226  80.420 -82.426  1.00 47.40           P  
ATOM     67  C5' A   A   8      20.559  80.606 -80.172  1.00 47.40           C  
ATOM     68  O5' A   A   8      20.506  80.142 -81.517  1.00 47.40           O  
ATOM     69  C4' A   A   8      21.986  80.901 -79.772  1.00 47.40           C  
ATOM     70  O4' A   A   8      22.763  79.674 -79.808  1.00 47.40           O  
ATOM     71  C3' A   A   8      22.732  81.917 -80.644  1.00 47.40           C  
ATOM     72  O3' A   A   8      23.542  82.731 -79.802  1.00 47.40           O  
ATOM     73  C2' A   A   8      23.639  81.044 -81.508  1.00 47.40           C  
ATOM     74  O2' A   A   8      24.840  81.691 -81.881  1.00 47.40           O  
ATOM     75  C1' A   A   8      23.934  79.877 -80.568  1.00 47.40           C  
ATOM     76  N1  A   A   8      27.729  76.868 -82.277  1.00 29.92           N  
ATOM     77  C2  A   A   8      27.728  78.054 -81.656  1.00 29.92           C  
ATOM     78  N3  A   A   8      26.698  78.788 -81.242  1.00 29.92           N  
ATOM     79  C4  A   A   8      25.535  78.177 -81.529  1.00 29.92           C  
ATOM     80  C5  A   A   8      25.373  76.959 -82.164  1.00 29.92           C  
ATOM     81  C6  A   A   8      26.544  76.281 -82.550  1.00 29.92           C  
ATOM     82  N6  A   A   8      26.545  75.098 -83.169  1.00 29.92           N  
ATOM     83  N7  A   A   8      24.026  76.648 -82.290  1.00 29.92           N  
ATOM     84  C8  A   A   8      23.414  77.668 -81.738  1.00 29.92           C  
ATOM     85  N9  A   A   8      24.267  78.628 -81.252  1.00 29.92           N  
ATOM     86  OP1 A   A   8      19.256  81.841 -82.856  1.00 47.40           O  
ATOM     87  OP2 A   A   8      19.137  79.346 -83.448  1.00 47.40           O1-
ATOM     88  P   G   A   9      23.033  84.196 -79.380  1.00 22.30           P  
ATOM     89  C5' G   A   9      25.532  84.780 -78.872  1.00 22.30           C  
ATOM     90  O5' G   A   9      24.326  85.111 -79.547  1.00 22.30           O  
ATOM     91  C4' G   A   9      26.600  84.411 -79.870  1.00 22.30           C  
ATOM     92  O4' G   A   9      25.978  84.122 -81.150  1.00 22.30           O  
ATOM     93  C3' G   A   9      27.597  85.506 -80.182  1.00 22.30           C  
ATOM     94  O3' G   A   9      28.640  85.582 -79.219  1.00 22.30           O  
ATOM     95  C2' G   A   9      28.100  85.119 -81.566  1.00 22.30           C  
ATOM     96  O2' G   A   9      29.112  84.134 -81.531  1.00 22.30           O  
ATOM     97  C1' G   A   9      26.835  84.537 -82.200  1.00 22.30           C  
ATOM     98  N1  G   A   9      27.096  87.415 -86.341  1.00 30.64           N  
ATOM     99  C2  G   A   9      27.954  86.442 -85.889  1.00 30.64           C  
ATOM    100  N2  G   A   9      29.046  86.219 -86.628  1.00 30.64           N  
ATOM    101  N3  G   A   9      27.757  85.738 -84.792  1.00 30.64           N  
ATOM    102  C4  G   A   9      26.613  86.084 -84.169  1.00 30.64           C  
ATOM    103  C5  G   A   9      25.685  87.034 -84.533  1.00 30.64           C  
ATOM    104  C6  G   A   9      25.911  87.790 -85.716  1.00 30.64           C  
ATOM    105  O6  G   A   9      25.212  88.683 -86.208  1.00 30.64           O  
ATOM    106  N7  G   A   9      24.639  87.075 -83.619  1.00 30.64           N  
ATOM    107  C8  G   A   9      24.954  86.173 -82.729  1.00 30.64           C  
ATOM    108  N9  G   A   9      26.149  85.547 -82.997  1.00 30.64           N  
ATOM    109  OP1 G   A   9      22.701  84.136 -77.933  1.00 22.30           O  
ATOM    110  OP2 G   A   9      22.005  84.643 -80.351  1.00 22.30           O1-
ATOM    111  P   A   A  10      29.276  87.011 -78.855  1.00 21.74           P  
ATOM    112  C5' A   A  10      31.347  86.124 -80.197  1.00 21.74           C  
ATOM    113  O5' A   A  10      30.446  87.189 -79.918  1.00 21.74           O  
ATOM    114  C4' A   A  10      32.038  86.363 -81.516  1.00 21.74           C  
ATOM    115  O4' A   A  10      31.079  86.255 -82.598  1.00 21.74           O  
ATOM    116  C3' A   A  10      32.644  87.750 -81.679  1.00 21.74           C  
ATOM    117  O3' A   A  10      33.933  87.839 -81.087  1.00 21.74           O  
ATOM    118  C2' A   A  10      32.674  87.926 -83.192  1.00 21.74           C  
ATOM    119  O2' A   A  10      33.804  87.326 -83.791  1.00 21.74           O  
ATOM    120  C1' A   A  10      31.405  87.182 -83.618  1.00 21.74           C  
ATOM    121  N1  A   A  10      29.386  90.841 -86.572  1.00 30.75           N  
ATOM    122  C2  A   A  10      30.520  90.140 -86.653  1.00 30.75           C  
ATOM    123  N3  A   A  10      30.982  89.194 -85.846  1.00 30.75           N  
ATOM    124  C4  A   A  10      30.123  88.976 -84.836  1.00 30.75           C  
ATOM    125  C5  A   A  10      28.916  89.616 -84.616  1.00 30.75           C  
ATOM    126  C6  A   A  10      28.542  90.602 -85.548  1.00 30.75           C  
ATOM    127  N6  A   A  10      27.409  91.311 -85.480  1.00 30.75           N  
ATOM    128  N7  A   A  10      28.303  89.125 -83.472  1.00 30.75           N  
ATOM    129  C8  A   A  10      29.141  88.217 -83.031  1.00 30.75           C  
ATOM    130  N9  A   A  10      30.266  88.078 -83.808  1.00 30.75           N  
ATOM    131  OP1 A   A  10      29.877  86.911 -77.501  1.00 21.74           O  
ATOM    132  OP2 A   A  10      28.252  88.051 -79.128  1.00 21.74           O1-
ATOM    133  P   G   A  11      34.484  89.268 -80.601  1.00 35.42           P  
ATOM    134  C5' G   A  11      35.879  89.564 -82.803  1.00 35.42           C  
ATOM    135  O5' G   A  11      34.828  90.024 -81.959  1.00 35.42           O  
ATOM    136  C4' G   A  11      36.115  90.546 -83.925  1.00 35.42           C  
ATOM    137  O4' G   A  11      35.002  90.513 -84.852  1.00 35.42           O  
ATOM    138  C3' G   A  11      36.209  91.995 -83.469  1.00 35.42           C  
ATOM    139  O3' G   A  11      37.537  92.314 -83.065  1.00 35.42           O  
ATOM    140  C2' G   A  11      35.779  92.768 -84.712  1.00 35.42           C  
ATOM    141  O2' G   A  11      36.845  92.977 -85.616  1.00 35.42           O  
ATOM    142  C1' G   A  11      34.754  91.818 -85.342  1.00 35.42           C  
ATOM    143  N1  G   A  11      30.775  94.668 -86.674  1.00 24.73           N  
ATOM    144  C2  G   A  11      32.037  94.623 -87.213  1.00 24.73           C  
ATOM    145  N2  G   A  11      32.269  95.436 -88.251  1.00 24.73           N  
ATOM    146  N3  G   A  11      33.002  93.836 -86.770  1.00 24.73           N  
ATOM    147  C4  G   A  11      32.597  93.077 -85.732  1.00 24.73           C  
ATOM    148  C5  G   A  11      31.362  93.043 -85.120  1.00 24.73           C  
ATOM    149  C6  G   A  11      30.336  93.899 -85.601  1.00 24.73           C  
ATOM    150  O6  G   A  11      29.174  94.018 -85.192  1.00 24.73           O  
ATOM    151  N7  G   A  11      31.353  92.126 -84.078  1.00 24.73           N  
ATOM    152  C8  G   A  11      32.560  91.628 -84.077  1.00 24.73           C  
ATOM    153  N9  G   A  11      33.364  92.159 -85.057  1.00 24.73           N  
ATOM    154  OP1 G   A  11      35.752  89.034 -79.865  1.00 35.42           O  
ATOM    155  OP2 G   A  11      33.371  89.991 -79.934  1.00 35.42           O1-
ATOM    156  P   U   A  12      37.805  93.599 -82.138  1.00 18.96           P  
ATOM    157  C5' U   A  12      38.046  95.374 -84.054  1.00 18.96           C  
ATOM    158  O5' U   A  12      37.259  94.819 -83.005  1.00 18.96           O  
ATOM    159  C4' U   A  12      37.307  96.507 -84.727  1.00 18.96           C  
ATOM    160  O4' U   A  12      36.056  96.020 -85.274  1.00 18.96           O  
ATOM    161  C3' U   A  12      36.890  97.643 -83.805  1.00 18.96           C  
ATOM    162  O3' U   A  12      37.949  98.573 -83.614  1.00 18.96           O  
ATOM    163  C2' U   A  12      35.720  98.271 -84.556  1.00 18.96           C  
ATOM    164  O2' U   A  12      36.137  99.191 -85.543  1.00 18.96           O  
ATOM    165  C1' U   A  12      35.086  97.052 -85.231  1.00 18.96           C  
ATOM    166  N1  U   A  12      33.907  96.561 -84.507  1.00 39.67           N  
ATOM    167  C2  U   A  12      32.702  97.183 -84.762  1.00 39.67           C  
ATOM    168  O2  U   A  12      32.583  98.084 -85.571  1.00 39.67           O  
ATOM    169  N3  U   A  12      31.640  96.708 -84.035  1.00 39.67           N  
ATOM    170  C4  U   A  12      31.658  95.694 -83.103  1.00 39.67           C  
ATOM    171  O4  U   A  12      30.612  95.377 -82.535  1.00 39.67           O  
ATOM    172  C5  U   A  12      32.940  95.089 -82.906  1.00 39.67           C  
ATOM    173  C6  U   A  12      33.994  95.532 -83.600  1.00 39.67           C  
ATOM    174  OP1 U   A  12      39.277  93.748 -82.016  1.00 18.96           O  
ATOM    175  OP2 U   A  12      36.975  93.482 -80.913  1.00 18.96           O1-
ATOM    176  P   U   A  13      38.332  99.046 -82.126  1.00 53.45           P  
ATOM    177  C5' U   A  13      36.429 100.875 -82.100  1.00 53.45           C  
ATOM    178  O5' U   A  13      37.820 100.553 -82.044  1.00 53.45           O  
ATOM    179  C4' U   A  13      36.261 102.335 -82.447  1.00 53.45           C  
ATOM    180  O4' U   A  13      34.856 102.658 -82.648  1.00 53.45           O  
ATOM    181  C3' U   A  13      36.778 103.276 -81.386  1.00 53.45           C  
ATOM    182  O3' U   A  13      37.415 104.373 -82.028  1.00 53.45           O  
ATOM    183  C2' U   A  13      35.514 103.762 -80.684  1.00 53.45           C  
ATOM    184  O2' U   A  13      35.644 105.059 -80.138  1.00 53.45           O  
ATOM    185  C1' U   A  13      34.511 103.760 -81.835  1.00 53.45           C  
ATOM    186  N1  U   A  13      33.106 103.637 -81.422  1.00 38.44           N  
ATOM    187  C2  U   A  13      32.264 104.679 -81.754  1.00 38.44           C  
ATOM    188  O2  U   A  13      32.642 105.665 -82.365  1.00 38.44           O  
ATOM    189  N3  U   A  13      30.963 104.529 -81.346  1.00 38.44           N  
ATOM    190  C4  U   A  13      30.427 103.466 -80.656  1.00 38.44           C  
ATOM    191  O4  U   A  13      29.228 103.479 -80.365  1.00 38.44           O  
ATOM    192  C5  U   A  13      31.361 102.422 -80.348  1.00 38.44           C  
ATOM    193  C6  U   A  13      32.639 102.541 -80.734  1.00 38.44           C  
ATOM    194  OP1 U   A  13      39.815  99.062 -82.047  1.00 53.45           O  
ATOM    195  OP2 U   A  13      37.556  98.231 -81.157  1.00 53.45           O1-
ATOM    196  P   U   A  14      38.939 104.724 -81.671  1.00 14.58           P  
ATOM    197  C5' U   A  14      39.995 105.253 -79.340  1.00 14.58           C  
ATOM    198  O5' U   A  14      38.863 105.314 -80.195  1.00 14.58           O  
ATOM    199  C4' U   A  14      39.571 105.322 -77.895  1.00 14.58           C  
ATOM    200  O4' U   A  14      38.512 104.364 -77.644  1.00 14.58           O  
ATOM    201  C3' U   A  14      40.688 104.926 -76.920  1.00 14.58           C  
ATOM    202  O3' U   A  14      41.530 106.040 -76.660  1.00 14.58           O  
ATOM    203  C2' U   A  14      39.899 104.448 -75.707  1.00 14.58           C  
ATOM    204  O2' U   A  14      39.461 105.509 -74.882  1.00 14.58           O  
ATOM    205  C1' U   A  14      38.691 103.776 -76.368  1.00 14.58           C  
ATOM    206  N1  U   A  14      38.865 102.331 -76.568  1.00 17.38           N  
ATOM    207  C2  U   A  14      38.858 101.514 -75.455  1.00 17.38           C  
ATOM    208  O2  U   A  14      38.712 101.939 -74.323  1.00 17.38           O  
ATOM    209  N3  U   A  14      39.029 100.177 -75.719  1.00 17.38           N  
ATOM    210  C4  U   A  14      39.201  99.589 -76.956  1.00 17.38           C  
ATOM    211  O4  U   A  14      39.349  98.369 -77.032  1.00 17.38           O  
ATOM    212  C5  U   A  14      39.194 100.502 -78.056  1.00 17.38           C  
ATOM    213  C6  U   A  14      39.031 101.808 -77.830  1.00 17.38           C  
ATOM    214  OP1 U   A  14      39.383 105.806 -82.585  1.00 14.58           O  
ATOM    215  OP2 U   A  14      39.703 103.451 -81.615  1.00 14.58           O1-
ATOM    216  P   G   A  15      42.977 106.112 -77.356  1.00 36.97           P  
ATOM    217  C5' G   A  15      44.912 104.462 -76.683  1.00 36.97           C  
ATOM    218  O5' G   A  15      43.937 105.423 -76.291  1.00 36.97           O  
ATOM    219  C4' G   A  15      45.281 103.609 -75.498  1.00 36.97           C  
ATOM    220  O4' G   A  15      45.619 104.487 -74.394  1.00 36.97           O  
ATOM    221  C3' G   A  15      44.162 102.724 -74.971  1.00 36.97           C  
ATOM    222  O3' G   A  15      44.190 101.482 -75.670  1.00 36.97           O  
ATOM    223  C2' G   A  15      44.504 102.584 -73.492  1.00 36.97           C  
ATOM    224  O2' G   A  15      45.453 101.568 -73.242  1.00 36.97           O  
ATOM    225  C1' G   A  15      45.118 103.953 -73.183  1.00 36.97           C  
ATOM    226  N1  G   A  15      41.928 104.993 -69.382  1.00 36.45           N  
ATOM    227  C2  G   A  15      42.796 103.943 -69.526  1.00 36.45           C  
ATOM    228  N2  G   A  15      42.808 103.046 -68.530  1.00 36.45           N  
ATOM    229  N3  G   A  15      43.595 103.783 -70.567  1.00 36.45           N  
ATOM    230  C4  G   A  15      43.469 104.789 -71.458  1.00 36.45           C  
ATOM    231  C5  G   A  15      42.638 105.888 -71.404  1.00 36.45           C  
ATOM    232  C6  G   A  15      41.768 106.032 -70.290  1.00 36.45           C  
ATOM    233  O6  G   A  15      40.940 106.920 -70.061  1.00 36.45           O  
ATOM    234  N7  G   A  15      42.805 106.687 -72.528  1.00 36.45           N  
ATOM    235  C8  G   A  15      43.711 106.065 -73.233  1.00 36.45           C  
ATOM    236  N9  G   A  15      44.146 104.900 -72.646  1.00 36.45           N  
ATOM    237  OP1 G   A  15      43.350 107.545 -77.469  1.00 36.97           O  
ATOM    238  OP2 G   A  15      42.947 105.263 -78.574  1.00 36.97           O1-
ATOM    239  P   A   A  16      42.811 100.775 -76.101  1.00 29.59           P  
ATOM    240  C5' A   A  16      42.904  99.325 -73.920  1.00 29.59           C  
ATOM    241  O5' A   A  16      42.196 100.260 -74.726  1.00 29.59           O  
ATOM    242  C4' A   A  16      42.328  99.296 -72.525  1.00 29.59           C  
ATOM    243  O4' A   A  16      42.485 100.598 -71.905  1.00 29.59           O  
ATOM    244  C3' A   A  16      40.843  99.046 -72.452  1.00 29.59           C  
ATOM    245  O3' A   A  16      40.521  97.664 -72.544  1.00 29.59           O  
ATOM    246  C2' A   A  16      40.450  99.649 -71.110  1.00 29.59           C  
ATOM    247  O2' A   A  16      40.654  98.768 -70.026  1.00 29.59           O  
ATOM    248  C1' A   A  16      41.418 100.827 -71.001  1.00 29.59           C  
ATOM    249  N1  A   A  16      37.984 104.335 -69.546  1.00 25.25           N  
ATOM    250  C2  A   A  16      38.419 103.207 -68.974  1.00 25.25           C  
ATOM    251  N3  A   A  16      39.326 102.339 -69.411  1.00 25.25           N  
ATOM    252  C4  A   A  16      39.821 102.730 -70.598  1.00 25.25           C  
ATOM    253  C5  A   A  16      39.474 103.862 -71.310  1.00 25.25           C  
ATOM    254  C6  A   A  16      38.500 104.699 -70.739  1.00 25.25           C  
ATOM    255  N6  A   A  16      38.061 105.824 -71.308  1.00 25.25           N  
ATOM    256  N7  A   A  16      40.194 103.937 -72.495  1.00 25.25           N  
ATOM    257  C8  A   A  16      40.947 102.864 -72.472  1.00 25.25           C  
ATOM    258  N9  A   A  16      40.769 102.087 -71.354  1.00 25.25           N  
ATOM    259  OP1 A   A  16      43.161  99.586 -76.920  1.00 29.59           O  
ATOM    260  OP2 A   A  16      41.906 101.810 -76.660  1.00 29.59           O1-
ATOM    261  P   U   A  17      39.071  97.225 -73.077  1.00 23.67           P  
ATOM    262  C5' U   A  17      38.205  97.232 -70.605  1.00 23.67           C  
ATOM    263  O5' U   A  17      38.083  97.729 -71.933  1.00 23.67           O  
ATOM    264  C4' U   A  17      37.107  97.784 -69.730  1.00 23.67           C  
ATOM    265  O4' U   A  17      37.292  99.205 -69.503  1.00 23.67           O  
ATOM    266  C3' U   A  17      35.705  97.685 -70.301  1.00 23.67           C  
ATOM    267  O3' U   A  17      35.138  96.392 -70.147  1.00 23.67           O  
ATOM    268  C2' U   A  17      34.948  98.755 -69.520  1.00 23.67           C  
ATOM    269  O2' U   A  17      34.481  98.296 -68.268  1.00 23.67           O  
ATOM    270  C1' U   A  17      36.029  99.816 -69.303  1.00 23.67           C  
ATOM    271  N1  U   A  17      35.910 100.976 -70.199  1.00 30.28           N  
ATOM    272  C2  U   A  17      34.925 101.898 -69.909  1.00 30.28           C  
ATOM    273  O2  U   A  17      34.164 101.780 -68.963  1.00 30.28           O  
ATOM    274  N3  U   A  17      34.859 102.964 -70.768  1.00 30.28           N  
ATOM    275  C4  U   A  17      35.654 103.203 -71.864  1.00 30.28           C  
ATOM    276  O4  U   A  17      35.462 104.219 -72.539  1.00 30.28           O  
ATOM    277  C5  U   A  17      36.650 102.203 -72.103  1.00 30.28           C  
ATOM    278  C6  U   A  17      36.742 101.147 -71.282  1.00 30.28           C  
ATOM    279  OP1 U   A  17      39.034  95.740 -73.101  1.00 23.67           O  
ATOM    280  OP2 U   A  17      38.776  97.986 -74.316  1.00 23.67           O1-
ATOM    281  P   C   A  18      34.151  95.822 -71.277  1.00 40.90           P  
ATOM    282  C5' C   A  18      32.407  96.298 -69.383  1.00 40.90           C  
ATOM    283  O5' C   A  18      32.715  96.278 -70.771  1.00 40.90           O  
ATOM    284  C4' C   A  18      31.341  97.325 -69.109  1.00 40.90           C  
ATOM    285  O4' C   A  18      31.908  98.658 -69.145  1.00 40.90           O  
ATOM    286  C3' C   A  18      30.251  97.365 -70.184  1.00 40.90           C  
ATOM    287  O3' C   A  18      29.260  96.364 -70.004  1.00 40.90           O  
ATOM    288  C2' C   A  18      29.696  98.778 -70.043  1.00 40.90           C  
ATOM    289  O2' C   A  18      28.714  98.889 -69.032  1.00 40.90           O  
ATOM    290  C1' C   A  18      30.943  99.568 -69.639  1.00 40.90           C  
ATOM    291  N1  C   A  18      31.538 100.349 -70.735  1.00 50.08           N  
ATOM    292  C2  C   A  18      30.978 101.584 -71.037  1.00 50.08           C  
ATOM    293  O2  C   A  18      30.008 101.965 -70.374  1.00 50.08           O  
ATOM    294  N3  C   A  18      31.503 102.329 -72.036  1.00 50.08           N  
ATOM    295  C4  C   A  18      32.556 101.875 -72.720  1.00 50.08           C  
ATOM    296  N4  C   A  18      33.042 102.641 -73.701  1.00 50.08           N  
ATOM    297  C5  C   A  18      33.155 100.615 -72.428  1.00 50.08           C  
ATOM    298  C6  C   A  18      32.616  99.890 -71.439  1.00 50.08           C  
ATOM    299  OP1 C   A  18      34.219  94.340 -71.239  1.00 40.90           O  
ATOM    300  OP2 C   A  18      34.435  96.538 -72.547  1.00 40.90           O1-
ATOM    301  P   A   A  19      28.176  96.115 -71.157  1.00 15.73           P  
ATOM    302  C5' A   A  19      26.345  97.754 -72.043  1.00 15.73           C  
ATOM    303  O5' A   A  19      27.162  97.325 -70.968  1.00 15.73           O  
ATOM    304  C4' A   A  19      25.797  99.129 -71.765  1.00 15.73           C  
ATOM    305  O4' A   A  19      26.878 100.047 -71.464  1.00 15.73           O  
ATOM    306  C3' A   A  19      25.160  99.679 -73.020  1.00 15.73           C  
ATOM    307  O3' A   A  19      23.823  99.227 -73.157  1.00 15.73           O  
ATOM    308  C2' A   A  19      25.310 101.185 -72.849  1.00 15.73           C  
ATOM    309  O2' A   A  19      24.300 101.743 -72.032  1.00 15.73           O  
ATOM    310  C1' A   A  19      26.662 101.277 -72.136  1.00 15.73           C  
ATOM    311  N1  A   A  19      28.776 104.248 -75.786  1.00 22.83           N  
ATOM    312  C2  A   A  19      27.666 104.388 -75.050  1.00 22.83           C  
ATOM    313  N3  A   A  19      27.173 103.589 -74.106  1.00 22.83           N  
ATOM    314  C4  A   A  19      27.963 102.515 -73.936  1.00 22.83           C  
ATOM    315  C5  A   A  19      29.135 102.234 -74.615  1.00 22.83           C  
ATOM    316  C6  A   A  19      29.550 103.159 -75.587  1.00 22.83           C  
ATOM    317  N6  A   A  19      30.658 103.018 -76.317  1.00 22.83           N  
ATOM    318  N7  A   A  19      29.685 101.039 -74.171  1.00 22.83           N  
ATOM    319  C8  A   A  19      28.844 100.628 -73.255  1.00 22.83           C  
ATOM    320  N9  A   A  19      27.776 101.468 -73.065  1.00 22.83           N  
ATOM    321  OP1 A   A  19      27.461  94.851 -70.851  1.00 15.73           O  
ATOM    322  OP2 A   A  19      28.849  96.279 -72.471  1.00 15.73           O1-
ATOM    323  P   U   A  20      23.380  98.488 -74.510  1.00 34.20           P  
ATOM    324  C5' U   A  20      22.357 100.852 -74.941  1.00 34.20           C  
ATOM    325  O5' U   A  20      23.001  99.699 -75.467  1.00 34.20           O  
ATOM    326  C4' U   A  20      22.697 102.064 -75.769  1.00 34.20           C  
ATOM    327  O4' U   A  20      24.071 102.469 -75.541  1.00 34.20           O  
ATOM    328  C3' U   A  20      22.593 101.886 -77.271  1.00 34.20           C  
ATOM    329  O3' U   A  20      21.249 102.059 -77.695  1.00 34.20           O  
ATOM    330  C2' U   A  20      23.511 102.981 -77.807  1.00 34.20           C  
ATOM    331  O2' U   A  20      22.860 104.231 -77.908  1.00 34.20           O  
ATOM    332  C1' U   A  20      24.588 103.058 -76.722  1.00 34.20           C  
ATOM    333  N1  U   A  20      25.850 102.393 -77.080  1.00 30.02           N  
ATOM    334  C2  U   A  20      26.704 103.074 -77.928  1.00 30.02           C  
ATOM    335  O2  U   A  20      26.445 104.176 -78.381  1.00 30.02           O  
ATOM    336  N3  U   A  20      27.872 102.417 -78.226  1.00 30.02           N  
ATOM    337  C4  U   A  20      28.265 101.175 -77.773  1.00 30.02           C  
ATOM    338  O4  U   A  20      29.363 100.729 -78.111  1.00 30.02           O  
ATOM    339  C5  U   A  20      27.326 100.532 -76.904  1.00 30.02           C  
ATOM    340  C6  U   A  20      26.179 101.149 -76.594  1.00 30.02           C  
ATOM    341  OP1 U   A  20      22.154  97.700 -74.224  1.00 34.20           O  
ATOM    342  OP2 U   A  20      24.576  97.809 -75.068  1.00 34.20           O1-
ATOM    343  P   G   A  21      20.694 101.203 -78.933  1.00 26.99           P  
ATOM    344  C5' G   A  21      21.609 103.017 -80.589  1.00 26.99           C  
ATOM    345  O5' G   A  21      21.615 101.665 -80.146  1.00 26.99           O  
ATOM    346  C4' G   A  21      22.687 103.231 -81.621  1.00 26.99           C  
ATOM    347  O4' G   A  21      23.994 103.173 -80.995  1.00 26.99           O  
ATOM    348  C3' G   A  21      22.753 102.184 -82.727  1.00 26.99           C  
ATOM    349  O3' G   A  21      21.812 102.437 -83.761  1.00 26.99           O  
ATOM    350  C2' G   A  21      24.195 102.299 -83.202  1.00 26.99           C  
ATOM    351  O2' G   A  21      24.383 103.364 -84.111  1.00 26.99           O  
ATOM    352  C1' G   A  21      24.929 102.603 -81.895  1.00 26.99           C  
ATOM    353  N1  G   A  21      29.012  99.631 -81.338  1.00 32.62           N  
ATOM    354  C2  G   A  21      28.864 100.770 -82.087  1.00 32.62           C  
ATOM    355  N2  G   A  21      29.948 101.164 -82.761  1.00 32.62           N  
ATOM    356  N3  G   A  21      27.740 101.465 -82.166  1.00 32.62           N  
ATOM    357  C4  G   A  21      26.759 100.917 -81.416  1.00 32.62           C  
ATOM    358  C5  G   A  21      26.805  99.779 -80.638  1.00 32.62           C  
ATOM    359  C6  G   A  21      28.016  99.044 -80.568  1.00 32.62           C  
ATOM    360  O6  G   A  21      28.255  98.008 -79.937  1.00 32.62           O  
ATOM    361  N7  G   A  21      25.580  99.549 -80.028  1.00 32.62           N  
ATOM    362  C8  G   A  21      24.827 100.535 -80.433  1.00 32.62           C  
ATOM    363  N9  G   A  21      25.480 101.403 -81.275  1.00 32.62           N  
ATOM    364  OP1 G   A  21      19.310 101.665 -79.202  1.00 26.99           O  
ATOM    365  OP2 G   A  21      20.951  99.765 -78.668  1.00 26.99           O1-
ATOM    366  P   G   A  22      21.338 101.232 -84.712  1.00 32.27           P  
ATOM    367  C5' G   A  22      22.357 102.370 -86.836  1.00 32.27           C  
ATOM    368  O5' G   A  22      22.370 101.277 -85.925  1.00 32.27           O  
ATOM    369  C4' G   A  22      23.673 102.475 -87.571  1.00 32.27           C  
ATOM    370  O4' G   A  22      24.762 102.634 -86.623  1.00 32.27           O  
ATOM    371  C3' G   A  22      24.111 101.290 -88.428  1.00 32.27           C  
ATOM    372  O3' G   A  22      23.492 101.250 -89.707  1.00 32.27           O  
ATOM    373  C2' G   A  22      25.611 101.526 -88.552  1.00 32.27           C  
ATOM    374  O2' G   A  22      25.932 102.464 -89.559  1.00 32.27           O  
ATOM    375  C1' G   A  22      25.954 102.106 -87.180  1.00 32.27           C  
ATOM    376  N1  G   A  22      30.038  99.446 -85.834  1.00 35.10           N  
ATOM    377  C2  G   A  22      29.932 100.500 -86.705  1.00 35.10           C  
ATOM    378  N2  G   A  22      31.061 100.873 -87.324  1.00 35.10           N  
ATOM    379  N3  G   A  22      28.803 101.139 -86.952  1.00 35.10           N  
ATOM    380  C4  G   A  22      27.772 100.634 -86.243  1.00 35.10           C  
ATOM    381  C5  G   A  22      27.773  99.590 -85.345  1.00 35.10           C  
ATOM    382  C6  G   A  22      28.991  98.908 -85.094  1.00 35.10           C  
ATOM    383  O6  G   A  22      29.199  97.953 -84.340  1.00 35.10           O  
ATOM    384  N7  G   A  22      26.502  99.385 -84.825  1.00 35.10           N  
ATOM    385  C8  G   A  22      25.764 100.284 -85.416  1.00 35.10           C  
ATOM    386  N9  G   A  22      26.469 101.061 -86.303  1.00 35.10           N  
ATOM    387  OP1 G   A  22      19.993 101.583 -85.232  1.00 32.27           O  
ATOM    388  OP2 G   A  22      21.531  99.956 -83.976  1.00 32.27           O1-
ATOM    389  P   C   A  23      23.534  99.890 -90.565  1.00 15.79           P  
ATOM    390  C5' C   A  23      25.791 100.491 -91.768  1.00 15.79           C  
ATOM    391  O5' C   A  23      25.084  99.659 -90.852  1.00 15.79           O  
ATOM    392  C4' C   A  23      27.240 100.072 -91.846  1.00 15.79           C  
ATOM    393  O4' C   A  23      27.845 100.195 -90.531  1.00 15.79           O  
ATOM    394  C3' C   A  23      27.461  98.610 -92.217  1.00 15.79           C  
ATOM    395  O3' C   A  23      27.416  98.333 -93.608  1.00 15.79           O  
ATOM    396  C2' C   A  23      28.831  98.323 -91.619  1.00 15.79           C  
ATOM    397  O2' C   A  23      29.896  98.762 -92.439  1.00 15.79           O  
ATOM    398  C1' C   A  23      28.780  99.147 -90.334  1.00 15.79           C  
ATOM    399  N1  C   A  23      28.311  98.315 -89.218  1.00 42.93           N  
ATOM    400  C2  C   A  23      29.214  97.443 -88.613  1.00 42.93           C  
ATOM    401  O2  C   A  23      30.389  97.438 -89.004  1.00 42.93           O  
ATOM    402  N3  C   A  23      28.786  96.629 -87.621  1.00 42.93           N  
ATOM    403  C4  C   A  23      27.512  96.677 -87.225  1.00 42.93           C  
ATOM    404  N4  C   A  23      27.127  95.845 -86.254  1.00 42.93           N  
ATOM    405  C5  C   A  23      26.575  97.579 -87.807  1.00 42.93           C  
ATOM    406  C6  C   A  23      27.015  98.375 -88.790  1.00 42.93           C  
ATOM    407  OP1 C   A  23      22.861 100.155 -91.861  1.00 15.79           O  
ATOM    408  OP2 C   A  23      23.055  98.779 -89.703  1.00 15.79           O1-
ATOM    409  P   U   A  24      27.001  96.862 -94.102  1.00 23.75           P  
ATOM    410  C5' U   A  24      29.495  96.058 -94.030  1.00 23.75           C  
ATOM    411  O5' U   A  24      28.166  95.932 -93.540  1.00 23.75           O  
ATOM    412  C4' U   A  24      30.350  94.918 -93.533  1.00 23.75           C  
ATOM    413  O4' U   A  24      30.658  95.106 -92.126  1.00 23.75           O  
ATOM    414  C3' U   A  24      29.725  93.523 -93.595  1.00 23.75           C  
ATOM    415  O3' U   A  24      29.768  92.894 -94.868  1.00 23.75           O  
ATOM    416  C2' U   A  24      30.531  92.766 -92.549  1.00 23.75           C  
ATOM    417  O2' U   A  24      31.779  92.312 -93.032  1.00 23.75           O  
ATOM    418  C1' U   A  24      30.746  93.844 -91.487  1.00 23.75           C  
ATOM    419  N1  U   A  24      29.704  93.761 -90.456  1.00 48.35           N  
ATOM    420  C2  U   A  24      29.893  92.843 -89.448  1.00 48.35           C  
ATOM    421  O2  U   A  24      30.889  92.142 -89.372  1.00 48.35           O  
ATOM    422  N3  U   A  24      28.874  92.767 -88.535  1.00 48.35           N  
ATOM    423  C4  U   A  24      27.710  93.496 -88.523  1.00 48.35           C  
ATOM    424  O4  U   A  24      26.878  93.286 -87.634  1.00 48.35           O  
ATOM    425  C5  U   A  24      27.589  94.441 -89.592  1.00 48.35           C  
ATOM    426  C6  U   A  24      28.570  94.542 -90.499  1.00 48.35           C  
ATOM    427  OP1 U   A  24      27.069  96.844 -95.585  1.00 23.75           O  
ATOM    428  OP2 U   A  24      25.738  96.481 -93.420  1.00 23.75           O1-
ATOM    429  P   C   A  25      28.713  91.728 -95.203  1.00 13.73           P  
ATOM    430  C5' C   A  25      30.627  90.054 -94.577  1.00 13.73           C  
ATOM    431  O5' C   A  25      29.278  90.472 -94.402  1.00 13.73           O  
ATOM    432  C4' C   A  25      31.011  89.044 -93.522  1.00 13.73           C  
ATOM    433  O4' C   A  25      30.923  89.640 -92.202  1.00 13.73           O  
ATOM    434  C3' C   A  25      30.131  87.798 -93.430  1.00 13.73           C  
ATOM    435  O3' C   A  25      30.482  86.818 -94.398  1.00 13.73           O  
ATOM    436  C2' C   A  25      30.398  87.322 -92.006  1.00 13.73           C  
ATOM    437  O2' C   A  25      31.586  86.565 -91.896  1.00 13.73           O  
ATOM    438  C1' C   A  25      30.564  88.647 -91.257  1.00 13.73           C  
ATOM    439  N1  C   A  25      29.326  89.059 -90.579  1.00 21.02           N  
ATOM    440  C2  C   A  25      28.985  88.429 -89.382  1.00 21.02           C  
ATOM    441  O2  C   A  25      29.752  87.575 -88.922  1.00 21.02           O  
ATOM    442  N3  C   A  25      27.833  88.766 -88.759  1.00 21.02           N  
ATOM    443  C4  C   A  25      27.039  89.699 -89.288  1.00 21.02           C  
ATOM    444  N4  C   A  25      25.907  89.994 -88.645  1.00 21.02           N  
ATOM    445  C5  C   A  25      27.370  90.371 -90.501  1.00 21.02           C  
ATOM    446  C6  C   A  25      28.514  90.024 -91.107  1.00 21.02           C  
ATOM    447  OP1 C   A  25      28.802  91.437 -96.656  1.00 13.73           O  
ATOM    448  OP2 C   A  25      27.405  92.106 -94.608  1.00 13.73           O1-
ATOM    449  P   A   A  26      29.332  85.911 -95.059  1.00 14.25           P  
ATOM    450  C5' A   A  26      30.408  83.808 -93.927  1.00 14.25           C  
ATOM    451  O5' A   A  26      29.263  84.634 -94.111  1.00 14.25           O  
ATOM    452  C4' A   A  26      30.260  82.973 -92.678  1.00 14.25           C  
ATOM    453  O4' A   A  26      30.167  83.834 -91.515  1.00 14.25           O  
ATOM    454  C3' A   A  26      29.006  82.105 -92.618  1.00 14.25           C  
ATOM    455  O3' A   A  26      29.213  80.879 -93.311  1.00 14.25           O  
ATOM    456  C2' A   A  26      28.824  81.903 -91.117  1.00 14.25           C  
ATOM    457  O2' A   A  26      29.621  80.856 -90.603  1.00 14.25           O  
ATOM    458  C1' A   A  26      29.306  83.245 -90.556  1.00 14.25           C  
ATOM    459  N1  A   A  26      25.314  84.220 -87.505  1.00 45.07           N  
ATOM    460  C2  A   A  26      26.301  83.319 -87.444  1.00 45.07           C  
ATOM    461  N3  A   A  26      27.337  83.148 -88.259  1.00 45.07           N  
ATOM    462  C4  A   A  26      27.310  84.051 -89.254  1.00 45.07           C  
ATOM    463  C5  A   A  26      26.374  85.050 -89.444  1.00 45.07           C  
ATOM    464  C6  A   A  26      25.321  85.119 -88.514  1.00 45.07           C  
ATOM    465  N6  A   A  26      24.332  86.010 -88.578  1.00 45.07           N  
ATOM    466  N7  A   A  26      26.681  85.804 -90.571  1.00 45.07           N  
ATOM    467  C8  A   A  26      27.769  85.237 -91.039  1.00 45.07           C  
ATOM    468  N9  A   A  26      28.190  84.156 -90.303  1.00 45.07           N  
ATOM    469  OP1 A   A  26      29.818  85.477 -96.393  1.00 14.25           O  
ATOM    470  OP2 A   A  26      28.044  86.643 -94.950  1.00 14.25           O1-
ATOM    471  P   G   A  27      28.283  80.511 -94.569  1.00 36.39           P  
ATOM    472  C5' G   A  27      26.591  79.443 -92.869  1.00 36.39           C  
ATOM    473  O5' G   A  27      26.829  80.352 -93.940  1.00 36.39           O  
ATOM    474  C4' G   A  27      25.108  79.245 -92.679  1.00 36.39           C  
ATOM    475  O4' G   A  27      24.511  80.490 -92.231  1.00 36.39           O  
ATOM    476  C3' G   A  27      24.346  78.894 -93.942  1.00 36.39           C  
ATOM    477  O3' G   A  27      24.400  77.501 -94.213  1.00 36.39           O  
ATOM    478  C2' G   A  27      22.940  79.390 -93.640  1.00 36.39           C  
ATOM    479  O2' G   A  27      22.184  78.474 -92.873  1.00 36.39           O  
ATOM    480  C1' G   A  27      23.231  80.647 -92.819  1.00 36.39           C  
ATOM    481  N1  G   A  27      20.518  84.278 -95.084  1.00 36.80           N  
ATOM    482  C2  G   A  27      20.101  83.263 -94.257  1.00 36.80           C  
ATOM    483  N2  G   A  27      18.790  83.196 -94.011  1.00 36.80           N  
ATOM    484  N3  G   A  27      20.913  82.377 -93.711  1.00 36.80           N  
ATOM    485  C4  G   A  27      22.196  82.584 -94.067  1.00 36.80           C  
ATOM    486  C5  G   A  27      22.717  83.564 -94.884  1.00 36.80           C  
ATOM    487  C6  G   A  27      21.837  84.513 -95.460  1.00 36.80           C  
ATOM    488  O6  G   A  27      22.108  85.460 -96.209  1.00 36.80           O  
ATOM    489  N7  G   A  27      24.095  83.435 -94.990  1.00 36.80           N  
ATOM    490  C8  G   A  27      24.379  82.397 -94.252  1.00 36.80           C  
ATOM    491  N9  G   A  27      23.270  81.830 -93.670  1.00 36.80           N  
ATOM    492  OP1 G   A  27      28.715  79.183 -95.074  1.00 36.39           O  
ATOM    493  OP2 G   A  27      28.263  81.675 -95.492  1.00 36.39           O1-
ATOM    494  P   A   A  28      24.270  76.989 -95.730  1.00 34.88           P  
ATOM    495  C5' A   A  28      21.695  76.651 -95.401  1.00 34.88           C  
ATOM    496  O5' A   A  28      22.752  77.296 -96.101  1.00 34.88           O  
ATOM    497  C4' A   A  28      20.362  77.258 -95.770  1.00 34.88           C  
ATOM    498  O4' A   A  28      20.289  78.632 -95.304  1.00 34.88           O  
ATOM    499  C3' A   A  28      20.018  77.357 -97.252  1.00 34.88           C  
ATOM    500  O3' A   A  28      19.548  76.129 -97.793  1.00 34.88           O  
ATOM    501  C2' A   A  28      18.941  78.434 -97.256  1.00 34.88           C  
ATOM    502  O2' A   A  28      17.677  77.926 -96.887  1.00 34.88           O  
ATOM    503  C1' A   A  28      19.439  79.378 -96.161  1.00 34.88           C  
ATOM    504  N1  A   A  28      19.168  83.931 -98.530  1.00 37.07           N  
ATOM    505  C2  A   A  28      18.228  83.113 -98.037  1.00 37.07           C  
ATOM    506  N3  A   A  28      18.370  81.945 -97.411  1.00 37.07           N  
ATOM    507  C4  A   A  28      19.670  81.620 -97.300  1.00 37.07           C  
ATOM    508  C5  A   A  28      20.748  82.357 -97.752  1.00 37.07           C  
ATOM    509  C6  A   A  28      20.465  83.572 -98.400  1.00 37.07           C  
ATOM    510  N6  A   A  28      21.404  84.381 -98.891  1.00 37.07           N  
ATOM    511  N7  A   A  28      21.941  81.711 -97.457  1.00 37.07           N  
ATOM    512  C8  A   A  28      21.563  80.613 -96.850  1.00 37.07           C  
ATOM    513  N9  A   A  28      20.202  80.486 -96.733  1.00 37.07           N  
ATOM    514  OP1 A   A  28      24.465  75.517 -95.728  1.00 34.88           O  
ATOM    515  OP2 A   A  28      25.138  77.843 -96.580  1.00 34.88           O1-
ATOM    516  P   U   A  29      19.825  75.789 -99.341  1.00 39.89           P  
ATOM    517  C5' U   A  29      17.567  76.954 -99.973  1.00 39.89           C  
ATOM    518  O5' U   A  29      18.979  76.883-100.134  1.00 39.89           O  
ATOM    519  C4' U   A  29      17.024  78.239-100.555  1.00 39.89           C  
ATOM    520  O4' U   A  29      17.676  79.374 -99.931  1.00 39.89           O  
ATOM    521  C3' U   A  29      17.199  78.473-102.057  1.00 39.89           C  
ATOM    522  O3' U   A  29      16.184  77.822-102.814  1.00 39.89           O  
ATOM    523  C2' U   A  29      17.075  79.991-102.160  1.00 39.89           C  
ATOM    524  O2' U   A  29      15.731  80.427-102.205  1.00 39.89           O  
ATOM    525  C1' U   A  29      17.703  80.455-100.844  1.00 39.89           C  
ATOM    526  N1  U   A  29      19.079  80.956-100.979  1.00 60.56           N  
ATOM    527  C2  U   A  29      19.231  82.176-101.601  1.00 60.56           C  
ATOM    528  O2  U   A  29      18.289  82.820-102.030  1.00 60.56           O  
ATOM    529  N3  U   A  29      20.522  82.619-101.704  1.00 60.56           N  
ATOM    530  C4  U   A  29      21.660  81.990-101.267  1.00 60.56           C  
ATOM    531  O4  U   A  29      22.756  82.540-101.441  1.00 60.56           O  
ATOM    532  C5  U   A  29      21.431  80.723-100.633  1.00 60.56           C  
ATOM    533  C6  U   A  29      20.174  80.259-100.514  1.00 60.56           C  
ATOM    534  OP1 U   A  29      19.232  74.456 -99.619  1.00 39.89           O  
ATOM    535  OP2 U   A  29      21.265  76.024 -99.617  1.00 39.89           O1-
ATOM    536  P   U   A  30      16.527  77.233-104.270  1.00 27.30           P  
ATOM    537  C5' U   A  30      15.315  79.342-105.247  1.00 27.30           C  
ATOM    538  O5' U   A  30      16.468  78.507-105.227  1.00 27.30           O  
ATOM    539  C4' U   A  30      15.517  80.507-106.188  1.00 27.30           C  
ATOM    540  O4' U   A  30      16.624  81.325-105.729  1.00 27.30           O  
ATOM    541  C3' U   A  30      15.817  80.140-107.635  1.00 27.30           C  
ATOM    542  O3' U   A  30      15.171  81.137-108.419  1.00 27.30           O  
ATOM    543  C2' U   A  30      17.333  80.310-107.731  1.00 27.30           C  
ATOM    544  O2' U   A  30      17.774  80.652-109.030  1.00 27.30           O  
ATOM    545  C1' U   A  30      17.566  81.473-106.769  1.00 27.30           C  
ATOM    546  N1  U   A  30      18.902  81.562-106.166  1.00 28.54           N  
ATOM    547  C2  U   A  30      19.668  82.660-106.500  1.00 28.54           C  
ATOM    548  O2  U   A  30      19.298  83.503-107.299  1.00 28.54           O  
ATOM    549  N3  U   A  30      20.879  82.739-105.862  1.00 28.54           N  
ATOM    550  C4  U   A  30      21.396  81.853-104.944  1.00 28.54           C  
ATOM    551  O4  U   A  30      22.495  82.089-104.432  1.00 28.54           O  
ATOM    552  C5  U   A  30      20.556  80.726-104.666  1.00 28.54           C  
ATOM    553  C6  U   A  30      19.367  80.619-105.278  1.00 28.54           C  
ATOM    554  OP1 U   A  30      15.419  76.319-104.647  1.00 27.30           O  
ATOM    555  OP2 U   A  30      17.922  76.725-104.248  1.00 27.30           O1-
ATOM    556  P   G   A  31      13.686  80.878-108.975  1.00 30.25           P  
ATOM    557  C5' G   A  31      15.139  79.892-110.894  1.00 30.25           C  
ATOM    558  O5' G   A  31      13.920  79.859-110.171  1.00 30.25           O  
ATOM    559  C4' G   A  31      14.984  79.208-112.222  1.00 30.25           C  
ATOM    560  O4' G   A  31      13.713  79.593-112.803  1.00 30.25           O  
ATOM    561  C3' G   A  31      16.068  79.681-113.162  1.00 30.25           C  
ATOM    562  O3' G   A  31      16.574  78.573-113.888  1.00 30.25           O  
ATOM    563  C2' G   A  31      15.386  80.719-114.049  1.00 30.25           C  
ATOM    564  O2' G   A  31      15.890  80.750-115.369  1.00 30.25           O  
ATOM    565  C1' G   A  31      13.920  80.283-114.018  1.00 30.25           C  
ATOM    566  N1  G   A  31      11.181  83.551-116.792  1.00 36.16           N  
ATOM    567  C2  G   A  31      11.943  82.488-117.208  1.00 36.16           C  
ATOM    568  N2  G   A  31      11.985  82.271-118.530  1.00 36.16           N  
ATOM    569  N3  G   A  31      12.615  81.694-116.389  1.00 36.16           N  
ATOM    570  C4  G   A  31      12.460  82.056-115.098  1.00 36.16           C  
ATOM    571  C5  G   A  31      11.721  83.099-114.580  1.00 36.16           C  
ATOM    572  C6  G   A  31      11.007  83.943-115.469  1.00 36.16           C  
ATOM    573  O6  G   A  31      10.299  84.921-115.203  1.00 36.16           O  
ATOM    574  N7  G   A  31      11.819  83.133-113.196  1.00 36.16           N  
ATOM    575  C8  G   A  31      12.601  82.131-112.904  1.00 36.16           C  
ATOM    576  N9  G   A  31      13.029  81.438-114.011  1.00 36.16           N  
ATOM    577  OP1 G   A  31      13.200  82.159-109.550  1.00 30.25           O  
ATOM    578  OP2 G   A  31      12.896  80.201-107.917  1.00 30.25           O1-
ATOM    579  P   A   A  32      17.973  77.930-113.437  1.00 47.84           P  
ATOM    580  C5' A   A  32      19.974  79.629-113.548  1.00 47.84           C  
ATOM    581  O5' A   A  32      18.784  79.194-112.905  1.00 47.84           O  
ATOM    582  C4' A   A  32      19.975  81.134-113.689  1.00 47.84           C  
ATOM    583  O4' A   A  32      19.634  81.757-112.426  1.00 47.84           O  
ATOM    584  C3' A   A  32      21.348  81.684-114.051  1.00 47.84           C  
ATOM    585  O3' A   A  32      21.577  81.648-115.453  1.00 47.84           O  
ATOM    586  C2' A   A  32      21.309  83.092-113.468  1.00 47.84           C  
ATOM    587  O2' A   A  32      20.673  84.020-114.325  1.00 47.84           O  
ATOM    588  C1' A   A  32      20.464  82.885-112.206  1.00 47.84           C  
ATOM    589  N1  A   A  32      24.418  84.229-109.136  1.00 47.91           N  
ATOM    590  C2  A   A  32      23.910  84.807-110.234  1.00 47.91           C  
ATOM    591  N3  A   A  32      22.876  84.429-110.986  1.00 47.91           N  
ATOM    592  C4  A   A  32      22.322  83.305-110.498  1.00 47.91           C  
ATOM    593  C5  A   A  32      22.731  82.602-109.377  1.00 47.91           C  
ATOM    594  C6  A   A  32      23.840  83.099-108.676  1.00 47.91           C  
ATOM    595  N6  A   A  32      24.345  82.516-107.586  1.00 47.91           N  
ATOM    596  N7  A   A  32      21.925  81.492-109.173  1.00 47.91           N  
ATOM    597  C8  A   A  32      21.066  81.541-110.159  1.00 47.91           C  
ATOM    598  N9  A   A  32      21.253  82.604-111.007  1.00 47.91           N  
ATOM    599  OP1 A   A  32      18.660  77.401-114.642  1.00 47.84           O  
ATOM    600  OP2 A   A  32      17.721  77.033-112.280  1.00 47.84           O1-
ATOM    601  P   A   A  33      22.688  80.652-116.049  1.00 24.70           P  
ATOM    602  C5' A   A  33      23.386  82.807-117.369  1.00 24.70           C  
ATOM    603  O5' A   A  33      23.777  81.631-116.670  1.00 24.70           O  
ATOM    604  C4' A   A  33      24.274  83.958-116.972  1.00 24.70           C  
ATOM    605  O4' A   A  33      23.981  84.357-115.610  1.00 24.70           O  
ATOM    606  C3' A   A  33      25.759  83.626-116.979  1.00 24.70           C  
ATOM    607  O3' A   A  33      26.316  83.784-118.279  1.00 24.70           O  
ATOM    608  C2' A   A  33      26.329  84.602-115.954  1.00 24.70           C  
ATOM    609  O2' A   A  33      26.587  85.877-116.505  1.00 24.70           O  
ATOM    610  C1' A   A  33      25.181  84.704-114.943  1.00 24.70           C  
ATOM    611  N1  A   A  33      27.823  83.568-110.653  1.00 22.78           N  
ATOM    612  C2  A   A  33      27.979  84.531-111.571  1.00 22.78           C  
ATOM    613  N3  A   A  33      27.262  84.778-112.667  1.00 22.78           N  
ATOM    614  C4  A   A  33      26.259  83.891-112.785  1.00 22.78           C  
ATOM    615  C5  A   A  33      25.973  82.846-111.923  1.00 22.78           C  
ATOM    616  C6  A   A  33      26.810  82.688-110.806  1.00 22.78           C  
ATOM    617  N6  A   A  33      26.656  81.723-109.896  1.00 22.78           N  
ATOM    618  N7  A   A  33      24.873  82.129-112.371  1.00 22.78           N  
ATOM    619  C8  A   A  33      24.525  82.744-113.474  1.00 22.78           C  
ATOM    620  N9  A   A  33      25.319  83.819-113.785  1.00 22.78           N  
ATOM    621  OP1 A   A  33      22.063  79.888-117.158  1.00 24.70           O  
ATOM    622  OP2 A   A  33      23.312  79.921-114.916  1.00 24.70           O1-
ATOM    623  P   C   A  34      27.604  82.924-118.702  1.00 17.45           P  
ATOM    624  C5' C   A  34      29.264  84.842-118.041  1.00 17.45           C  
ATOM    625  O5' C   A  34      28.768  83.530-117.803  1.00 17.45           O  
ATOM    626  C4' C   A  34      30.408  85.136-117.106  1.00 17.45           C  
ATOM    627  O4' C   A  34      29.911  85.215-115.747  1.00 17.45           O  
ATOM    628  C3' C   A  34      31.492  84.065-117.071  1.00 17.45           C  
ATOM    629  O3' C   A  34      32.465  84.200-118.097  1.00 17.45           O  
ATOM    630  C2' C   A  34      32.080  84.228-115.675  1.00 17.45           C  
ATOM    631  O2' C   A  34      33.049  85.255-115.606  1.00 17.45           O  
ATOM    632  C1' C   A  34      30.846  84.626-114.862  1.00 17.45           C  
ATOM    633  N1  C   A  34      30.197  83.482-114.204  1.00 20.34           N  
ATOM    634  C2  C   A  34      30.798  82.932-113.074  1.00 20.34           C  
ATOM    635  O2  C   A  34      31.856  83.424-112.667  1.00 20.34           O  
ATOM    636  N3  C   A  34      30.214  81.881-112.455  1.00 20.34           N  
ATOM    637  C4  C   A  34      29.070  81.383-112.928  1.00 20.34           C  
ATOM    638  N4  C   A  34      28.525  80.348-112.284  1.00 20.34           N  
ATOM    639  C5  C   A  34      28.433  81.925-114.081  1.00 20.34           C  
ATOM    640  C6  C   A  34      29.026  82.965-114.682  1.00 20.34           C  
ATOM    641  OP1 C   A  34      27.906  83.240-120.122  1.00 17.45           O  
ATOM    642  OP2 C   A  34      27.386  81.513-118.295  1.00 17.45           O1-
ATOM    643  P   G   A  35      33.405  82.951-118.463  1.00 44.14           P  
ATOM    644  C5' G   A  35      35.459  83.658-116.992  1.00 44.14           C  
ATOM    645  O5' G   A  35      34.340  82.800-117.184  1.00 44.14           O  
ATOM    646  C4' G   A  35      36.328  83.125-115.883  1.00 44.14           C  
ATOM    647  O4' G   A  35      35.589  83.144-114.636  1.00 44.14           O  
ATOM    648  C3' G   A  35      36.717  81.661-116.089  1.00 44.14           C  
ATOM    649  O3' G   A  35      37.867  81.492-116.907  1.00 44.14           O  
ATOM    650  C2' G   A  35      36.926  81.170-114.663  1.00 44.14           C  
ATOM    651  O2' G   A  35      38.212  81.477-114.163  1.00 44.14           O  
ATOM    652  C1' G   A  35      35.864  81.966-113.901  1.00 44.14           C  
ATOM    653  N1  G   A  35      33.384  78.479-111.195  1.00 15.46           N  
ATOM    654  C2  G   A  35      34.657  78.972-111.035  1.00 15.46           C  
ATOM    655  N2  G   A  35      35.367  78.474-110.019  1.00 15.46           N  
ATOM    656  N3  G   A  35      35.194  79.891-111.813  1.00 15.46           N  
ATOM    657  C4  G   A  35      34.346  80.292-112.780  1.00 15.46           C  
ATOM    658  C5  G   A  35      33.058  79.869-113.028  1.00 15.46           C  
ATOM    659  C6  G   A  35      32.491  78.876-112.187  1.00 15.46           C  
ATOM    660  O6  G   A  35      31.365  78.366-112.243  1.00 15.46           O  
ATOM    661  N7  G   A  35      32.526  80.530-114.126  1.00 15.46           N  
ATOM    662  C8  G   A  35      33.484  81.327-114.516  1.00 15.46           C  
ATOM    663  N9  G   A  35      34.615  81.230-113.742  1.00 15.46           N  
ATOM    664  OP1 G   A  35      34.256  83.342-119.615  1.00 44.14           O  
ATOM    665  OP2 G   A  35      32.553  81.738-118.557  1.00 44.14           O1-
ATOM    666  P   C   A  36      38.168  80.058-117.561  1.00 19.52           P  
ATOM    667  C5' C   A  36      39.649  79.166-115.592  1.00 19.52           C  
ATOM    668  O5' C   A  36      38.418  79.113-116.304  1.00 19.52           O  
ATOM    669  C4' C   A  36      39.711  78.062-114.564  1.00 19.52           C  
ATOM    670  O4' C   A  36      38.689  78.271-113.554  1.00 19.52           O  
ATOM    671  C3' C   A  36      39.421  76.669-115.102  1.00 19.52           C  
ATOM    672  O3' C   A  36      40.523  76.038-115.737  1.00 19.52           O  
ATOM    673  C2' C   A  36      38.963  75.927-113.854  1.00 19.52           C  
ATOM    674  O2' C   A  36      40.036  75.468-113.059  1.00 19.52           O  
ATOM    675  C1' C   A  36      38.192  77.017-113.112  1.00 19.52           C  
ATOM    676  N1  C   A  36      36.765  76.935-113.444  1.00 26.04           N  
ATOM    677  C2  C   A  36      35.974  76.001-112.770  1.00 26.04           C  
ATOM    678  O2  C   A  36      36.490  75.317-111.876  1.00 26.04           O  
ATOM    679  N3  C   A  36      34.672  75.869-113.111  1.00 26.04           N  
ATOM    680  C4  C   A  36      34.156  76.635-114.076  1.00 26.04           C  
ATOM    681  N4  C   A  36      32.873  76.460-114.397  1.00 26.04           N  
ATOM    682  C5  C   A  36      34.934  77.614-114.759  1.00 26.04           C  
ATOM    683  C6  C   A  36      36.220  77.732-114.411  1.00 26.04           C  
ATOM    684  OP1 C   A  36      39.443  80.176-118.312  1.00 19.52           O  
ATOM    685  OP2 C   A  36      36.943  79.592-118.262  1.00 19.52           O1-
ATOM    686  P   U   A  37      40.248  75.001-116.933  1.00 34.13           P  
ATOM    687  C5' U   A  37      40.124  73.149-115.087  1.00 34.13           C  
ATOM    688  O5' U   A  37      39.522  73.782-116.208  1.00 34.13           O  
ATOM    689  C4' U   A  37      39.126  72.273-114.368  1.00 34.13           C  
ATOM    690  O4' U   A  37      38.049  73.077-113.813  1.00 34.13           O  
ATOM    691  C3' U   A  37      38.386  71.243-115.217  1.00 34.13           C  
ATOM    692  O3' U   A  37      39.135  70.083-115.539  1.00 34.13           O  
ATOM    693  C2' U   A  37      37.178  70.927-114.345  1.00 34.13           C  
ATOM    694  O2' U   A  37      37.469  70.005-113.314  1.00 34.13           O  
ATOM    695  C1' U   A  37      36.863  72.298-113.748  1.00 34.13           C  
ATOM    696  N1  U   A  37      35.812  72.946-114.544  1.00 22.68           N  
ATOM    697  C2  U   A  37      34.507  72.621-114.238  1.00 22.68           C  
ATOM    698  O2  U   A  37      34.217  71.897-113.306  1.00 22.68           O  
ATOM    699  N3  U   A  37      33.558  73.178-115.060  1.00 22.68           N  
ATOM    700  C4  U   A  37      33.784  74.024-116.127  1.00 22.68           C  
ATOM    701  O4  U   A  37      32.832  74.401-116.813  1.00 22.68           O  
ATOM    702  C5  U   A  37      35.162  74.343-116.356  1.00 22.68           C  
ATOM    703  C6  U   A  37      36.106  73.808-115.573  1.00 22.68           C  
ATOM    704  OP1 U   A  37      41.558  74.528-117.446  1.00 34.13           O  
ATOM    705  OP2 U   A  37      39.278  75.625-117.868  1.00 34.13           O1-
ATOM    706  P   G   A  38      38.898  69.372-116.961  1.00 30.12           P  
ATOM    707  C5' G   A  38      37.316  67.761-115.638  1.00 30.12           C  
ATOM    708  O5' G   A  38      37.517  68.603-116.767  1.00 30.12           O  
ATOM    709  C4' G   A  38      35.851  67.433-115.465  1.00 30.12           C  
ATOM    710  O4' G   A  38      35.088  68.630-115.163  1.00 30.12           O  
ATOM    711  C3' G   A  38      35.149  66.835-116.673  1.00 30.12           C  
ATOM    712  O3' G   A  38      35.395  65.441-116.792  1.00 30.12           O  
ATOM    713  C2' G   A  38      33.683  67.135-116.377  1.00 30.12           C  
ATOM    714  O2' G   A  38      33.097  66.198-115.497  1.00 30.12           O  
ATOM    715  C1' G   A  38      33.774  68.495-115.681  1.00 30.12           C  
ATOM    716  N1  G   A  38      30.240  70.905-118.391  1.00 25.70           N  
ATOM    717  C2  G   A  38      30.107  69.851-117.521  1.00 25.70           C  
ATOM    718  N2  G   A  38      28.866  69.369-117.360  1.00 25.70           N  
ATOM    719  N3  G   A  38      31.115  69.312-116.857  1.00 25.70           N  
ATOM    720  C4  G   A  38      32.287  69.922-117.134  1.00 25.70           C  
ATOM    721  C5  G   A  38      32.527  70.981-117.982  1.00 25.70           C  
ATOM    722  C6  G   A  38      31.436  71.549-118.693  1.00 25.70           C  
ATOM    723  O6  G   A  38      31.443  72.488-119.497  1.00 25.70           O  
ATOM    724  N7  G   A  38      33.875  71.314-117.984  1.00 25.70           N  
ATOM    725  C8  G   A  38      34.420  70.464-117.155  1.00 25.70           C  
ATOM    726  N9  G   A  38      33.513  69.587-116.612  1.00 25.70           N  
ATOM    727  OP1 G   A  38      39.976  68.372-117.159  1.00 30.12           O  
ATOM    728  OP2 G   A  38      38.692  70.440-117.973  1.00 30.12           O1-
ATOM    729  P   G   A  39      35.442  64.764-118.250  1.00 34.21           P  
ATOM    730  C5' G   A  39      33.550  63.469-117.015  1.00 34.21           C  
ATOM    731  O5' G   A  39      34.179  63.796-118.245  1.00 34.21           O  
ATOM    732  C4' G   A  39      32.878  62.121-117.089  1.00 34.21           C  
ATOM    733  O4' G   A  39      33.034  61.477-115.802  1.00 34.21           O  
ATOM    734  C3' G   A  39      31.375  62.178-117.320  1.00 34.21           C  
ATOM    735  O3' G   A  39      31.029  62.216-118.700  1.00 34.21           O  
ATOM    736  C2' G   A  39      30.880  60.907-116.643  1.00 34.21           C  
ATOM    737  O2' G   A  39      30.972  59.767-117.473  1.00 34.21           O  
ATOM    738  C1' G   A  39      31.853  60.780-115.469  1.00 34.21           C  
ATOM    739  N1  G   A  39      29.062  59.997-111.326  1.00 24.62           N  
ATOM    740  C2  G   A  39      29.393  59.129-112.339  1.00 24.62           C  
ATOM    741  N2  G   A  39      28.912  57.888-112.244  1.00 24.62           N  
ATOM    742  N3  G   A  39      30.142  59.454-113.372  1.00 24.62           N  
ATOM    743  C4  G   A  39      30.545  60.737-113.317  1.00 24.62           C  
ATOM    744  C5  G   A  39      30.275  61.687-112.355  1.00 24.62           C  
ATOM    745  C6  G   A  39      29.468  61.326-111.248  1.00 24.62           C  
ATOM    746  O6  G   A  39      29.116  62.026-110.289  1.00 24.62           O  
ATOM    747  N7  G   A  39      30.885  62.893-112.670  1.00 24.62           N  
ATOM    748  C8  G   A  39      31.498  62.657-113.797  1.00 24.62           C  
ATOM    749  N9  G   A  39      31.325  61.369-114.244  1.00 24.62           N  
ATOM    750  OP1 G   A  39      36.675  63.937-118.307  1.00 34.21           O  
ATOM    751  OP2 G   A  39      35.222  65.825-119.266  1.00 34.21           O1-
ATOM    752  P   C   A  40      29.480  62.297-119.126  1.00 44.11           P  
ATOM    753  C5' C   A  40      27.502  60.647-118.650  1.00 44.11           C  
ATOM    754  O5' C   A  40      28.903  60.849-118.793  1.00 44.11           O  
ATOM    755  C4' C   A  40      27.216  59.330-117.968  1.00 44.11           C  
ATOM    756  O4' C   A  40      27.967  59.241-116.731  1.00 44.11           O  
ATOM    757  C3' C   A  40      25.764  59.272-117.538  1.00 44.11           C  
ATOM    758  O3' C   A  40      24.900  58.854-118.583  1.00 44.11           O  
ATOM    759  C2' C   A  40      25.805  58.338-116.337  1.00 44.11           C  
ATOM    760  O2' C   A  40      25.823  56.971-116.698  1.00 44.11           O  
ATOM    761  C1' C   A  40      27.140  58.730-115.699  1.00 44.11           C  
ATOM    762  N1  C   A  40      26.974  59.813-114.719  1.00 32.45           N  
ATOM    763  C2  C   A  40      26.209  59.593-113.569  1.00 32.45           C  
ATOM    764  O2  C   A  40      25.714  58.471-113.381  1.00 32.45           O  
ATOM    765  N3  C   A  40      26.031  60.611-112.694  1.00 32.45           N  
ATOM    766  C4  C   A  40      26.589  61.802-112.933  1.00 32.45           C  
ATOM    767  N4  C   A  40      26.384  62.781-112.053  1.00 32.45           N  
ATOM    768  C5  C   A  40      27.384  62.043-114.087  1.00 32.45           C  
ATOM    769  C6  C   A  40      27.551  61.031-114.942  1.00 32.45           C  
ATOM    770  OP1 C   A  40      29.417  62.487-120.597  1.00 44.11           O  
ATOM    771  OP2 C   A  40      28.802  63.271-118.232  1.00 44.11           O1-
ATOM    772  P   G   A  41      23.819  59.888-119.169  1.00 30.08           P  
ATOM    773  C5' G   A  41      22.258  57.945-118.398  1.00 30.08           C  
ATOM    774  O5' G   A  41      22.437  59.337-118.607  1.00 30.08           O  
ATOM    775  C4' G   A  41      21.683  57.689-117.029  1.00 30.08           C  
ATOM    776  O4' G   A  41      22.601  58.152-116.004  1.00 30.08           O  
ATOM    777  C3' G   A  41      20.394  58.436-116.701  1.00 30.08           C  
ATOM    778  O3' G   A  41      19.265  57.772-117.256  1.00 30.08           O  
ATOM    779  C2' G   A  41      20.376  58.421-115.175  1.00 30.08           C  
ATOM    780  O2' G   A  41      19.817  57.236-114.646  1.00 30.08           O  
ATOM    781  C1' G   A  41      21.869  58.471-114.835  1.00 30.08           C  
ATOM    782  N1  G   A  41      21.452  61.704-110.986  1.00 48.46           N  
ATOM    783  C2  G   A  41      20.900  60.457-111.160  1.00 48.46           C  
ATOM    784  N2  G   A  41      20.123  60.002-110.174  1.00 48.46           N  
ATOM    785  N3  G   A  41      21.098  59.707-112.225  1.00 48.46           N  
ATOM    786  C4  G   A  41      21.917  60.299-113.116  1.00 48.46           C  
ATOM    787  C5  G   A  41      22.528  61.531-113.043  1.00 48.46           C  
ATOM    788  C6  G   A  41      22.294  62.341-111.893  1.00 48.46           C  
ATOM    789  O6  G   A  41      22.733  63.471-111.636  1.00 48.46           O  
ATOM    790  N7  G   A  41      23.292  61.768-114.179  1.00 48.46           N  
ATOM    791  C8  G   A  41      23.127  60.695-114.908  1.00 48.46           C  
ATOM    792  N9  G   A  41      22.298  59.769-114.320  1.00 48.46           N  
ATOM    793  OP1 G   A  41      23.820  59.750-120.648  1.00 30.08           O  
ATOM    794  OP2 G   A  41      24.071  61.216-118.555  1.00 30.08           O1-
ATOM    795  P   G   A  42      17.965  58.622-117.661  1.00 39.09           P  
ATOM    796  C5' G   A  42      16.584  57.681-115.637  1.00 39.09           C  
ATOM    797  O5' G   A  42      17.184  58.798-116.285  1.00 39.09           O  
ATOM    798  C4' G   A  42      15.857  58.132-114.395  1.00 39.09           C  
ATOM    799  O4' G   A  42      16.813  58.484-113.364  1.00 39.09           O  
ATOM    800  C3' G   A  42      14.994  59.376-114.564  1.00 39.09           C  
ATOM    801  O3' G   A  42      13.712  59.062-115.092  1.00 39.09           O  
ATOM    802  C2' G   A  42      14.936  59.938-113.149  1.00 39.09           C  
ATOM    803  O2' G   A  42      13.947  59.312-112.357  1.00 39.09           O  
ATOM    804  C1' G   A  42      16.327  59.585-112.615  1.00 39.09           C  
ATOM    805  N1  G   A  42      18.012  64.004-110.744  1.00 46.93           N  
ATOM    806  C2  G   A  42      16.993  63.204-110.291  1.00 46.93           C  
ATOM    807  N2  G   A  42      16.345  63.639-109.200  1.00 46.93           N  
ATOM    808  N3  G   A  42      16.637  62.065-110.864  1.00 46.93           N  
ATOM    809  C4  G   A  42      17.402  61.783-111.941  1.00 46.93           C  
ATOM    810  C5  G   A  42      18.443  62.515-112.472  1.00 46.93           C  
ATOM    811  C6  G   A  42      18.808  63.736-111.852  1.00 46.93           C  
ATOM    812  O6  G   A  42      19.701  64.527-112.176  1.00 46.93           O  
ATOM    813  N7  G   A  42      18.971  61.883-113.590  1.00 46.93           N  
ATOM    814  C8  G   A  42      18.256  60.799-113.716  1.00 46.93           C  
ATOM    815  N9  G   A  42      17.286  60.675-112.751  1.00 46.93           N  
ATOM    816  OP1 G   A  42      17.140  57.777-118.561  1.00 39.09           O  
ATOM    817  OP2 G   A  42      18.410  59.964-118.118  1.00 39.09           O1-
ATOM    818  P   C   A  43      12.873  60.196-115.859  1.00 35.35           P  
ATOM    819  C5' C   A  43      11.783  61.061-113.641  1.00 35.35           C  
ATOM    820  O5' C   A  43      12.646  61.311-114.744  1.00 35.35           O  
ATOM    821  C4' C   A  43      11.696  62.277-112.749  1.00 35.35           C  
ATOM    822  O4' C   A  43      12.960  62.495-112.069  1.00 35.35           O  
ATOM    823  C3' C   A  43      11.440  63.599-113.459  1.00 35.35           C  
ATOM    824  O3' C   A  43      10.086  63.823-113.822  1.00 35.35           O  
ATOM    825  C2' C   A  43      11.941  64.613-112.440  1.00 35.35           C  
ATOM    826  O2' C   A  43      10.993  64.886-111.428  1.00 35.35           O  
ATOM    827  C1' C   A  43      13.146  63.884-111.846  1.00 35.35           C  
ATOM    828  N1  C   A  43      14.379  64.309-112.524  1.00 31.88           N  
ATOM    829  C2  C   A  43      15.013  65.476-112.090  1.00 31.88           C  
ATOM    830  O2  C   A  43      14.554  66.076-111.107  1.00 31.88           O  
ATOM    831  N3  C   A  43      16.107  65.919-112.749  1.00 31.88           N  
ATOM    832  C4  C   A  43      16.576  65.236-113.795  1.00 31.88           C  
ATOM    833  N4  C   A  43      17.645  65.720-114.430  1.00 31.88           N  
ATOM    834  C5  C   A  43      15.968  64.025-114.239  1.00 31.88           C  
ATOM    835  C6  C   A  43      14.883  63.601-113.578  1.00 31.88           C  
ATOM    836  OP1 C   A  43      11.552  59.613-116.206  1.00 35.35           O  
ATOM    837  OP2 C   A  43      13.728  60.767-116.931  1.00 35.35           O1-
ATOM    838  P   A   A  44       9.759  64.640-115.168  1.00 37.16           P  
ATOM    839  C5' A   A  44       9.407  66.693-113.583  1.00 37.16           C  
ATOM    840  O5' A   A  44      10.006  66.160-114.759  1.00 37.16           O  
ATOM    841  C4' A   A  44      10.127  67.942-113.125  1.00 37.16           C  
ATOM    842  O4' A   A  44      11.477  67.619-112.699  1.00 37.16           O  
ATOM    843  C3' A   A  44      10.303  69.103-114.096  1.00 37.16           C  
ATOM    844  O3' A   A  44       9.132  69.906-114.196  1.00 37.16           O  
ATOM    845  C2' A   A  44      11.455  69.877-113.463  1.00 37.16           C  
ATOM    846  O2' A   A  44      11.030  70.735-112.424  1.00 37.16           O  
ATOM    847  C1' A   A  44      12.310  68.752-112.875  1.00 37.16           C  
ATOM    848  N1  A   A  44      16.812  70.351-114.667  1.00 44.80           N  
ATOM    849  C2  A   A  44      15.973  70.841-113.749  1.00 44.80           C  
ATOM    850  N3  A   A  44      14.820  70.346-113.314  1.00 44.80           N  
ATOM    851  C4  A   A  44      14.537  69.189-113.936  1.00 44.80           C  
ATOM    852  C5  A   A  44      15.300  68.553-114.899  1.00 44.80           C  
ATOM    853  C6  A   A  44      16.502  69.188-115.278  1.00 44.80           C  
ATOM    854  N6  A   A  44      17.349  68.712-116.198  1.00 44.80           N  
ATOM    855  N7  A   A  44      14.687  67.376-115.309  1.00 44.80           N  
ATOM    856  C8  A   A  44      13.580  67.335-114.603  1.00 44.80           C  
ATOM    857  N9  A   A  44      13.419  68.411-113.765  1.00 44.80           N  
ATOM    858  OP1 A   A  44       8.315  64.462-115.461  1.00 37.16           O  
ATOM    859  OP2 A   A  44      10.768  64.264-116.192  1.00 37.16           O1-
ATOM    860  P   G   A  45       8.912  70.831-115.494  1.00 30.60           P  
ATOM    861  C5' G   A  45      10.129  72.876-114.383  1.00 30.60           C  
ATOM    862  O5' G   A  45      10.095  71.894-115.415  1.00 30.60           O  
ATOM    863  C4' G   A  45      11.413  73.667-114.457  1.00 30.60           C  
ATOM    864  O4' G   A  45      12.548  72.774-114.341  1.00 30.60           O  
ATOM    865  C3' G   A  45      11.652  74.434-115.745  1.00 30.60           C  
ATOM    866  O3' G   A  45      10.990  75.692-115.690  1.00 30.60           O  
ATOM    867  C2' G   A  45      13.170  74.568-115.787  1.00 30.60           C  
ATOM    868  O2' G   A  45      13.645  75.662-115.029  1.00 30.60           O  
ATOM    869  C1' G   A  45      13.619  73.259-115.130  1.00 30.60           C  
ATOM    870  N1  G   A  45      17.068  71.686-118.501  1.00 34.06           N  
ATOM    871  C2  G   A  45      17.039  72.838-117.756  1.00 34.06           C  
ATOM    872  N2  G   A  45      18.067  73.677-117.922  1.00 34.06           N  
ATOM    873  N3  G   A  45      16.072  73.147-116.910  1.00 34.06           N  
ATOM    874  C4  G   A  45      15.116  72.196-116.870  1.00 34.06           C  
ATOM    875  C5  G   A  45      15.047  71.014-117.575  1.00 34.06           C  
ATOM    876  C6  G   A  45      16.096  70.692-118.476  1.00 34.06           C  
ATOM    877  O6  G   A  45      16.222  69.688-119.187  1.00 34.06           O  
ATOM    878  N7  G   A  45      13.893  70.313-117.250  1.00 34.06           N  
ATOM    879  C8  G   A  45      13.296  71.067-116.367  1.00 34.06           C  
ATOM    880  N9  G   A  45      13.989  72.219-116.085  1.00 34.06           N  
ATOM    881  OP1 G   A  45       7.628  71.556-115.318  1.00 30.60           O  
ATOM    882  OP2 G   A  45       9.122  69.994-116.703  1.00 30.60           O1-
ATOM    883  P   G   A  46      10.495  76.390-117.048  1.00 24.20           P  
ATOM    884  C5' G   A  46      12.723  77.760-117.243  1.00 24.20           C  
ATOM    885  O5' G   A  46      11.850  76.776-117.787  1.00 24.20           O  
ATOM    886  C4' G   A  46      13.879  77.997-118.180  1.00 24.20           C  
ATOM    887  O4' G   A  46      14.784  76.868-118.147  1.00 24.20           O  
ATOM    888  C3' G   A  46      13.458  78.118-119.643  1.00 24.20           C  
ATOM    889  O3' G   A  46      13.054  79.442-119.968  1.00 24.20           O  
ATOM    890  C2' G   A  46      14.719  77.694-120.388  1.00 24.20           C  
ATOM    891  O2' G   A  46      15.641  78.755-120.530  1.00 24.20           O  
ATOM    892  C1' G   A  46      15.307  76.643-119.442  1.00 24.20           C  
ATOM    893  N1  G   A  46      16.771  72.672-122.228  1.00 38.98           N  
ATOM    894  C2  G   A  46      17.288  73.942-122.179  1.00 38.98           C  
ATOM    895  N2  G   A  46      18.355  74.179-122.950  1.00 38.98           N  
ATOM    896  N3  G   A  46      16.797  74.910-121.427  1.00 38.98           N  
ATOM    897  C4  G   A  46      15.733  74.499-120.707  1.00 38.98           C  
ATOM    898  C5  G   A  46      15.137  73.256-120.684  1.00 38.98           C  
ATOM    899  C6  G   A  46      15.673  72.227-121.500  1.00 38.98           C  
ATOM    900  O6  G   A  46      15.288  71.058-121.619  1.00 38.98           O  
ATOM    901  N7  G   A  46      14.056  73.245-119.813  1.00 38.98           N  
ATOM    902  C8  G   A  46      14.023  74.455-119.325  1.00 38.98           C  
ATOM    903  N9  G   A  46      15.024  75.261-119.813  1.00 38.98           N  
ATOM    904  OP1 G   A  46       9.796  77.647-116.679  1.00 24.20           O  
ATOM    905  OP2 G   A  46       9.790  75.371-117.867  1.00 24.20           O1-
ATOM    906  P   C   A  47      12.071  79.695-121.212  1.00 25.26           P  
ATOM    907  C5' C   A  47      13.316  81.897-121.870  1.00 25.26           C  
ATOM    908  O5' C   A  47      12.126  81.275-121.405  1.00 25.26           O  
ATOM    909  C4' C   A  47      13.334  83.362-121.504  1.00 25.26           C  
ATOM    910  O4' C   A  47      14.595  83.915-121.958  1.00 25.26           O  
ATOM    911  C3' C   A  47      12.225  84.217-122.161  1.00 25.26           C  
ATOM    912  O3' C   A  47      11.995  85.298-121.263  1.00 25.26           O  
ATOM    913  C2' C   A  47      12.935  84.782-123.387  1.00 25.26           C  
ATOM    914  O2' C   A  47      12.400  86.018-123.814  1.00 25.26           O  
ATOM    915  C1' C   A  47      14.355  84.971-122.859  1.00 25.26           C  
ATOM    916  N1  C   A  47      15.385  84.925-123.904  1.00 34.37           N  
ATOM    917  C2  C   A  47      15.909  86.126-124.369  1.00 34.37           C  
ATOM    918  O2  C   A  47      15.476  87.184-123.895  1.00 34.37           O  
ATOM    919  N3  C   A  47      16.870  86.107-125.320  1.00 34.37           N  
ATOM    920  C4  C   A  47      17.304  84.939-125.804  1.00 34.37           C  
ATOM    921  N4  C   A  47      18.258  84.962-126.736  1.00 34.37           N  
ATOM    922  C5  C   A  47      16.778  83.695-125.350  1.00 34.37           C  
ATOM    923  C6  C   A  47      15.828  83.734-124.408  1.00 34.37           C  
ATOM    924  OP1 C   A  47      10.697  79.316-120.795  1.00 25.26           O  
ATOM    925  OP2 C   A  47      12.675  79.061-122.411  1.00 25.26           O1-
ATOM    926  P   C   A  48      10.770  85.242-120.226  1.00 34.32           P  
ATOM    927  C5' C   A  48      12.737  86.165-118.762  1.00 34.32           C  
ATOM    928  O5' C   A  48      11.473  85.508-118.821  1.00 34.32           O  
ATOM    929  C4' C   A  48      12.721  87.244-117.706  1.00 34.32           C  
ATOM    930  O4' C   A  48      13.009  86.658-116.409  1.00 34.32           O  
ATOM    931  C3' C   A  48      13.765  88.350-117.924  1.00 34.32           C  
ATOM    932  O3' C   A  48      13.170  89.554-117.460  1.00 34.32           O  
ATOM    933  C2' C   A  48      14.901  87.934-116.994  1.00 34.32           C  
ATOM    934  O2' C   A  48      15.670  89.027-116.534  1.00 34.32           O  
ATOM    935  C1' C   A  48      14.138  87.288-115.840  1.00 34.32           C  
ATOM    936  N1  C   A  48      14.917  86.271-115.118  1.00125.45           N  
ATOM    937  C2  C   A  48      15.983  86.685-114.314  1.00125.45           C  
ATOM    938  O2  C   A  48      16.247  87.895-114.243  1.00125.45           O  
ATOM    939  N3  C   A  48      16.698  85.758-113.635  1.00125.45           N  
ATOM    940  C4  C   A  48      16.383  84.465-113.741  1.00125.45           C  
ATOM    941  N4  C   A  48      17.112  83.585-113.050  1.00125.45           N  
ATOM    942  C5  C   A  48      15.306  84.016-114.559  1.00125.45           C  
ATOM    943  C6  C   A  48      14.607  84.944-115.224  1.00125.45           C  
ATOM    944  OP1 C   A  48      10.221  83.863-120.233  1.00 34.32           O  
ATOM    945  OP2 C   A  48       9.874  86.390-120.513  1.00 34.32           O1-
ATOM    946  P   U   A  49      12.201  90.387-118.433  1.00 46.85           P  
ATOM    947  C5' U   A  49      13.824  92.419-118.759  1.00 46.85           C  
ATOM    948  O5' U   A  49      13.193  91.270-119.313  1.00 46.85           O  
ATOM    949  C4' U   A  49      14.786  93.026-119.752  1.00 46.85           C  
ATOM    950  O4' U   A  49      15.943  92.161-119.908  1.00 46.85           O  
ATOM    951  C3' U   A  49      14.249  93.304-121.153  1.00 46.85           C  
ATOM    952  O3' U   A  49      14.721  94.574-121.589  1.00 46.85           O  
ATOM    953  C2' U   A  49      14.860  92.189-122.000  1.00 46.85           C  
ATOM    954  O2' U   A  49      15.095  92.570-123.340  1.00 46.85           O  
ATOM    955  C1' U   A  49      16.183  91.932-121.280  1.00 46.85           C  
ATOM    956  N1  U   A  49      16.679  90.557-121.442  1.00 42.99           N  
ATOM    957  C2  U   A  49      17.840  90.379-122.170  1.00 42.99           C  
ATOM    958  O2  U   A  49      18.457  91.305-122.669  1.00 42.99           O  
ATOM    959  N3  U   A  49      18.253  89.076-122.294  1.00 42.99           N  
ATOM    960  C4  U   A  49      17.637  87.957-121.774  1.00 42.99           C  
ATOM    961  O4  U   A  49      18.133  86.846-121.972  1.00 42.99           O  
ATOM    962  C5  U   A  49      16.443  88.224-121.032  1.00 42.99           C  
ATOM    963  C6  U   A  49      16.015  89.484-120.894  1.00 42.99           C  
ATOM    964  OP1 U   A  49      11.400  91.299-117.577  1.00 46.85           O  
ATOM    965  OP2 U   A  49      11.508  89.426-119.328  1.00 46.85           O1-
ATOM    966  P   A   A  50      13.677  95.663-122.141  1.00 29.07           P  
ATOM    967  C5' A   A  50      11.670  95.105-123.753  1.00 29.07           C  
ATOM    968  O5' A   A  50      13.052  94.969-123.431  1.00 29.07           O  
ATOM    969  C4' A   A  50      11.367  94.333-125.013  1.00 29.07           C  
ATOM    970  O4' A   A  50      12.045  94.990-126.114  1.00 29.07           O  
ATOM    971  C3' A   A  50      11.896  92.898-124.975  1.00 29.07           C  
ATOM    972  O3' A   A  50      11.062  92.076-125.783  1.00 29.07           O  
ATOM    973  C2' A   A  50      13.257  93.022-125.651  1.00 29.07           C  
ATOM    974  O2' A   A  50      13.670  91.826-126.280  1.00 29.07           O  
ATOM    975  C1' A   A  50      12.996  94.117-126.682  1.00 29.07           C  
ATOM    976  N1  A   A  50      16.607  95.112-130.199  1.00 12.90           N  
ATOM    977  C2  A   A  50      15.587  94.245-130.178  1.00 12.90           C  
ATOM    978  N3  A   A  50      14.686  94.028-129.224  1.00 12.90           N  
ATOM    979  C4  A   A  50      14.907  94.835-128.173  1.00 12.90           C  
ATOM    980  C5  A   A  50      15.914  95.774-128.045  1.00 12.90           C  
ATOM    981  C6  A   A  50      16.800  95.909-129.125  1.00 12.90           C  
ATOM    982  N6  A   A  50      17.813  96.777-129.148  1.00 12.90           N  
ATOM    983  N7  A   A  50      15.831  96.418-126.818  1.00 12.90           N  
ATOM    984  C8  A   A  50      14.792  95.865-126.243  1.00 12.90           C  
ATOM    985  N9  A   A  50      14.181  94.904-127.010  1.00 12.90           N  
ATOM    986  OP1 A   A  50      14.460  96.843-122.587  1.00 29.07           O  
ATOM    987  OP2 A   A  50      12.600  95.835-121.133  1.00 29.07           O1-
ATOM    988  P   A   A  51       9.648  91.568-125.217  1.00 27.23           P  
ATOM    989  C5' A   A  51       7.308  92.196-126.218  1.00 27.23           C  
ATOM    990  O5' A   A  51       8.609  92.612-125.822  1.00 27.23           O  
ATOM    991  C4' A   A  51       6.359  93.368-126.207  1.00 27.23           C  
ATOM    992  O4' A   A  51       4.999  92.878-126.218  1.00 27.23           O  
ATOM    993  C3' A   A  51       6.476  94.187-124.968  1.00 27.23           C  
ATOM    994  O3' A   A  51       7.503  95.181-125.032  1.00 27.23           O  
ATOM    995  C2' A   A  51       5.068  94.692-124.642  1.00 27.23           C  
ATOM    996  O2' A   A  51       4.776  96.017-125.031  1.00 27.23           O  
ATOM    997  C1' A   A  51       4.184  93.712-125.420  1.00 27.23           C  
ATOM    998  N1  A   A  51      -0.691  92.317-124.793  1.00 32.82           N  
ATOM    999  C2  A   A  51      -0.099  93.214-125.590  1.00 32.82           C  
ATOM   1000  N3  A   A  51       1.187  93.536-125.685  1.00 32.82           N  
ATOM   1001  C4  A   A  51       1.920  92.815-124.820  1.00 32.82           C  
ATOM   1002  C5  A   A  51       1.459  91.859-123.934  1.00 32.82           C  
ATOM   1003  C6  A   A  51       0.076  91.606-123.937  1.00 32.82           C  
ATOM   1004  N6  A   A  51      -0.515  90.705-123.148  1.00 32.82           N  
ATOM   1005  N7  A   A  51       2.509  91.327-123.198  1.00 32.82           N  
ATOM   1006  C8  A   A  51       3.565  91.958-123.654  1.00 32.82           C  
ATOM   1007  N9  A   A  51       3.280  92.864-124.647  1.00 32.82           N  
ATOM   1008  OP1 A   A  51       9.665  91.730-123.741  1.00 27.23           O  
ATOM   1009  OP2 A   A  51       9.357  90.237-125.806  1.00 27.23           O1-
ATOM   1010  P   C   A  52       7.540  96.229-126.261  1.00 30.06           P  
ATOM   1011  C5' C   A  52       8.347  95.044-128.458  1.00 30.06           C  
ATOM   1012  O5' C   A  52       8.685  95.673-127.221  1.00 30.06           O  
ATOM   1013  C4' C   A  52       9.305  95.465-129.550  1.00 30.06           C  
ATOM   1014  O4' C   A  52      10.652  95.065-129.187  1.00 30.06           O  
ATOM   1015  C3' C   A  52       9.068  94.823-130.916  1.00 30.06           C  
ATOM   1016  O3' C   A  52       8.096  95.529-131.676  1.00 30.06           O  
ATOM   1017  C2' C   A  52      10.450  94.871-131.553  1.00 30.06           C  
ATOM   1018  O2' C   A  52      10.745  96.123-132.140  1.00 30.06           O  
ATOM   1019  C1' C   A  52      11.355  94.638-130.343  1.00 30.06           C  
ATOM   1020  N1  C   A  52      11.697  93.217-130.175  1.00 19.40           N  
ATOM   1021  C2  C   A  52      12.580  92.628-131.081  1.00 19.40           C  
ATOM   1022  O2  C   A  52      13.059  93.322-131.986  1.00 19.40           O  
ATOM   1023  N3  C   A  52      12.891  91.318-130.948  1.00 19.40           N  
ATOM   1024  C4  C   A  52      12.356  90.605-129.954  1.00 19.40           C  
ATOM   1025  N4  C   A  52      12.688  89.315-129.863  1.00 19.40           N  
ATOM   1026  C5  C   A  52      11.458  91.183-129.011  1.00 19.40           C  
ATOM   1027  C6  C   A  52      11.159  92.480-129.157  1.00 19.40           C  
ATOM   1028  OP1 C   A  52       7.979  97.541-125.723  1.00 30.06           O  
ATOM   1029  OP2 C   A  52       6.280  96.143-127.042  1.00 30.06           O1-
ATOM   1030  P   A   A  53       7.147  94.722-132.691  1.00 29.33           P  
ATOM   1031  C5' A   A  53       8.658  95.417-134.719  1.00 29.33           C  
ATOM   1032  O5' A   A  53       8.104  94.380-133.916  1.00 29.33           O  
ATOM   1033  C4' A   A  53       9.517  94.830-135.811  1.00 29.33           C  
ATOM   1034  O4' A   A  53      10.730  94.276-135.235  1.00 29.33           O  
ATOM   1035  C3' A   A  53       8.886  93.656-136.568  1.00 29.33           C  
ATOM   1036  O3' A   A  53       7.965  93.986-137.601  1.00 29.33           O  
ATOM   1037  C2' A   A  53      10.111  92.917-137.092  1.00 29.33           C  
ATOM   1038  O2' A   A  53      10.630  93.482-138.279  1.00 29.33           O  
ATOM   1039  C1' A   A  53      11.102  93.105-135.943  1.00 29.33           C  
ATOM   1040  N1  A   A  53      12.751  88.333-135.074  1.00 52.88           N  
ATOM   1041  C2  A   A  53      12.994  89.207-136.056  1.00 52.88           C  
ATOM   1042  N3  A   A  53      12.539  90.444-136.211  1.00 52.88           N  
ATOM   1043  C4  A   A  53      11.732  90.782-135.192  1.00 52.88           C  
ATOM   1044  C5  A   A  53      11.389  89.996-134.107  1.00 52.88           C  
ATOM   1045  C6  A   A  53      11.936  88.699-134.063  1.00 52.88           C  
ATOM   1046  N6  A   A  53      11.698  87.814-133.089  1.00 52.88           N  
ATOM   1047  N7  A   A  53      10.537  90.684-133.253  1.00 52.88           N  
ATOM   1048  C8  A   A  53      10.384  91.850-133.834  1.00 52.88           C  
ATOM   1049  N9  A   A  53      11.071  91.973-135.017  1.00 52.88           N  
ATOM   1050  OP1 A   A  53       6.095  95.654-133.169  1.00 29.33           O  
ATOM   1051  OP2 A   A  53       6.757  93.446-132.038  1.00 29.33           O1-
ATOM   1052  P   C   A  54       6.875  92.897-138.053  1.00 36.52           P  
ATOM   1053  C5' C   A  54       7.482  90.444-138.812  1.00 36.52           C  
ATOM   1054  O5' C   A  54       7.672  91.526-137.907  1.00 36.52           O  
ATOM   1055  C4' C   A  54       8.786  89.707-138.996  1.00 36.52           C  
ATOM   1056  O4' C   A  54       9.465  89.628-137.719  1.00 36.52           O  
ATOM   1057  C3' C   A  54       8.721  88.265-139.484  1.00 36.52           C  
ATOM   1058  O3' C   A  54       8.621  88.179-140.902  1.00 36.52           O  
ATOM   1059  C2' C   A  54      10.037  87.683-138.977  1.00 36.52           C  
ATOM   1060  O2' C   A  54      11.124  87.935-139.845  1.00 36.52           O  
ATOM   1061  C1' C   A  54      10.245  88.451-137.667  1.00 36.52           C  
ATOM   1062  N1  C   A  54       9.858  87.693-136.467  1.00 37.89           N  
ATOM   1063  C2  C   A  54      10.469  86.463-136.229  1.00 37.89           C  
ATOM   1064  O2  C   A  54      11.339  86.072-137.016  1.00 37.89           O  
ATOM   1065  N3  C   A  54      10.105  85.738-135.147  1.00 37.89           N  
ATOM   1066  C4  C   A  54       9.177  86.211-134.311  1.00 37.89           C  
ATOM   1067  N4  C   A  54       8.842  85.461-133.259  1.00 37.89           N  
ATOM   1068  C5  C   A  54       8.553  87.476-134.517  1.00 37.89           C  
ATOM   1069  C6  C   A  54       8.918  88.176-135.599  1.00 37.89           C  
ATOM   1070  OP1 C   A  54       6.565  93.119-139.488  1.00 36.52           O  
ATOM   1071  OP2 C   A  54       5.775  92.898-137.055  1.00 36.52           O1-
ATOM   1072  P   A   A  55       7.951  86.881-141.578  1.00 35.59           P  
ATOM   1073  C5' A   A  55      10.198  86.672-142.891  1.00 35.59           C  
ATOM   1074  O5' A   A  55       8.777  86.686-142.927  1.00 35.59           O  
ATOM   1075  C4' A   A  55      10.760  85.781-143.974  1.00 35.59           C  
ATOM   1076  O4' A   A  55      12.078  85.365-143.532  1.00 35.59           O  
ATOM   1077  C3' A   A  55      10.000  84.474-144.238  1.00 35.59           C  
ATOM   1078  O3' A   A  55       8.970  84.587-145.217  1.00 35.59           O  
ATOM   1079  C2' A   A  55      11.107  83.528-144.681  1.00 35.59           C  
ATOM   1080  O2' A   A  55      11.440  83.672-146.047  1.00 35.59           O  
ATOM   1081  C1' A   A  55      12.273  83.993-143.810  1.00 35.59           C  
ATOM   1082  N1  A   A  55      13.052  79.512-141.419  1.00 37.00           N  
ATOM   1083  C2  A   A  55      13.143  79.871-142.704  1.00 37.00           C  
ATOM   1084  N3  A   A  55      12.938  81.059-143.262  1.00 37.00           N  
ATOM   1085  C4  A   A  55      12.599  81.965-142.330  1.00 37.00           C  
ATOM   1086  C5  A   A  55      12.466  81.749-140.970  1.00 37.00           C  
ATOM   1087  C6  A   A  55      12.706  80.446-140.508  1.00 37.00           C  
ATOM   1088  N6  A   A  55      12.609  80.081-139.227  1.00 37.00           N  
ATOM   1089  N7  A   A  55      12.104  82.921-140.320  1.00 37.00           N  
ATOM   1090  C8  A   A  55      12.024  83.803-141.286  1.00 37.00           C  
ATOM   1091  N9  A   A  55      12.303  83.290-142.529  1.00 37.00           N  
ATOM   1092  OP1 A   A  55       6.550  87.226-141.925  1.00 35.59           O  
ATOM   1093  OP2 A   A  55       8.223  85.712-140.701  1.00 35.59           O1-
ATOM   1094  P   U   A  56       7.843  83.443-145.329  1.00 17.10           P  
ATOM   1095  C5' U   A  56       9.185  81.360-146.225  1.00 17.10           C  
ATOM   1096  O5' U   A  56       8.637  82.077-145.119  1.00 17.10           O  
ATOM   1097  C4' U   A  56       9.512  79.943-145.811  1.00 17.10           C  
ATOM   1098  O4' U   A  56      10.497  79.981-144.745  1.00 17.10           O  
ATOM   1099  C3' U   A  56       8.349  79.139-145.234  1.00 17.10           C  
ATOM   1100  O3' U   A  56       7.603  78.512-146.270  1.00 17.10           O  
ATOM   1101  C2' U   A  56       9.053  78.137-144.329  1.00 17.10           C  
ATOM   1102  O2' U   A  56       9.551  77.016-145.032  1.00 17.10           O  
ATOM   1103  C1' U   A  56      10.214  78.975-143.787  1.00 17.10           C  
ATOM   1104  N1  U   A  56       9.857  79.648-142.531  1.00 23.02           N  
ATOM   1105  C2  U   A  56       9.958  78.936-141.350  1.00 23.02           C  
ATOM   1106  O2  U   A  56      10.354  77.786-141.298  1.00 23.02           O  
ATOM   1107  N3  U   A  56       9.572  79.625-140.226  1.00 23.02           N  
ATOM   1108  C4  U   A  56       9.110  80.923-140.166  1.00 23.02           C  
ATOM   1109  O4  U   A  56       8.815  81.411-139.075  1.00 23.02           O  
ATOM   1110  C5  U   A  56       9.047  81.593-141.426  1.00 23.02           C  
ATOM   1111  C6  U   A  56       9.417  80.951-142.536  1.00 23.02           C  
ATOM   1112  OP1 U   A  56       7.328  83.462-146.722  1.00 17.10           O  
ATOM   1113  OP2 U   A  56       6.898  83.609-144.196  1.00 17.10           O1-
ATOM   1114  P   G   A  57       6.095  78.037-145.983  1.00 36.18           P  
ATOM   1115  C5' G   A  57       6.868  75.580-145.490  1.00 36.18           C  
ATOM   1116  O5' G   A  57       6.271  76.783-145.019  1.00 36.18           O  
ATOM   1117  C4' G   A  57       6.843  74.529-144.408  1.00 36.18           C  
ATOM   1118  O4' G   A  57       7.821  74.857-143.388  1.00 36.18           O  
ATOM   1119  C3' G   A  57       5.517  74.421-143.665  1.00 36.18           C  
ATOM   1120  O3' G   A  57       4.603  73.577-144.358  1.00 36.18           O  
ATOM   1121  C2' G   A  57       5.943  73.857-142.315  1.00 36.18           C  
ATOM   1122  O2' G   A  57       6.091  72.451-142.329  1.00 36.18           O  
ATOM   1123  C1' G   A  57       7.305  74.529-142.110  1.00 36.18           C  
ATOM   1124  N1  G   A  57       6.910  76.520-137.475  1.00 34.99           N  
ATOM   1125  C2  G   A  57       7.164  75.224-137.852  1.00 34.99           C  
ATOM   1126  N2  G   A  57       7.313  74.335-136.868  1.00 34.99           N  
ATOM   1127  N3  G   A  57       7.274  74.830-139.106  1.00 34.99           N  
ATOM   1128  C4  G   A  57       7.156  75.856-139.969  1.00 34.99           C  
ATOM   1129  C5  G   A  57       6.924  77.188-139.699  1.00 34.99           C  
ATOM   1130  C6  G   A  57       6.756  77.592-138.349  1.00 34.99           C  
ATOM   1131  O6  G   A  57       6.504  78.719-137.904  1.00 34.99           O  
ATOM   1132  N7  G   A  57       6.855  77.923-140.874  1.00 34.99           N  
ATOM   1133  C8  G   A  57       7.022  77.037-141.818  1.00 34.99           C  
ATOM   1134  N9  G   A  57       7.182  75.760-141.336  1.00 34.99           N  
ATOM   1135  OP1 G   A  57       5.519  77.558-147.265  1.00 36.18           O  
ATOM   1136  OP2 G   A  57       5.404  79.110-145.223  1.00 36.18           O1-
ATOM   1137  P   C   A  58       3.024  73.882-144.284  1.00 41.40           P  
ATOM   1138  C5' C   A  58       2.447  72.203-142.363  1.00 41.40           C  
ATOM   1139  O5' C   A  58       2.636  73.552-142.774  1.00 41.40           O  
ATOM   1140  C4' C   A  58       2.556  72.077-140.861  1.00 41.40           C  
ATOM   1141  O4' C   A  58       3.783  72.717-140.414  1.00 41.40           O  
ATOM   1142  C3' C   A  58       1.477  72.743-140.014  1.00 41.40           C  
ATOM   1143  O3' C   A  58       0.280  71.990-139.877  1.00 41.40           O  
ATOM   1144  C2' C   A  58       2.177  72.888-138.673  1.00 41.40           C  
ATOM   1145  O2' C   A  58       2.163  71.700-137.909  1.00 41.40           O  
ATOM   1146  C1' C   A  58       3.602  73.233-139.106  1.00 41.40           C  
ATOM   1147  N1  C   A  58       3.694  74.697-139.144  1.00 54.26           N  
ATOM   1148  C2  C   A  58       3.599  75.373-137.935  1.00 54.26           C  
ATOM   1149  O2  C   A  58       3.601  74.706-136.891  1.00 54.26           O  
ATOM   1150  N3  C   A  58       3.520  76.721-137.929  1.00 54.26           N  
ATOM   1151  C4  C   A  58       3.568  77.392-139.083  1.00 54.26           C  
ATOM   1152  N4  C   A  58       3.445  78.721-139.040  1.00 54.26           N  
ATOM   1153  C5  C   A  58       3.746  76.728-140.333  1.00 54.26           C  
ATOM   1154  C6  C   A  58       3.809  75.389-140.317  1.00 54.26           C  
ATOM   1155  OP1 C   A  58       2.345  72.888-145.154  1.00 41.40           O  
ATOM   1156  OP2 C   A  58       2.809  75.332-144.522  1.00 41.40           O1-
ATOM   1157  P   A   A  59      -1.050  72.716-139.335  1.00 36.15           P  
ATOM   1158  C5' A   A  59      -0.677  72.072-136.810  1.00 36.15           C  
ATOM   1159  O5' A   A  59      -0.717  73.080-137.818  1.00 36.15           O  
ATOM   1160  C4' A   A  59      -0.741  72.701-135.436  1.00 36.15           C  
ATOM   1161  O4' A   A  59       0.347  73.653-135.293  1.00 36.15           O  
ATOM   1162  C3' A   A  59      -1.994  73.513-135.138  1.00 36.15           C  
ATOM   1163  O3' A   A  59      -3.096  72.740-134.691  1.00 36.15           O  
ATOM   1164  C2' A   A  59      -1.519  74.498-134.082  1.00 36.15           C  
ATOM   1165  O2' A   A  59      -1.503  73.948-132.779  1.00 36.15           O  
ATOM   1166  C1' A   A  59      -0.095  74.781-134.555  1.00 36.15           C  
ATOM   1167  N1  A   A  59      -1.297  79.745-135.126  1.00 54.77           N  
ATOM   1168  C2  A   A  59      -1.424  78.902-134.094  1.00 54.77           C  
ATOM   1169  N3  A   A  59      -1.080  77.620-134.006  1.00 54.77           N  
ATOM   1170  C4  A   A  59      -0.536  77.197-135.160  1.00 54.77           C  
ATOM   1171  C5  A   A  59      -0.337  77.943-136.306  1.00 54.77           C  
ATOM   1172  C6  A   A  59      -0.746  79.287-136.271  1.00 54.77           C  
ATOM   1173  N6  A   A  59      -0.620  80.127-137.301  1.00 54.77           N  
ATOM   1174  N7  A   A  59       0.255  77.172-137.297  1.00 54.77           N  
ATOM   1175  C8  A   A  59       0.396  75.996-136.738  1.00 54.77           C  
ATOM   1176  N9  A   A  59      -0.069  75.937-135.448  1.00 54.77           N  
ATOM   1177  OP1 A   A  59      -2.146  71.716-139.343  1.00 36.15           O  
ATOM   1178  OP2 A   A  59      -1.217  73.992-140.079  1.00 36.15           O1-
ATOM   1179  P   A   A  60      -4.580  73.320-134.877  1.00 28.55           P  
ATOM   1180  C5' A   A  60      -4.591  72.984-137.477  1.00 28.55           C  
ATOM   1181  O5' A   A  60      -4.571  73.876-136.369  1.00 28.55           O  
ATOM   1182  C4' A   A  60      -5.984  72.917-138.043  1.00 28.55           C  
ATOM   1183  O4' A   A  60      -6.903  72.590-136.979  1.00 28.55           O  
ATOM   1184  C3' A   A  60      -6.406  74.251-138.555  1.00 28.55           C  
ATOM   1185  O3' A   A  60      -6.087  74.492-139.928  1.00 28.55           O  
ATOM   1186  C2' A   A  60      -7.883  74.428-138.184  1.00 28.55           C  
ATOM   1187  O2' A   A  60      -8.812  74.288-139.237  1.00 28.55           O  
ATOM   1188  C1' A   A  60      -8.099  73.319-137.149  1.00 28.55           C  
ATOM   1189  N1  A   A  60     -12.165  73.210-134.058  1.00 50.82           N  
ATOM   1190  C2  A   A  60     -11.978  72.823-135.326  1.00 50.82           C  
ATOM   1191  N3  A   A  60     -10.885  72.905-136.078  1.00 50.82           N  
ATOM   1192  C4  A   A  60      -9.880  73.471-135.390  1.00 50.82           C  
ATOM   1193  C5  A   A  60      -9.916  73.925-134.086  1.00 50.82           C  
ATOM   1194  C6  A   A  60     -11.131  73.773-133.395  1.00 50.82           C  
ATOM   1195  N6  A   A  60     -11.315  74.148-132.127  1.00 50.82           N  
ATOM   1196  N7  A   A  60      -8.687  74.456-133.717  1.00 50.82           N  
ATOM   1197  C8  A   A  60      -7.946  74.307-134.789  1.00 50.82           C  
ATOM   1198  N9  A   A  60      -8.602  73.702-135.832  1.00 50.82           N  
ATOM   1199  OP1 A   A  60      -4.725  74.480-133.961  1.00 28.55           O  
ATOM   1200  OP2 A   A  60      -5.550  72.199-134.802  1.00 28.55           O1-
ATOM   1201  P   G   A  61      -6.455  73.381-141.039  1.00 19.73           P  
ATOM   1202  C5' G   A  61      -8.036  71.276-140.861  1.00 19.73           C  
ATOM   1203  O5' G   A  61      -7.572  72.504-140.323  1.00 19.73           O  
ATOM   1204  C4' G   A  61      -8.873  70.567-139.825  1.00 19.73           C  
ATOM   1205  O4' G   A  61      -9.702  71.537-139.141  1.00 19.73           O  
ATOM   1206  C3' G   A  61      -9.844  69.505-140.332  1.00 19.73           C  
ATOM   1207  O3' G   A  61      -9.206  68.250-140.517  1.00 19.73           O  
ATOM   1208  C2' G   A  61     -10.906  69.483-139.239  1.00 19.73           C  
ATOM   1209  O2' G   A  61     -10.543  68.690-138.127  1.00 19.73           O  
ATOM   1210  C1' G   A  61     -10.950  70.955-138.824  1.00 19.73           C  
ATOM   1211  N1  G   A  61     -15.885  71.989-139.102  1.00 22.92           N  
ATOM   1212  C2  G   A  61     -15.211  71.139-138.257  1.00 22.92           C  
ATOM   1213  N2  G   A  61     -15.945  70.461-137.374  1.00 22.92           N  
ATOM   1214  N3  G   A  61     -13.907  70.962-138.281  1.00 22.92           N  
ATOM   1215  C4  G   A  61     -13.320  71.683-139.253  1.00 22.92           C  
ATOM   1216  C5  G   A  61     -13.896  72.550-140.155  1.00 22.92           C  
ATOM   1217  C6  G   A  61     -15.294  72.760-140.100  1.00 22.92           C  
ATOM   1218  O6  G   A  61     -15.990  73.506-140.800  1.00 22.92           O  
ATOM   1219  N7  G   A  61     -12.934  73.106-140.986  1.00 22.92           N  
ATOM   1220  C8  G   A  61     -11.813  72.578-140.576  1.00 22.92           C  
ATOM   1221  N9  G   A  61     -11.981  71.709-139.525  1.00 22.92           N  
ATOM   1222  OP1 G   A  61      -5.260  72.515-141.207  1.00 19.73           O  
ATOM   1223  OP2 G   A  61      -7.049  74.052-142.223  1.00 19.73           O1-
ATOM   1224  P   U   A  62      -9.547  67.375-141.819  1.00 37.73           P  
ATOM   1225  C5' U   A  62     -10.996  65.904-140.206  1.00 37.73           C  
ATOM   1226  O5' U   A  62     -10.899  66.630-141.426  1.00 37.73           O  
ATOM   1227  C4' U   A  62     -12.427  65.872-139.728  1.00 37.73           C  
ATOM   1228  O4' U   A  62     -12.908  67.223-139.515  1.00 37.73           O  
ATOM   1229  C3' U   A  62     -13.441  65.267-140.689  1.00 37.73           C  
ATOM   1230  O3' U   A  62     -13.445  63.848-140.622  1.00 37.73           O  
ATOM   1231  C2' U   A  62     -14.756  65.891-140.228  1.00 37.73           C  
ATOM   1232  O2' U   A  62     -15.336  65.203-139.139  1.00 37.73           O  
ATOM   1233  C1' U   A  62     -14.302  67.279-139.765  1.00 37.73           C  
ATOM   1234  N1  U   A  62     -14.549  68.350-140.742  1.00 28.01           N  
ATOM   1235  C2  U   A  62     -15.812  68.918-140.784  1.00 28.01           C  
ATOM   1236  O2  U   A  62     -16.725  68.572-140.055  1.00 28.01           O  
ATOM   1237  N3  U   A  62     -15.967  69.911-141.717  1.00 28.01           N  
ATOM   1238  C4  U   A  62     -15.015  70.387-142.593  1.00 28.01           C  
ATOM   1239  O4  U   A  62     -15.318  71.275-143.391  1.00 28.01           O  
ATOM   1240  C5  U   A  62     -13.737  69.755-142.485  1.00 28.01           C  
ATOM   1241  C6  U   A  62     -13.553  68.781-141.587  1.00 28.01           C  
ATOM   1242  OP1 U   A  62      -8.473  66.362-141.971  1.00 37.73           O  
ATOM   1243  OP2 U   A  62      -9.837  68.312-142.934  1.00 37.73           O1-
ATOM   1244  P   C   A  63     -14.207  63.005-141.751  1.00 32.07           P  
ATOM   1245  C5' C   A  63     -16.762  63.035-142.260  1.00 32.07           C  
ATOM   1246  O5' C   A  63     -15.729  63.100-141.299  1.00 32.07           O  
ATOM   1247  C4' C   A  63     -18.103  63.261-141.614  1.00 32.07           C  
ATOM   1248  O4' C   A  63     -18.159  64.584-141.026  1.00 32.07           O  
ATOM   1249  C3' C   A  63     -19.134  63.255-142.709  1.00 32.07           C  
ATOM   1250  O3' C   A  63     -19.602  61.926-142.855  1.00 32.07           O  
ATOM   1251  C2' C   A  63     -20.178  64.258-142.240  1.00 32.07           C  
ATOM   1252  O2' C   A  63     -21.119  63.693-141.350  1.00 32.07           O  
ATOM   1253  C1' C   A  63     -19.307  65.271-141.493  1.00 32.07           C  
ATOM   1254  N1  C   A  63     -18.819  66.360-142.348  1.00 22.69           N  
ATOM   1255  C2  C   A  63     -19.716  67.308-142.846  1.00 22.69           C  
ATOM   1256  O2  C   A  63     -20.919  67.206-142.560  1.00 22.69           O  
ATOM   1257  N3  C   A  63     -19.244  68.310-143.628  1.00 22.69           N  
ATOM   1258  C4  C   A  63     -17.937  68.375-143.911  1.00 22.69           C  
ATOM   1259  N4  C   A  63     -17.502  69.370-144.680  1.00 22.69           N  
ATOM   1260  C5  C   A  63     -17.012  67.419-143.419  1.00 22.69           C  
ATOM   1261  C6  C   A  63     -17.489  66.441-142.650  1.00 22.69           C  
ATOM   1262  OP1 C   A  63     -13.769  61.590-141.648  1.00 32.07           O  
ATOM   1263  OP2 C   A  63     -14.068  63.724-143.043  1.00 32.07           O1-
ATOM   1264  P   G   A  64     -19.072  61.040-144.082  1.00 39.78           P  
ATOM   1265  C5' G   A  64     -21.182  62.031-145.247  1.00 39.78           C  
ATOM   1266  O5' G   A  64     -19.801  61.707-145.325  1.00 39.78           O  
ATOM   1267  C4' G   A  64     -21.913  61.429-146.412  1.00 39.78           C  
ATOM   1268  O4' G   A  64     -21.835  62.338-147.539  1.00 39.78           O  
ATOM   1269  C3' G   A  64     -21.373  60.083-146.888  1.00 39.78           C  
ATOM   1270  O3' G   A  64     -22.498  59.329-147.317  1.00 39.78           O  
ATOM   1271  C2' G   A  64     -20.500  60.470-148.080  1.00 39.78           C  
ATOM   1272  O2' G   A  64     -20.400  59.451-149.054  1.00 39.78           O  
ATOM   1273  C1' G   A  64     -21.243  61.684-148.638  1.00 39.78           C  
ATOM   1274  N1  G   A  64     -21.016  65.357-152.114  1.00 22.80           N  
ATOM   1275  C2  G   A  64     -22.091  64.607-151.712  1.00 22.80           C  
ATOM   1276  N2  G   A  64     -23.262  64.879-152.318  1.00 22.80           N  
ATOM   1277  N3  G   A  64     -22.025  63.664-150.787  1.00 22.80           N  
ATOM   1278  C4  G   A  64     -20.775  63.534-150.289  1.00 22.80           C  
ATOM   1279  C5  G   A  64     -19.637  64.237-150.622  1.00 22.80           C  
ATOM   1280  C6  G   A  64     -19.723  65.241-151.616  1.00 22.80           C  
ATOM   1281  O6  G   A  64     -18.827  65.972-152.052  1.00 22.80           O  
ATOM   1282  N7  G   A  64     -18.552  63.800-149.875  1.00 22.80           N  
ATOM   1283  C8  G   A  64     -19.041  62.858-149.116  1.00 22.80           C  
ATOM   1284  N9  G   A  64     -20.384  62.647-149.317  1.00 22.80           N  
ATOM   1285  OP1 G   A  64     -19.595  59.663-143.897  1.00 39.78           O  
ATOM   1286  OP2 G   A  64     -17.610  61.254-144.237  1.00 39.78           O1-
ATOM   1287  P   A   A  65     -23.024  58.109-146.413  1.00 68.78           P  
ATOM   1288  C5' A   A  65     -25.168  59.419-145.638  1.00 68.78           C  
ATOM   1289  O5' A   A  65     -23.926  58.807-145.300  1.00 68.78           O  
ATOM   1290  C4' A   A  65     -25.863  59.903-144.388  1.00 68.78           C  
ATOM   1291  O4' A   A  65     -26.383  58.754-143.668  1.00 68.78           O  
ATOM   1292  C3' A   A  65     -24.928  60.615-143.456  1.00 68.78           C  
ATOM   1293  O3' A   A  65     -25.629  61.644-142.770  1.00 68.78           O  
ATOM   1294  C2' A   A  65     -24.503  59.529-142.471  1.00 68.78           C  
ATOM   1295  O2' A   A  65     -24.187  60.038-141.191  1.00 68.78           O  
ATOM   1296  C1' A   A  65     -25.747  58.644-142.412  1.00 68.78           C  
ATOM   1297  N1  A   A  65     -23.096  55.176-139.661  1.00119.76           N  
ATOM   1298  C2  A   A  65     -23.169  56.510-139.587  1.00119.76           C  
ATOM   1299  N3  A   A  65     -23.880  57.359-140.325  1.00119.76           N  
ATOM   1300  C4  A   A  65     -24.596  56.696-141.250  1.00119.76           C  
ATOM   1301  C5  A   A  65     -24.627  55.327-141.449  1.00119.76           C  
ATOM   1302  C6  A   A  65     -23.829  54.541-140.602  1.00119.76           C  
ATOM   1303  N6  A   A  65     -23.758  53.210-140.677  1.00119.76           N  
ATOM   1304  N7  A   A  65     -25.479  55.002-142.494  1.00119.76           N  
ATOM   1305  C8  A   A  65     -25.935  56.161-142.900  1.00119.76           C  
ATOM   1306  N9  A   A  65     -25.441  57.230-142.195  1.00119.76           N  
ATOM   1307  OP1 A   A  65     -21.840  57.524-145.731  1.00 68.78           O  
ATOM   1308  OP2 A   A  65     -23.892  57.242-147.247  1.00 68.78           O1-
ATOM   1309  P   A   A  66     -25.421  63.173-143.213  1.00 34.05           P  
ATOM   1310  C5' A   A  66     -28.009  63.508-143.495  1.00 34.05           C  
ATOM   1311  O5' A   A  66     -26.713  63.492-144.087  1.00 34.05           O  
ATOM   1312  C4' A   A  66     -28.807  64.665-144.040  1.00 34.05           C  
ATOM   1313  O4' A   A  66     -28.228  65.904-143.556  1.00 34.05           O  
ATOM   1314  C3' A   A  66     -28.773  64.782-145.560  1.00 34.05           C  
ATOM   1315  O3' A   A  66     -29.748  63.990-146.219  1.00 34.05           O  
ATOM   1316  C2' A   A  66     -28.957  66.275-145.788  1.00 34.05           C  
ATOM   1317  O2' A   A  66     -30.311  66.678-145.723  1.00 34.05           O  
ATOM   1318  C1' A   A  66     -28.183  66.856-144.604  1.00 34.05           C  
ATOM   1319  N1  A   A  66     -24.780  69.422-147.509  1.00 17.84           N  
ATOM   1320  C2  A   A  66     -26.117  69.477-147.436  1.00 17.84           C  
ATOM   1321  N3  A   A  66     -26.949  68.787-146.657  1.00 17.84           N  
ATOM   1322  C4  A   A  66     -26.266  67.939-145.870  1.00 17.84           C  
ATOM   1323  C5  A   A  66     -24.893  67.769-145.831  1.00 17.84           C  
ATOM   1324  C6  A   A  66     -24.126  68.562-146.699  1.00 17.84           C  
ATOM   1325  N6  A   A  66     -22.793  68.506-146.767  1.00 17.84           N  
ATOM   1326  N7  A   A  66     -24.544  66.815-144.885  1.00 17.84           N  
ATOM   1327  C8  A   A  66     -25.692  66.435-144.383  1.00 17.84           C  
ATOM   1328  N9  A   A  66     -26.777  67.071-144.935  1.00 17.84           N  
ATOM   1329  OP1 A   A  66     -24.240  63.220-144.112  1.00 34.05           O  
ATOM   1330  OP2 A   A  66     -25.456  64.030-142.001  1.00 34.05           O1-
ATOM   1331  P   C   A  67     -29.481  63.517-147.727  1.00 37.44           P  
ATOM   1332  C5' C   A  67     -29.020  64.889-149.901  1.00 37.44           C  
ATOM   1333  O5' C   A  67     -29.317  64.888-148.516  1.00 37.44           O  
ATOM   1334  C4' C   A  67     -29.032  66.295-150.441  1.00 37.44           C  
ATOM   1335  O4' C   A  67     -28.155  67.137-149.653  1.00 37.44           O  
ATOM   1336  C3' C   A  67     -28.473  66.356-151.846  1.00 37.44           C  
ATOM   1337  O3' C   A  67     -29.515  66.085-152.767  1.00 37.44           O  
ATOM   1338  C2' C   A  67     -27.922  67.772-151.936  1.00 37.44           C  
ATOM   1339  O2' C   A  67     -28.927  68.719-152.237  1.00 37.44           O  
ATOM   1340  C1' C   A  67     -27.419  67.995-150.507  1.00 37.44           C  
ATOM   1341  N1  C   A  67     -25.995  67.677-150.317  1.00 27.39           N  
ATOM   1342  C2  C   A  67     -25.022  68.501-150.888  1.00 27.39           C  
ATOM   1343  O2  C   A  67     -25.380  69.469-151.565  1.00 27.39           O  
ATOM   1344  N3  C   A  67     -23.715  68.218-150.685  1.00 27.39           N  
ATOM   1345  C4  C   A  67     -23.369  67.159-149.949  1.00 27.39           C  
ATOM   1346  N4  C   A  67     -22.070  66.921-149.766  1.00 27.39           N  
ATOM   1347  C5  C   A  67     -24.340  66.297-149.367  1.00 27.39           C  
ATOM   1348  C6  C   A  67     -25.628  66.589-149.576  1.00 27.39           C  
ATOM   1349  OP1 C   A  67     -30.703  62.837-148.225  1.00 37.44           O  
ATOM   1350  OP2 C   A  67     -28.177  62.805-147.763  1.00 37.44           O1-
ATOM   1351  P   G   A  68     -29.335  64.901-153.831  1.00 41.80           P  
ATOM   1352  C5' G   A  68     -29.561  66.875-155.527  1.00 41.80           C  
ATOM   1353  O5' G   A  68     -28.898  65.678-155.145  1.00 41.80           O  
ATOM   1354  C4' G   A  68     -28.664  67.696-156.412  1.00 41.80           C  
ATOM   1355  O4' G   A  68     -27.760  68.514-155.620  1.00 41.80           O  
ATOM   1356  C3' G   A  68     -27.717  66.888-157.292  1.00 41.80           C  
ATOM   1357  O3' G   A  68     -28.286  66.278-158.437  1.00 41.80           O  
ATOM   1358  C2' G   A  68     -26.642  67.909-157.634  1.00 41.80           C  
ATOM   1359  O2' G   A  68     -27.004  68.755-158.707  1.00 41.80           O  
ATOM   1360  C1' G   A  68     -26.546  68.703-156.332  1.00 41.80           C  
ATOM   1361  N1  G   A  68     -21.537  68.820-155.627  1.00 46.21           N  
ATOM   1362  C2  G   A  68     -22.306  69.503-156.534  1.00 46.21           C  
ATOM   1363  N2  G   A  68     -21.649  70.315-157.375  1.00 46.21           N  
ATOM   1364  N3  G   A  68     -23.622  69.400-156.609  1.00 46.21           N  
ATOM   1365  C4  G   A  68     -24.114  68.544-155.687  1.00 46.21           C  
ATOM   1366  C5  G   A  68     -23.432  67.815-154.738  1.00 46.21           C  
ATOM   1367  C6  G   A  68     -22.023  67.935-154.671  1.00 46.21           C  
ATOM   1368  O6  G   A  68     -21.243  67.375-153.905  1.00 46.21           O  
ATOM   1369  N7  G   A  68     -24.307  67.050-153.978  1.00 46.21           N  
ATOM   1370  C8  G   A  68     -25.485  67.323-154.473  1.00 46.21           C  
ATOM   1371  N9  G   A  68     -25.436  68.214-155.520  1.00 46.21           N  
ATOM   1372  OP1 G   A  68     -30.669  64.287-154.057  1.00 41.80           O  
ATOM   1373  OP2 G   A  68     -28.199  64.050-153.396  1.00 41.80           O1-
ATOM   1374  P   G   A  69     -27.482  65.091-159.153  1.00 45.54           P  
ATOM   1375  C5' G   A  69     -24.908  64.905-159.665  1.00 45.54           C  
ATOM   1376  O5' G   A  69     -26.005  65.684-159.216  1.00 45.54           O  
ATOM   1377  C4' G   A  69     -23.610  65.593-159.314  1.00 45.54           C  
ATOM   1378  O4' G   A  69     -23.494  65.755-157.880  1.00 45.54           O  
ATOM   1379  C3' G   A  69     -22.347  64.873-159.755  1.00 45.54           C  
ATOM   1380  O3' G   A  69     -22.050  65.259-161.093  1.00 45.54           O  
ATOM   1381  C2' G   A  69     -21.301  65.356-158.749  1.00 45.54           C  
ATOM   1382  O2' G   A  69     -20.706  66.578-159.135  1.00 45.54           O  
ATOM   1383  C1' G   A  69     -22.143  65.591-157.489  1.00 45.54           C  
ATOM   1384  N1  G   A  69     -19.310  62.978-154.126  1.00 52.92           N  
ATOM   1385  C2  G   A  69     -18.901  63.887-155.066  1.00 52.92           C  
ATOM   1386  N2  G   A  69     -17.586  64.148-155.085  1.00 52.92           N  
ATOM   1387  N3  G   A  69     -19.719  64.495-155.919  1.00 52.92           N  
ATOM   1388  C4  G   A  69     -21.004  64.116-155.737  1.00 52.92           C  
ATOM   1389  C5  G   A  69     -21.510  63.214-154.823  1.00 52.92           C  
ATOM   1390  C6  G   A  69     -20.622  62.568-153.928  1.00 52.92           C  
ATOM   1391  O6  G   A  69     -20.882  61.737-153.050  1.00 52.92           O  
ATOM   1392  N7  G   A  69     -22.884  63.085-154.965  1.00 52.92           N  
ATOM   1393  C8  G   A  69     -23.189  63.900-155.936  1.00 52.92           C  
ATOM   1394  N9  G   A  69     -22.102  64.572-156.442  1.00 52.92           N  
ATOM   1395  OP1 G   A  69     -27.999  64.943-160.535  1.00 45.54           O  
ATOM   1396  OP2 G   A  69     -27.477  63.918-158.239  1.00 45.54           O1-
ATOM   1397  P   U   A  70     -21.623  64.154-162.174  1.00 52.51           P  
ATOM   1398  C5' U   A  70     -19.221  65.095-161.748  1.00 52.51           C  
ATOM   1399  O5' U   A  70     -20.070  63.964-161.898  1.00 52.51           O  
ATOM   1400  C4' U   A  70     -17.897  64.668-161.178  1.00 52.51           C  
ATOM   1401  O4' U   A  70     -18.085  64.238-159.806  1.00 52.51           O  
ATOM   1402  C3' U   A  70     -17.203  63.530-161.910  1.00 52.51           C  
ATOM   1403  O3' U   A  70     -15.826  63.843-162.036  1.00 52.51           O  
ATOM   1404  C2' U   A  70     -17.418  62.316-161.006  1.00 52.51           C  
ATOM   1405  O2' U   A  70     -16.348  61.394-161.052  1.00 52.51           O  
ATOM   1406  C1' U   A  70     -17.521  62.957-159.621  1.00 52.51           C  
ATOM   1407  N1  U   A  70     -18.396  62.219-158.699  1.00 45.40           N  
ATOM   1408  C2  U   A  70     -17.802  61.422-157.739  1.00 45.40           C  
ATOM   1409  O2  U   A  70     -16.594  61.294-157.638  1.00 45.40           O  
ATOM   1410  N3  U   A  70     -18.677  60.780-156.897  1.00 45.40           N  
ATOM   1411  C4  U   A  70     -20.055  60.851-156.920  1.00 45.40           C  
ATOM   1412  O4  U   A  70     -20.707  60.235-156.075  1.00 45.40           O  
ATOM   1413  C5  U   A  70     -20.592  61.688-157.948  1.00 45.40           C  
ATOM   1414  C6  U   A  70     -19.764  62.326-158.782  1.00 45.40           C  
ATOM   1415  OP1 U   A  70     -21.784  64.747-163.526  1.00 52.51           O  
ATOM   1416  OP2 U   A  70     -22.325  62.889-161.838  1.00 52.51           O1-
ATOM   1417  P   A   A  71     -15.328  64.742-163.271  1.00 57.87           P  
ATOM   1418  C5' A   A  71     -13.035  66.024-163.415  1.00 57.87           C  
ATOM   1419  O5' A   A  71     -13.762  64.863-163.029  1.00 57.87           O  
ATOM   1420  C4' A   A  71     -11.708  66.031-162.706  1.00 57.87           C  
ATOM   1421  O4' A   A  71     -11.958  66.275-161.295  1.00 57.87           O  
ATOM   1422  C3' A   A  71     -11.020  64.671-162.797  1.00 57.87           C  
ATOM   1423  O3' A   A  71      -9.609  64.786-162.905  1.00 57.87           O  
ATOM   1424  C2' A   A  71     -11.425  63.986-161.495  1.00 57.87           C  
ATOM   1425  O2' A   A  71     -10.508  63.028-161.014  1.00 57.87           O  
ATOM   1426  C1' A   A  71     -11.547  65.161-160.530  1.00 57.87           C  
ATOM   1427  N1  A   A  71     -12.607  63.546-155.752  1.00 71.66           N  
ATOM   1428  C2  A   A  71     -11.449  63.749-156.390  1.00 71.66           C  
ATOM   1429  N3  A   A  71     -11.234  64.187-157.629  1.00 71.66           N  
ATOM   1430  C4  A   A  71     -12.399  64.441-158.249  1.00 71.66           C  
ATOM   1431  C5  A   A  71     -13.668  64.287-157.722  1.00 71.66           C  
ATOM   1432  C6  A   A  71     -13.759  63.810-156.405  1.00 71.66           C  
ATOM   1433  N6  A   A  71     -14.915  63.607-155.773  1.00 71.66           N  
ATOM   1434  N7  A   A  71     -14.633  64.656-158.648  1.00 71.66           N  
ATOM   1435  C8  A   A  71     -13.939  65.011-159.700  1.00 71.66           C  
ATOM   1436  N9  A   A  71     -12.582  64.893-159.534  1.00 71.66           N  
ATOM   1437  OP1 A   A  71     -15.927  66.092-163.113  1.00 57.87           O  
ATOM   1438  OP2 A   A  71     -15.546  63.985-164.530  1.00 57.87           O1-
ATOM   1439  P   A   A  72      -8.733  63.476-163.205  1.00 76.70           P  
ATOM   1440  C5' A   A  72      -8.048  61.850-161.273  1.00 76.70           C  
ATOM   1441  O5' A   A  72      -8.051  63.167-161.802  1.00 76.70           O  
ATOM   1442  C4' A   A  72      -7.405  61.837-159.911  1.00 76.70           C  
ATOM   1443  O4' A   A  72      -8.269  62.470-158.930  1.00 76.70           O  
ATOM   1444  C3' A   A  72      -7.211  60.425-159.364  1.00 76.70           C  
ATOM   1445  O3' A   A  72      -6.096  59.750-159.917  1.00 76.70           O  
ATOM   1446  C2' A   A  72      -7.130  60.672-157.864  1.00 76.70           C  
ATOM   1447  O2' A   A  72      -5.856  61.120-157.448  1.00 76.70           O  
ATOM   1448  C1' A   A  72      -8.156  61.793-157.687  1.00 76.70           C  
ATOM   1449  N1  A   A  72     -10.990  59.505-154.056  1.00 52.36           N  
ATOM   1450  C2  A   A  72      -9.722  59.936-154.070  1.00 52.36           C  
ATOM   1451  N3  A   A  72      -9.047  60.537-155.046  1.00 52.36           N  
ATOM   1452  C4  A   A  72      -9.824  60.697-156.131  1.00 52.36           C  
ATOM   1453  C5  A   A  72     -11.145  60.312-156.268  1.00 52.36           C  
ATOM   1454  C6  A   A  72     -11.743  59.680-155.164  1.00 52.36           C  
ATOM   1455  N6  A   A  72     -13.004  59.241-155.154  1.00 52.36           N  
ATOM   1456  N7  A   A  72     -11.622  60.637-157.531  1.00 52.36           N  
ATOM   1457  C8  A   A  72     -10.595  61.198-158.121  1.00 52.36           C  
ATOM   1458  N9  A   A  72      -9.471  61.261-157.334  1.00 52.36           N  
ATOM   1459  OP1 A   A  72      -7.673  63.840-164.178  1.00 76.70           O  
ATOM   1460  OP2 A   A  72      -9.665  62.361-163.518  1.00 76.70           O1-
ATOM   1461  P   C   A  73      -6.346  58.482-160.865  1.00 65.59           P  
ATOM   1462  C5' C   A  73      -5.191  57.311-158.845  1.00 65.59           C  
ATOM   1463  O5' C   A  73      -6.179  57.264-159.862  1.00 65.59           O  
ATOM   1464  C4' C   A  73      -5.655  56.546-157.636  1.00 65.59           C  
ATOM   1465  O4' C   A  73      -6.587  57.333-156.848  1.00 65.59           O  
ATOM   1466  C3' C   A  73      -6.427  55.266-157.926  1.00 65.59           C  
ATOM   1467  O3' C   A  73      -5.645  54.166-158.353  1.00 65.59           O  
ATOM   1468  C2' C   A  73      -7.152  55.033-156.609  1.00 65.59           C  
ATOM   1469  O2' C   A  73      -6.337  54.426-155.627  1.00 65.59           O  
ATOM   1470  C1' C   A  73      -7.501  56.463-156.196  1.00 65.59           C  
ATOM   1471  N1  C   A  73      -8.871  56.777-156.628  1.00 48.69           N  
ATOM   1472  C2  C   A  73      -9.920  56.174-155.940  1.00 48.69           C  
ATOM   1473  O2  C   A  73      -9.654  55.473-154.958  1.00 48.69           O  
ATOM   1474  N3  C   A  73     -11.191  56.369-156.355  1.00 48.69           N  
ATOM   1475  C4  C   A  73     -11.433  57.149-157.409  1.00 48.69           C  
ATOM   1476  N4  C   A  73     -12.705  57.293-157.796  1.00 48.69           N  
ATOM   1477  C5  C   A  73     -10.381  57.814-158.111  1.00 48.69           C  
ATOM   1478  C6  C   A  73      -9.125  57.604-157.686  1.00 48.69           C  
ATOM   1479  OP1 C   A  73      -5.252  58.434-161.868  1.00 65.59           O  
ATOM   1480  OP2 C   A  73      -7.760  58.515-161.320  1.00 65.59           O1-
ATOM   1481  P   A   A  74      -6.176  53.261-159.569  1.00107.72           P  
ATOM   1482  C5' A   A  74      -6.235  51.424-157.715  1.00107.72           C  
ATOM   1483  O5' A   A  74      -6.868  52.037-158.829  1.00107.72           O  
ATOM   1484  C4' A   A  74      -7.264  50.983-156.707  1.00107.72           C  
ATOM   1485  O4' A   A  74      -8.074  52.106-156.276  1.00107.72           O  
ATOM   1486  C3' A   A  74      -8.269  49.938-157.199  1.00107.72           C  
ATOM   1487  O3' A   A  74      -7.780  48.605-157.196  1.00107.72           O  
ATOM   1488  C2' A   A  74      -9.440  50.146-156.243  1.00107.72           C  
ATOM   1489  O2' A   A  74      -9.274  49.468-155.014  1.00107.72           O  
ATOM   1490  C1' A   A  74      -9.390  51.657-156.003  1.00107.72           C  
ATOM   1491  N1  A   A  74     -14.347  52.363-156.971  1.00 63.64           N  
ATOM   1492  C2  A   A  74     -13.690  51.553-156.137  1.00 63.64           C  
ATOM   1493  N3  A   A  74     -12.384  51.424-155.947  1.00 63.64           N  
ATOM   1494  C4  A   A  74     -11.705  52.263-156.746  1.00 63.64           C  
ATOM   1495  C5  A   A  74     -12.235  53.157-157.659  1.00 63.64           C  
ATOM   1496  C6  A   A  74     -13.641  53.196-157.764  1.00 63.64           C  
ATOM   1497  N6  A   A  74     -14.316  53.999-158.593  1.00 63.64           N  
ATOM   1498  N7  A   A  74     -11.222  53.855-158.305  1.00 63.64           N  
ATOM   1499  C8  A   A  74     -10.121  53.375-157.774  1.00 63.64           C  
ATOM   1500  N9  A   A  74     -10.342  52.411-156.820  1.00 63.64           N  
ATOM   1501  OP1 A   A  74      -5.002  52.768-160.331  1.00107.72           O  
ATOM   1502  OP2 A   A  74      -7.239  54.026-160.271  1.00107.72           O1-
ATOM   1503  P   G   A  75      -8.229  47.604-158.364  1.00 94.55           P  
ATOM   1504  C5' G   A  75     -10.634  46.761-158.972  1.00 94.55           C  
ATOM   1505  O5' G   A  75      -9.814  47.703-158.307  1.00 94.55           O  
ATOM   1506  C4' G   A  75     -11.790  46.377-158.086  1.00 94.55           C  
ATOM   1507  O4' G   A  75     -12.240  47.529-157.334  1.00 94.55           O  
ATOM   1508  C3' G   A  75     -13.007  45.869-158.840  1.00 94.55           C  
ATOM   1509  O3' G   A  75     -12.900  44.479-159.109  1.00 94.55           O  
ATOM   1510  C2' G   A  75     -14.161  46.259-157.923  1.00 94.55           C  
ATOM   1511  O2' G   A  75     -14.361  45.330-156.877  1.00 94.55           O  
ATOM   1512  C1' G   A  75     -13.654  47.583-157.339  1.00 94.55           C  
ATOM   1513  N1  G   A  75     -17.329  50.441-159.449  1.00 35.86           N  
ATOM   1514  C2  G   A  75     -17.468  49.335-158.651  1.00 35.86           C  
ATOM   1515  N2  G   A  75     -18.735  48.948-158.412  1.00 35.86           N  
ATOM   1516  N3  G   A  75     -16.444  48.663-158.133  1.00 35.86           N  
ATOM   1517  C4  G   A  75     -15.257  49.209-158.487  1.00 35.86           C  
ATOM   1518  C5  G   A  75     -15.025  50.315-159.278  1.00 35.86           C  
ATOM   1519  C6  G   A  75     -16.118  51.011-159.822  1.00 35.86           C  
ATOM   1520  O6  G   A  75     -16.100  52.004-160.544  1.00 35.86           O  
ATOM   1521  N7  G   A  75     -13.666  50.556-159.408  1.00 35.86           N  
ATOM   1522  C8  G   A  75     -13.103  49.609-158.716  1.00 35.86           C  
ATOM   1523  N9  G   A  75     -14.005  48.750-158.138  1.00 35.86           N  
ATOM   1524  OP1 G   A  75      -7.839  46.226-157.975  1.00 94.55           O  
ATOM   1525  OP2 G   A  75      -7.769  48.160-159.663  1.00 94.55           O1-
ATOM   1526  P   G   A  76     -12.641  43.983-160.614  1.00 92.36           P  
ATOM   1527  C5' G   A  76     -14.934  42.872-160.052  1.00 92.36           C  
ATOM   1528  O5' G   A  76     -14.047  43.379-161.039  1.00 92.36           O  
ATOM   1529  C4' G   A  76     -16.222  43.650-160.063  1.00 92.36           C  
ATOM   1530  O4' G   A  76     -15.969  45.053-159.792  1.00 92.36           O  
ATOM   1531  C3' G   A  76     -16.878  43.709-161.428  1.00 92.36           C  
ATOM   1532  O3' G   A  76     -17.597  42.522-161.721  1.00 92.36           O  
ATOM   1533  C2' G   A  76     -17.764  44.947-161.361  1.00 92.36           C  
ATOM   1534  O2' G   A  76     -19.050  44.680-160.839  1.00 92.36           O  
ATOM   1535  C1' G   A  76     -16.985  45.839-160.391  1.00 92.36           C  
ATOM   1536  N1  G   A  76     -17.900  50.006-163.066  1.00 59.08           N  
ATOM   1537  C2  G   A  76     -18.775  49.122-162.497  1.00 59.08           C  
ATOM   1538  N2  G   A  76     -20.079  49.384-162.670  1.00 59.08           N  
ATOM   1539  N3  G   A  76     -18.403  48.063-161.808  1.00 59.08           N  
ATOM   1540  C4  G   A  76     -17.061  47.969-161.715  1.00 59.08           C  
ATOM   1541  C5  G   A  76     -16.098  48.803-162.241  1.00 59.08           C  
ATOM   1542  C6  G   A  76     -16.517  49.929-163.000  1.00 59.08           C  
ATOM   1543  O6  G   A  76     -15.830  50.786-163.568  1.00 59.08           O  
ATOM   1544  N7  G   A  76     -14.826  48.346-161.923  1.00 59.08           N  
ATOM   1545  C8  G   A  76     -15.038  47.260-161.229  1.00 59.08           C  
ATOM   1546  N9  G   A  76     -16.374  46.973-161.075  1.00 59.08           N  
ATOM   1547  OP1 G   A  76     -11.649  42.879-160.562  1.00 92.36           O  
ATOM   1548  OP2 G   A  76     -12.371  45.174-161.459  1.00 92.36           O1-
ATOM   1549  P   A   A  77     -17.631  41.975-163.230  1.00 99.64           P  
ATOM   1550  C5' A   A  77     -19.892  43.080-163.961  1.00 99.64           C  
ATOM   1551  O5' A   A  77     -18.469  43.085-164.004  1.00 99.64           O  
ATOM   1552  C4' A   A  77     -20.450  43.989-165.027  1.00 99.64           C  
ATOM   1553  O4' A   A  77     -20.246  45.379-164.670  1.00 99.64           O  
ATOM   1554  C3' A   A  77     -19.821  43.843-166.415  1.00 99.64           C  
ATOM   1555  O3' A   A  77     -20.298  42.753-167.192  1.00 99.64           O  
ATOM   1556  C2' A   A  77     -20.113  45.201-167.044  1.00 99.64           C  
ATOM   1557  O2' A   A  77     -21.418  45.284-167.580  1.00 99.64           O  
ATOM   1558  C1' A   A  77     -19.990  46.139-165.840  1.00 99.64           C  
ATOM   1559  N1  A   A  77     -16.839  49.972-167.246  1.00 60.92           N  
ATOM   1560  C2  A   A  77     -18.111  49.694-167.564  1.00 60.92           C  
ATOM   1561  N3  A   A  77     -18.879  48.680-167.165  1.00 60.92           N  
ATOM   1562  C4  A   A  77     -18.203  47.875-166.327  1.00 60.92           C  
ATOM   1563  C5  A   A  77     -16.894  48.030-165.907  1.00 60.92           C  
ATOM   1564  C6  A   A  77     -16.190  49.138-166.403  1.00 60.92           C  
ATOM   1565  N6  A   A  77     -14.923  49.405-166.085  1.00 60.92           N  
ATOM   1566  N7  A   A  77     -16.530  47.005-165.046  1.00 60.92           N  
ATOM   1567  C8  A   A  77     -17.608  46.265-164.964  1.00 60.92           C  
ATOM   1568  N9  A   A  77     -18.659  46.732-165.713  1.00 60.92           N  
ATOM   1569  OP1 A   A  77     -18.408  40.711-163.232  1.00 99.64           O  
ATOM   1570  OP2 A   A  77     -16.243  41.985-163.760  1.00 99.64           O1-
ATOM   1571  P   A   A  78     -19.371  42.148-168.354  1.00101.51           P  
ATOM   1572  C5' A   A  78     -20.769  43.621-170.011  1.00101.51           C  
ATOM   1573  O5' A   A  78     -19.494  43.223-169.521  1.00101.51           O  
ATOM   1574  C4' A   A  78     -20.630  44.828-170.904  1.00101.51           C  
ATOM   1575  O4' A   A  78     -20.274  45.994-170.116  1.00101.51           O  
ATOM   1576  C3' A   A  78     -19.531  44.726-171.954  1.00101.51           C  
ATOM   1577  O3' A   A  78     -19.866  43.994-173.123  1.00101.51           O  
ATOM   1578  C2' A   A  78     -19.211  46.187-172.238  1.00101.51           C  
ATOM   1579  O2' A   A  78     -20.116  46.776-173.150  1.00101.51           O  
ATOM   1580  C1' A   A  78     -19.387  46.817-170.855  1.00101.51           C  
ATOM   1581  N1  A   A  78     -14.935  49.341-170.225  1.00 44.88           N  
ATOM   1582  C2  A   A  78     -15.972  49.543-171.050  1.00 44.88           C  
ATOM   1583  N3  A   A  78     -17.105  48.849-171.168  1.00 44.88           N  
ATOM   1584  C4  A   A  78     -17.126  47.824-170.298  1.00 44.88           C  
ATOM   1585  C5  A   A  78     -16.138  47.489-169.391  1.00 44.88           C  
ATOM   1586  C6  A   A  78     -14.991  48.298-169.366  1.00 44.88           C  
ATOM   1587  N6  A   A  78     -13.962  48.087-168.546  1.00 44.88           N  
ATOM   1588  N7  A   A  78     -16.503  46.367-168.660  1.00 44.88           N  
ATOM   1589  C8  A   A  78     -17.684  46.055-169.131  1.00 44.88           C  
ATOM   1590  N9  A   A  78     -18.124  46.894-170.124  1.00 44.88           N  
ATOM   1591  OP1 A   A  78     -19.994  40.881-168.816  1.00101.51           O  
ATOM   1592  OP2 A   A  78     -17.966  42.142-167.874  1.00101.51           O1-
ATOM   1593  P   G   A  79     -18.705  43.246-173.942  1.00108.90           P  
ATOM   1594  C5' G   A  79     -18.451  45.439-175.352  1.00108.90           C  
ATOM   1595  O5' G   A  79     -17.839  44.443-174.538  1.00108.90           O  
ATOM   1596  C4' G   A  79     -17.478  46.555-175.652  1.00108.90           C  
ATOM   1597  O4' G   A  79     -17.114  47.260-174.438  1.00108.90           O  
ATOM   1598  C3' G   A  79     -16.143  46.142-176.268  1.00108.90           C  
ATOM   1599  O3' G   A  79     -16.203  45.910-177.669  1.00108.90           O  
ATOM   1600  C2' G   A  79     -15.247  47.328-175.924  1.00108.90           C  
ATOM   1601  O2' G   A  79     -15.396  48.401-176.831  1.00108.90           O  
ATOM   1602  C1' G   A  79     -15.787  47.747-174.554  1.00108.90           C  
ATOM   1603  N1  G   A  79     -11.528  48.268-171.842  1.00 67.81           N  
ATOM   1604  C2  G   A  79     -11.967  48.988-172.925  1.00 67.81           C  
ATOM   1605  N2  G   A  79     -11.172  49.989-173.331  1.00 67.81           N  
ATOM   1606  N3  G   A  79     -13.101  48.747-173.563  1.00 67.81           N  
ATOM   1607  C4  G   A  79     -13.779  47.715-173.017  1.00 67.81           C  
ATOM   1608  C5  G   A  79     -13.430  46.932-171.938  1.00 67.81           C  
ATOM   1609  C6  G   A  79     -12.205  47.198-171.266  1.00 67.81           C  
ATOM   1610  O6  G   A  79     -11.716  46.614-170.292  1.00 67.81           O  
ATOM   1611  N7  G   A  79     -14.399  45.966-171.696  1.00 67.81           N  
ATOM   1612  C8  G   A  79     -15.305  46.180-172.613  1.00 67.81           C  
ATOM   1613  N9  G   A  79     -14.994  47.230-173.442  1.00 67.81           N  
ATOM   1614  OP1 G   A  79     -19.344  42.523-175.071  1.00108.90           O  
ATOM   1615  OP2 G   A  79     -17.863  42.497-172.974  1.00108.90           O1-
ATOM   1616  P   A   A  80     -15.155  44.901-178.350  1.00 68.12           P  
ATOM   1617  C5' A   A  80     -13.809  47.032-179.087  1.00 68.12           C  
ATOM   1618  O5' A   A  80     -13.814  45.756-178.451  1.00 68.12           O  
ATOM   1619  C4' A   A  80     -12.490  47.734-178.854  1.00 68.12           C  
ATOM   1620  O4' A   A  80     -12.386  48.154-177.471  1.00 68.12           O  
ATOM   1621  C3' A   A  80     -11.229  46.914-179.114  1.00 68.12           C  
ATOM   1622  O3' A   A  80     -10.855  46.909-180.488  1.00 68.12           O  
ATOM   1623  C2' A   A  80     -10.191  47.613-178.242  1.00 68.12           C  
ATOM   1624  O2' A   A  80      -9.624  48.742-178.875  1.00 68.12           O  
ATOM   1625  C1' A   A  80     -11.035  48.073-177.050  1.00 68.12           C  
ATOM   1626  N1  A   A  80      -8.327  46.657-172.902  1.00 72.72           N  
ATOM   1627  C2  A   A  80      -8.073  47.531-173.887  1.00 72.72           C  
ATOM   1628  N3  A   A  80      -8.810  47.838-174.954  1.00 72.72           N  
ATOM   1629  C4  A   A  80      -9.950  47.126-174.964  1.00 72.72           C  
ATOM   1630  C5  A   A  80     -10.349  46.190-174.027  1.00 72.72           C  
ATOM   1631  C6  A   A  80      -9.481  45.957-172.945  1.00 72.72           C  
ATOM   1632  N6  A   A  80      -9.736  45.085-171.967  1.00 72.72           N  
ATOM   1633  N7  A   A  80     -11.582  45.651-174.367  1.00 72.72           N  
ATOM   1634  C8  A   A  80     -11.901  46.269-175.478  1.00 72.72           C  
ATOM   1635  N9  A   A  80     -10.967  47.187-175.888  1.00 72.72           N  
ATOM   1636  OP1 A   A  80     -15.637  44.620-179.726  1.00 68.12           O  
ATOM   1637  OP2 A   A  80     -14.922  43.776-177.409  1.00 68.12           O1-
ATOM   1638  P   A   A  81      -9.817  45.808-181.026  1.00 68.84           P  
ATOM   1639  C5' A   A  81      -7.273  45.492-180.446  1.00 68.84           C  
ATOM   1640  O5' A   A  81      -8.389  46.369-180.593  1.00 68.84           O  
ATOM   1641  C4' A   A  81      -6.179  46.161-179.646  1.00 68.84           C  
ATOM   1642  O4' A   A  81      -6.722  46.640-178.394  1.00 68.84           O  
ATOM   1643  C3' A   A  81      -5.037  45.245-179.269  1.00 68.84           C  
ATOM   1644  O3' A   A  81      -4.067  45.240-180.313  1.00 68.84           O  
ATOM   1645  C2' A   A  81      -4.511  45.855-177.975  1.00 68.84           C  
ATOM   1646  O2' A   A  81      -3.594  46.906-178.207  1.00 68.84           O  
ATOM   1647  C1' A   A  81      -5.791  46.419-177.352  1.00 68.84           C  
ATOM   1648  N1  A   A  81      -5.571  43.903-172.822  1.00 75.65           N  
ATOM   1649  C2  A   A  81      -4.684  44.699-173.438  1.00 75.65           C  
ATOM   1650  N3  A   A  81      -4.782  45.322-174.614  1.00 75.65           N  
ATOM   1651  C4  A   A  81      -5.969  45.061-175.190  1.00 75.65           C  
ATOM   1652  C5  A   A  81      -6.977  44.263-174.678  1.00 75.65           C  
ATOM   1653  C6  A   A  81      -6.751  43.663-173.434  1.00 75.65           C  
ATOM   1654  N6  A   A  81      -7.640  42.873-172.833  1.00 75.65           N  
ATOM   1655  N7  A   A  81      -8.058  44.220-175.545  1.00 75.65           N  
ATOM   1656  C8  A   A  81      -7.690  44.980-176.543  1.00 75.65           C  
ATOM   1657  N9  A   A  81      -6.440  45.526-176.395  1.00 75.65           N  
ATOM   1658  OP1 A   A  81      -9.891  45.821-182.509  1.00 68.84           O  
ATOM   1659  OP2 A   A  81     -10.063  44.541-180.292  1.00 68.84           O1-
ATOM   1660  P   G   A  82      -3.262  43.889-180.648  1.00 73.94           P  
ATOM   1661  C5' G   A  82      -1.180  44.536-179.177  1.00 73.94           C  
ATOM   1662  O5' G   A  82      -2.301  43.681-179.393  1.00 73.94           O  
ATOM   1663  C4' G   A  82      -0.374  44.051-177.993  1.00 73.94           C  
ATOM   1664  O4' G   A  82      -1.123  44.261-176.772  1.00 73.94           O  
ATOM   1665  C3' G   A  82      -0.062  42.561-178.039  1.00 73.94           C  
ATOM   1666  O3' G   A  82       1.173  42.384-178.730  1.00 73.94           O  
ATOM   1667  C2' G   A  82       0.047  42.188-176.561  1.00 73.94           C  
ATOM   1668  O2' G   A  82       1.335  42.432-176.033  1.00 73.94           O  
ATOM   1669  C1' G   A  82      -0.951  43.152-175.910  1.00 73.94           C  
ATOM   1670  N1  G   A  82      -3.797  40.457-172.657  1.00101.62           N  
ATOM   1671  C2  G   A  82      -2.452  40.726-172.614  1.00101.62           C  
ATOM   1672  N2  G   A  82      -1.791  40.237-171.553  1.00101.62           N  
ATOM   1673  N3  G   A  82      -1.805  41.422-173.539  1.00101.62           N  
ATOM   1674  C4  G   A  82      -2.627  41.833-174.529  1.00101.62           C  
ATOM   1675  C5  G   A  82      -3.982  41.613-174.667  1.00101.62           C  
ATOM   1676  C6  G   A  82      -4.662  40.868-173.665  1.00101.62           C  
ATOM   1677  O6  G   A  82      -5.860  40.570-173.606  1.00101.62           O  
ATOM   1678  N7  G   A  82      -4.460  42.198-175.832  1.00101.62           N  
ATOM   1679  C8  G   A  82      -3.412  42.762-176.366  1.00101.62           C  
ATOM   1680  N9  G   A  82      -2.270  42.596-175.620  1.00101.62           N  
ATOM   1681  OP1 G   A  82      -2.416  44.139-181.843  1.00 73.94           O  
ATOM   1682  OP2 G   A  82      -4.246  42.778-180.665  1.00 73.94           O1-
ATOM   1683  P   C   A  83       1.776  40.908-178.946  1.00103.30           P  
ATOM   1684  C5' C   A  83       0.597  38.658-178.321  1.00103.30           C  
ATOM   1685  O5' C   A  83       0.508  39.946-178.918  1.00103.30           O  
ATOM   1686  C4' C   A  83       0.548  38.790-176.822  1.00103.30           C  
ATOM   1687  O4' C   A  83      -0.810  39.143-176.432  1.00103.30           O  
ATOM   1688  C3' C   A  83       0.955  37.585-175.977  1.00103.30           C  
ATOM   1689  O3' C   A  83       1.709  37.985-174.837  1.00103.30           O  
ATOM   1690  C2' C   A  83      -0.378  37.033-175.498  1.00103.30           C  
ATOM   1691  O2' C   A  83      -0.290  36.370-174.252  1.00103.30           O  
ATOM   1692  C1' C   A  83      -1.207  38.307-175.376  1.00103.30           C  
ATOM   1693  N1  C   A  83      -2.646  38.025-175.440  1.00126.22           N  
ATOM   1694  C2  C   A  83      -3.202  37.511-174.299  1.00126.22           C  
ATOM   1695  O2  C   A  83      -2.516  37.531-173.276  1.00126.22           O  
ATOM   1696  N3  C   A  83      -4.466  37.047-174.314  1.00126.22           N  
ATOM   1697  C4  C   A  83      -5.198  37.154-175.415  1.00126.22           C  
ATOM   1698  N4  C   A  83      -6.428  36.618-175.384  1.00126.22           N  
ATOM   1699  C5  C   A  83      -4.698  37.809-176.584  1.00126.22           C  
ATOM   1700  C6  C   A  83      -3.414  38.220-176.556  1.00126.22           C  
ATOM   1701  OP1 C   A  83       2.613  40.588-177.760  1.00103.30           O  
ATOM   1702  OP2 C   A  83       2.376  40.853-180.302  1.00103.30           O1-
ATOM   1703  P   U   A  84       2.863  37.023-174.262  1.00180.00           P  
ATOM   1704  C5' U   A  84       2.924  34.471-173.658  1.00180.00           C  
ATOM   1705  O5' U   A  84       2.150  35.618-174.016  1.00180.00           O  
ATOM   1706  C4' U   A  84       2.241  33.680-172.564  1.00180.00           C  
ATOM   1707  O4' U   A  84       2.084  34.524-171.394  1.00180.00           O  
ATOM   1708  C3' U   A  84       0.862  33.164-172.919  1.00180.00           C  
ATOM   1709  O3' U   A  84       0.635  31.866-172.377  1.00180.00           O  
ATOM   1710  C2' U   A  84      -0.078  34.176-172.267  1.00180.00           C  
ATOM   1711  O2' U   A  84      -1.319  33.619-171.884  1.00180.00           O  
ATOM   1712  C1' U   A  84       0.721  34.599-171.036  1.00180.00           C  
ATOM   1713  N1  U   A  84       0.445  35.975-170.602  1.00175.51           N  
ATOM   1714  C2  U   A  84      -0.295  36.155-169.450  1.00175.51           C  
ATOM   1715  O2  U   A  84      -0.741  35.227-168.796  1.00175.51           O  
ATOM   1716  N3  U   A  84      -0.495  37.465-169.092  1.00175.51           N  
ATOM   1717  C4  U   A  84      -0.041  38.587-169.756  1.00175.51           C  
ATOM   1718  O4  U   A  84      -0.285  39.703-169.295  1.00175.51           O  
ATOM   1719  C5  U   A  84       0.706  38.315-170.944  1.00175.51           C  
ATOM   1720  C6  U   A  84       0.917  37.050-171.317  1.00175.51           C  
ATOM   1721  OP1 U   A  84       3.295  37.558-172.946  1.00180.00           O  
ATOM   1722  OP2 U   A  84       3.864  36.841-175.343  1.00180.00           O1-
ATOM   1723  P   U   A  85      -0.036  30.722-173.285  1.00128.94           P  
ATOM   1724  C5' U   A  85      -1.579  30.807-171.172  1.00128.94           C  
ATOM   1725  O5' U   A  85      -1.387  30.380-172.516  1.00128.94           O  
ATOM   1726  C4' U   A  85      -3.038  30.731-170.795  1.00128.94           C  
ATOM   1727  O4' U   A  85      -3.803  31.708-171.552  1.00128.94           O  
ATOM   1728  C3' U   A  85      -3.632  29.378-171.092  1.00128.94           C  
ATOM   1729  O3' U   A  85      -4.560  29.025-170.073  1.00128.94           O  
ATOM   1730  C2' U   A  85      -4.373  29.594-172.410  1.00128.94           C  
ATOM   1731  O2' U   A  85      -5.492  28.745-172.562  1.00128.94           O  
ATOM   1732  C1' U   A  85      -4.818  31.049-172.278  1.00128.94           C  
ATOM   1733  N1  U   A  85      -5.015  31.748-173.557  1.00 84.23           N  
ATOM   1734  C2  U   A  85      -3.908  32.279-174.193  1.00 84.23           C  
ATOM   1735  O2  U   A  85      -2.779  32.185-173.749  1.00 84.23           O  
ATOM   1736  N3  U   A  85      -4.177  32.927-175.375  1.00 84.23           N  
ATOM   1737  C4  U   A  85      -5.410  33.092-175.971  1.00 84.23           C  
ATOM   1738  O4  U   A  85      -5.492  33.710-177.034  1.00 84.23           O  
ATOM   1739  C5  U   A  85      -6.501  32.509-175.254  1.00 84.23           C  
ATOM   1740  C6  U   A  85      -6.272  31.873-174.101  1.00 84.23           C  
ATOM   1741  OP1 U   A  85       0.851  29.532-173.219  1.00128.94           O  
ATOM   1742  OP2 U   A  85      -0.383  31.306-174.606  1.00128.94           O1-
ATOM   1743  P   G   A  86      -4.020  28.520-168.645  1.00180.00           P  
ATOM   1744  C5' G   A  86      -3.013  30.570-167.354  1.00180.00           C  
ATOM   1745  O5' G   A  86      -4.158  29.803-167.709  1.00180.00           O  
ATOM   1746  C4' G   A  86      -3.423  31.938-166.860  1.00180.00           C  
ATOM   1747  O4' G   A  86      -3.917  32.731-167.972  1.00180.00           O  
ATOM   1748  C3' G   A  86      -4.516  32.018-165.762  1.00180.00           C  
ATOM   1749  O3' G   A  86      -4.090  33.147-165.002  1.00180.00           O  
ATOM   1750  C2' G   A  86      -5.768  32.361-166.571  1.00180.00           C  
ATOM   1751  O2' G   A  86      -6.756  33.059-165.841  1.00180.00           O  
ATOM   1752  C1' G   A  86      -5.178  33.271-167.640  1.00180.00           C  
ATOM   1753  N1  G   A  86      -4.962  35.400-172.148  1.00 71.38           N  
ATOM   1754  C2  G   A  86      -3.994  35.219-171.186  1.00 71.38           C  
ATOM   1755  N2  G   A  86      -2.761  35.621-171.470  1.00 71.38           N  
ATOM   1756  N3  G   A  86      -4.210  34.646-170.033  1.00 71.38           N  
ATOM   1757  C4  G   A  86      -5.445  34.139-169.949  1.00 71.38           C  
ATOM   1758  C5  G   A  86      -6.481  34.209-170.854  1.00 71.38           C  
ATOM   1759  C6  G   A  86      -6.275  34.946-172.060  1.00 71.38           C  
ATOM   1760  O6  G   A  86      -7.083  35.208-172.977  1.00 71.38           O  
ATOM   1761  N7  G   A  86      -7.605  33.559-170.359  1.00 71.38           N  
ATOM   1762  C8  G   A  86      -7.233  33.134-169.177  1.00 71.38           C  
ATOM   1763  N9  G   A  86      -5.936  33.479-168.869  1.00 71.38           N  
ATOM   1764  OP1 G   A  86      -2.572  28.226-168.802  1.00180.00           O  
ATOM   1765  OP2 G   A  86      -4.932  27.467-168.134  1.00180.00           O1-
ATOM   1766  P   C   A  87      -5.015  33.725-163.824  1.00154.02           P  
ATOM   1767  C5' C   A  87      -5.514  36.244-164.356  1.00154.02           C  
ATOM   1768  O5' C   A  87      -5.854  34.874-164.542  1.00154.02           O  
ATOM   1769  C4' C   A  87      -4.293  36.594-165.175  1.00154.02           C  
ATOM   1770  O4' C   A  87      -4.529  36.330-166.578  1.00154.02           O  
ATOM   1771  C3' C   A  87      -3.902  38.064-165.095  1.00154.02           C  
ATOM   1772  O3' C   A  87      -3.055  38.276-163.969  1.00154.02           O  
ATOM   1773  C2' C   A  87      -3.148  38.282-166.409  1.00154.02           C  
ATOM   1774  O2' C   A  87      -1.778  37.958-166.296  1.00154.02           O  
ATOM   1775  C1' C   A  87      -3.822  37.278-167.353  1.00154.02           C  
ATOM   1776  N1  C   A  87      -4.712  37.801-168.409  1.00102.73           N  
ATOM   1777  C2  C   A  87      -4.158  38.543-169.466  1.00102.73           C  
ATOM   1778  O2  C   A  87      -2.947  38.798-169.454  1.00102.73           O  
ATOM   1779  N3  C   A  87      -4.959  38.962-170.473  1.00102.73           N  
ATOM   1780  C4  C   A  87      -6.264  38.677-170.447  1.00102.73           C  
ATOM   1781  N4  C   A  87      -7.015  39.096-171.468  1.00102.73           N  
ATOM   1782  C5  C   A  87      -6.857  37.950-169.373  1.00102.73           C  
ATOM   1783  C6  C   A  87      -6.053  37.540-168.383  1.00102.73           C  
ATOM   1784  OP1 C   A  87      -4.107  34.368-162.840  1.00154.02           O  
ATOM   1785  OP2 C   A  87      -5.943  32.656-163.378  1.00154.02           O1-
ATOM   1786  P   U   A  88      -3.289  39.542-163.014  1.00133.99           P  
ATOM   1787  C5' U   A  88      -3.056  41.905-164.111  1.00133.99           C  
ATOM   1788  O5' U   A  88      -2.439  40.693-163.708  1.00133.99           O  
ATOM   1789  C4' U   A  88      -2.284  42.526-165.246  1.00133.99           C  
ATOM   1790  O4' U   A  88      -2.470  41.743-166.451  1.00133.99           O  
ATOM   1791  C3' U   A  88      -2.699  43.932-165.613  1.00133.99           C  
ATOM   1792  O3' U   A  88      -1.966  44.825-164.784  1.00133.99           O  
ATOM   1793  C2' U   A  88      -2.304  44.040-167.083  1.00133.99           C  
ATOM   1794  O2' U   A  88      -0.949  44.400-167.257  1.00133.99           O  
ATOM   1795  C1' U   A  88      -2.510  42.604-167.574  1.00133.99           C  
ATOM   1796  N1  U   A  88      -3.778  42.376-168.282  1.00153.43           N  
ATOM   1797  C2  U   A  88      -3.938  42.964-169.522  1.00153.43           C  
ATOM   1798  O2  U   A  88      -3.086  43.670-170.034  1.00153.43           O  
ATOM   1799  N3  U   A  88      -5.136  42.697-170.138  1.00153.43           N  
ATOM   1800  C4  U   A  88      -6.167  41.922-169.647  1.00153.43           C  
ATOM   1801  O4  U   A  88      -7.182  41.769-170.323  1.00153.43           O  
ATOM   1802  C5  U   A  88      -5.926  41.356-168.357  1.00153.43           C  
ATOM   1803  C6  U   A  88      -4.769  41.597-167.734  1.00153.43           C  
ATOM   1804  OP1 U   A  88      -2.654  39.228-161.709  1.00133.99           O  
ATOM   1805  OP2 U   A  88      -4.724  39.920-163.061  1.00133.99           O1-
ATOM   1806  P   U   A  89      -2.542  46.294-164.491  1.00114.71           P  
ATOM   1807  C5' U   A  89      -1.486  47.400-166.612  1.00114.71           C  
ATOM   1808  O5' U   A  89      -2.652  46.940-165.941  1.00114.71           O  
ATOM   1809  C4' U   A  89      -1.852  48.060-167.918  1.00114.71           C  
ATOM   1810  O4' U   A  89      -2.364  47.078-168.854  1.00114.71           O  
ATOM   1811  C3' U   A  89      -2.934  49.126-167.838  1.00114.71           C  
ATOM   1812  O3' U   A  89      -2.383  50.384-167.462  1.00114.71           O  
ATOM   1813  C2' U   A  89      -3.484  49.150-169.262  1.00114.71           C  
ATOM   1814  O2' U   A  89      -2.721  49.969-170.124  1.00114.71           O  
ATOM   1815  C1' U   A  89      -3.323  47.690-169.695  1.00114.71           C  
ATOM   1816  N1  U   A  89      -4.563  46.901-169.672  1.00 91.45           N  
ATOM   1817  C2  U   A  89      -5.432  47.056-170.738  1.00 91.45           C  
ATOM   1818  O2  U   A  89      -5.214  47.822-171.661  1.00 91.45           O  
ATOM   1819  N3  U   A  89      -6.567  46.287-170.680  1.00 91.45           N  
ATOM   1820  C4  U   A  89      -6.919  45.402-169.685  1.00 91.45           C  
ATOM   1821  O4  U   A  89      -7.981  44.784-169.775  1.00 91.45           O  
ATOM   1822  C5  U   A  89      -5.973  45.300-168.614  1.00 91.45           C  
ATOM   1823  C6  U   A  89      -4.854  46.035-168.643  1.00 91.45           C  
ATOM   1824  OP1 U   A  89      -1.495  47.030-163.736  1.00114.71           O  
ATOM   1825  OP2 U   A  89      -3.906  46.166-163.920  1.00114.71           O1-
ATOM   1826  P   C   A  90      -3.317  51.482-166.754  1.00105.82           P  
ATOM   1827  C5' C   A  90      -3.529  52.577-169.127  1.00105.82           C  
ATOM   1828  O5' C   A  90      -4.172  52.083-167.956  1.00105.82           O  
ATOM   1829  C4' C   A  90      -4.528  52.746-170.247  1.00105.82           C  
ATOM   1830  O4' C   A  90      -4.960  51.451-170.732  1.00105.82           O  
ATOM   1831  C3' C   A  90      -5.813  53.479-169.883  1.00105.82           C  
ATOM   1832  O3' C   A  90      -5.644  54.889-169.972  1.00105.82           O  
ATOM   1833  C2' C   A  90      -6.807  52.961-170.921  1.00105.82           C  
ATOM   1834  O2' C   A  90      -6.761  53.692-172.129  1.00105.82           O  
ATOM   1835  C1' C   A  90      -6.301  51.538-171.176  1.00105.82           C  
ATOM   1836  N1  C   A  90      -7.083  50.454-170.558  1.00 90.98           N  
ATOM   1837  C2  C   A  90      -8.269  50.044-171.178  1.00 90.98           C  
ATOM   1838  O2  C   A  90      -8.637  50.622-172.211  1.00 90.98           O  
ATOM   1839  N3  C   A  90      -8.983  49.029-170.639  1.00 90.98           N  
ATOM   1840  C4  C   A  90      -8.553  48.432-169.525  1.00 90.98           C  
ATOM   1841  N4  C   A  90      -9.285  47.429-169.031  1.00 90.98           N  
ATOM   1842  C5  C   A  90      -7.354  48.834-168.868  1.00 90.98           C  
ATOM   1843  C6  C   A  90      -6.658  49.843-169.412  1.00 90.98           C  
ATOM   1844  OP1 C   A  90      -2.426  52.553-166.236  1.00105.82           O  
ATOM   1845  OP2 C   A  90      -4.240  50.783-165.824  1.00105.82           O1-
ATOM   1846  P   U   A  91      -6.824  55.866-169.491  1.00 96.06           P  
ATOM   1847  C5' U   A  91      -9.050  56.597-170.660  1.00 96.06           C  
ATOM   1848  O5' U   A  91      -7.777  55.972-170.763  1.00 96.06           O  
ATOM   1849  C4' U   A  91      -9.998  56.040-171.694  1.00 96.06           C  
ATOM   1850  O4' U   A  91      -9.815  54.607-171.808  1.00 96.06           O  
ATOM   1851  C3' U   A  91     -11.449  56.192-171.279  1.00 96.06           C  
ATOM   1852  O3' U   A  91     -11.937  57.477-171.648  1.00 96.06           O  
ATOM   1853  C2' U   A  91     -12.149  55.062-172.028  1.00 96.06           C  
ATOM   1854  O2' U   A  91     -12.510  55.422-173.346  1.00 96.06           O  
ATOM   1855  C1' U   A  91     -11.059  53.986-172.077  1.00 96.06           C  
ATOM   1856  N1  U   A  91     -11.227  52.879-171.123  1.00 49.21           N  
ATOM   1857  C2  U   A  91     -12.393  52.132-171.177  1.00 49.21           C  
ATOM   1858  O2  U   A  91     -13.294  52.365-171.964  1.00 49.21           O  
ATOM   1859  N3  U   A  91     -12.461  51.101-170.270  1.00 49.21           N  
ATOM   1860  C4  U   A  91     -11.505  50.757-169.332  1.00 49.21           C  
ATOM   1861  O4  U   A  91     -11.697  49.791-168.594  1.00 49.21           O  
ATOM   1862  C5  U   A  91     -10.340  51.584-169.335  1.00 49.21           C  
ATOM   1863  C6  U   A  91     -10.244  52.590-170.207  1.00 49.21           C  
ATOM   1864  OP1 U   A  91      -6.224  57.203-169.246  1.00 96.06           O  
ATOM   1865  OP2 U   A  91      -7.578  55.190-168.405  1.00 96.06           O1-
ATOM   1866  P   U   A  92     -12.343  58.532-170.507  1.00 71.57           P  
ATOM   1867  C5' U   A  92     -14.843  58.272-169.763  1.00 71.57           C  
ATOM   1868  O5' U   A  92     -13.906  58.744-170.723  1.00 71.57           O  
ATOM   1869  C4' U   A  92     -15.862  57.381-170.428  1.00 71.57           C  
ATOM   1870  O4' U   A  92     -15.209  56.167-170.882  1.00 71.57           O  
ATOM   1871  C3' U   A  92     -16.956  56.905-169.488  1.00 71.57           C  
ATOM   1872  O3' U   A  92     -18.030  57.834-169.421  1.00 71.57           O  
ATOM   1873  C2' U   A  92     -17.382  55.581-170.107  1.00 71.57           C  
ATOM   1874  O2' U   A  92     -18.308  55.747-171.162  1.00 71.57           O  
ATOM   1875  C1' U   A  92     -16.057  55.053-170.660  1.00 71.57           C  
ATOM   1876  N1  U   A  92     -15.369  54.148-169.728  1.00 66.66           N  
ATOM   1877  C2  U   A  92     -16.067  53.057-169.236  1.00 66.66           C  
ATOM   1878  O2  U   A  92     -17.220  52.811-169.548  1.00 66.66           O  
ATOM   1879  N3  U   A  92     -15.362  52.267-168.361  1.00 66.66           N  
ATOM   1880  C4  U   A  92     -14.062  52.457-167.936  1.00 66.66           C  
ATOM   1881  O4  U   A  92     -13.558  51.656-167.150  1.00 66.66           O  
ATOM   1882  C5  U   A  92     -13.412  53.602-168.491  1.00 66.66           C  
ATOM   1883  C6  U   A  92     -14.070  54.386-169.348  1.00 66.66           C  
ATOM   1884  OP1 U   A  92     -11.657  59.813-170.815  1.00 71.57           O  
ATOM   1885  OP2 U   A  92     -12.137  57.890-169.183  1.00 71.57           O1-
ATOM   1886  P   U   A  93     -19.189  57.625-168.330  1.00 93.42           P  
ATOM   1887  C5' U   A  93     -21.144  55.932-168.789  1.00 93.42           C  
ATOM   1888  O5' U   A  93     -19.749  56.171-168.660  1.00 93.42           O  
ATOM   1889  C4' U   A  93     -21.630  55.118-167.618  1.00 93.42           C  
ATOM   1890  O4' U   A  93     -20.837  53.904-167.538  1.00 93.42           O  
ATOM   1891  C3' U   A  93     -21.377  55.814-166.289  1.00 93.42           C  
ATOM   1892  O3' U   A  93     -22.380  56.752-165.920  1.00 93.42           O  
ATOM   1893  C2' U   A  93     -21.266  54.644-165.321  1.00 93.42           C  
ATOM   1894  O2' U   A  93     -22.528  54.149-164.918  1.00 93.42           O  
ATOM   1895  C1' U   A  93     -20.554  53.603-166.183  1.00 93.42           C  
ATOM   1896  N1  U   A  93     -19.096  53.652-166.005  1.00 56.29           N  
ATOM   1897  C2  U   A  93     -18.518  52.715-165.180  1.00 56.29           C  
ATOM   1898  O2  U   A  93     -19.162  51.868-164.602  1.00 56.29           O  
ATOM   1899  N3  U   A  93     -17.154  52.810-165.057  1.00 56.29           N  
ATOM   1900  C4  U   A  93     -16.329  53.732-165.665  1.00 56.29           C  
ATOM   1901  O4  U   A  93     -15.117  53.698-165.447  1.00 56.29           O  
ATOM   1902  C5  U   A  93     -17.005  54.673-166.503  1.00 56.29           C  
ATOM   1903  C6  U   A  93     -18.331  54.602-166.641  1.00 56.29           C  
ATOM   1904  OP1 U   A  93     -20.262  58.612-168.604  1.00 93.42           O  
ATOM   1905  OP2 U   A  93     -18.557  57.580-166.985  1.00 93.42           O1-
ATOM   1906  P   G   A  94     -21.955  58.122-165.189  1.00 78.43           P  
ATOM   1907  C5' G   A  94     -22.530  56.560-163.168  1.00 78.43           C  
ATOM   1908  O5' G   A  94     -21.871  57.726-163.647  1.00 78.43           O  
ATOM   1909  C4' G   A  94     -22.833  56.678-161.695  1.00 78.43           C  
ATOM   1910  O4' G   A  94     -21.618  56.525-160.917  1.00 78.43           O  
ATOM   1911  C3' G   A  94     -23.492  57.971-161.256  1.00 78.43           C  
ATOM   1912  O3' G   A  94     -24.489  57.622-160.305  1.00 78.43           O  
ATOM   1913  C2' G   A  94     -22.351  58.739-160.587  1.00 78.43           C  
ATOM   1914  O2' G   A  94     -22.790  59.589-159.546  1.00 78.43           O  
ATOM   1915  C1' G   A  94     -21.485  57.610-160.025  1.00 78.43           C  
ATOM   1916  N1  G   A  94     -17.251  57.292-157.223  1.00 50.80           N  
ATOM   1917  C2  G   A  94     -18.513  56.824-156.952  1.00 50.80           C  
ATOM   1918  N2  G   A  94     -18.667  56.190-155.787  1.00 50.80           N  
ATOM   1919  N3  G   A  94     -19.549  56.970-157.764  1.00 50.80           N  
ATOM   1920  C4  G   A  94     -19.217  57.636-158.890  1.00 50.80           C  
ATOM   1921  C5  G   A  94     -17.989  58.146-159.256  1.00 50.80           C  
ATOM   1922  C6  G   A  94     -16.885  57.981-158.374  1.00 50.80           C  
ATOM   1923  O6  G   A  94     -15.718  58.364-158.518  1.00 50.80           O  
ATOM   1924  N7  G   A  94     -18.063  58.764-160.497  1.00 50.80           N  
ATOM   1925  C8  G   A  94     -19.310  58.621-160.857  1.00 50.80           C  
ATOM   1926  N9  G   A  94     -20.066  57.944-159.930  1.00 50.80           N  
ATOM   1927  OP1 G   A  94     -23.069  59.086-165.371  1.00 78.43           O  
ATOM   1928  OP2 G   A  94     -20.590  58.482-165.652  1.00 78.43           O1-
ATOM   1929  P   C   A  95     -25.837  56.897-160.804  1.00 63.56           P  
ATOM   1930  C5' C   A  95     -24.755  54.795-159.709  1.00 63.56           C  
ATOM   1931  O5' C   A  95     -25.444  55.353-160.818  1.00 63.56           O  
ATOM   1932  C4' C   A  95     -24.898  53.292-159.672  1.00 63.56           C  
ATOM   1933  O4' C   A  95     -24.256  52.694-160.828  1.00 63.56           O  
ATOM   1934  C3' C   A  95     -24.130  52.763-158.483  1.00 63.56           C  
ATOM   1935  O3' C   A  95     -24.933  52.782-157.314  1.00 63.56           O  
ATOM   1936  C2' C   A  95     -23.692  51.377-158.932  1.00 63.56           C  
ATOM   1937  O2' C   A  95     -24.708  50.408-158.774  1.00 63.56           O  
ATOM   1938  C1' C   A  95     -23.427  51.615-160.422  1.00 63.56           C  
ATOM   1939  N1  C   A  95     -22.049  52.025-160.736  1.00 41.19           N  
ATOM   1940  C2  C   A  95     -20.945  51.284-160.263  1.00 41.19           C  
ATOM   1941  O2  C   A  95     -21.134  50.250-159.598  1.00 41.19           O  
ATOM   1942  N3  C   A  95     -19.695  51.725-160.550  1.00 41.19           N  
ATOM   1943  C4  C   A  95     -19.529  52.839-161.275  1.00 41.19           C  
ATOM   1944  N4  C   A  95     -18.292  53.251-161.530  1.00 41.19           N  
ATOM   1945  C5  C   A  95     -20.628  53.586-161.773  1.00 41.19           C  
ATOM   1946  C6  C   A  95     -21.852  53.149-161.487  1.00 41.19           C  
ATOM   1947  OP1 C   A  95     -26.085  57.327-162.204  1.00 63.56           O  
ATOM   1948  OP2 C   A  95     -26.888  57.100-159.776  1.00 63.56           O1-
ATOM   1949  P   U   A  96     -24.405  53.553-156.013  1.00 81.45           P  
ATOM   1950  C5' U   A  96     -23.348  51.247-155.391  1.00 81.45           C  
ATOM   1951  O5' U   A  96     -23.183  52.649-155.550  1.00 81.45           O  
ATOM   1952  C4' U   A  96     -22.153  50.668-154.687  1.00 81.45           C  
ATOM   1953  O4' U   A  96     -21.172  50.201-155.646  1.00 81.45           O  
ATOM   1954  C3' U   A  96     -21.393  51.634-153.781  1.00 81.45           C  
ATOM   1955  O3' U   A  96     -21.958  51.846-152.498  1.00 81.45           O  
ATOM   1956  C2' U   A  96     -20.007  51.004-153.726  1.00 81.45           C  
ATOM   1957  O2' U   A  96     -19.920  49.964-152.773  1.00 81.45           O  
ATOM   1958  C1' U   A  96     -19.869  50.432-155.139  1.00 81.45           C  
ATOM   1959  N1  U   A  96     -19.171  51.351-156.049  1.00 49.24           N  
ATOM   1960  C2  U   A  96     -17.793  51.345-156.022  1.00 49.24           C  
ATOM   1961  O2  U   A  96     -17.148  50.614-155.291  1.00 49.24           O  
ATOM   1962  N3  U   A  96     -17.193  52.229-156.880  1.00 49.24           N  
ATOM   1963  C4  U   A  96     -17.811  53.103-157.744  1.00 49.24           C  
ATOM   1964  O4  U   A  96     -17.119  53.851-158.443  1.00 49.24           O  
ATOM   1965  C5  U   A  96     -19.242  53.050-157.719  1.00 49.24           C  
ATOM   1966  C6  U   A  96     -19.859  52.194-156.893  1.00 49.24           C  
ATOM   1967  OP1 U   A  96     -25.465  53.478-154.977  1.00 81.45           O  
ATOM   1968  OP2 U   A  96     -23.878  54.877-156.432  1.00 81.45           O1-
ATOM   1969  P   G   A  97     -21.349  52.986-151.552  1.00 60.46           P  
ATOM   1970  C5' G   A  97     -19.160  52.940-150.126  1.00 60.46           C  
ATOM   1971  O5' G   A  97     -20.207  52.220-150.751  1.00 60.46           O  
ATOM   1972  C4' G   A  97     -17.861  52.184-150.244  1.00 60.46           C  
ATOM   1973  O4' G   A  97     -17.613  51.830-151.627  1.00 60.46           O  
ATOM   1974  C3' G   A  97     -16.671  53.047-149.841  1.00 60.46           C  
ATOM   1975  O3' G   A  97     -16.459  53.075-148.436  1.00 60.46           O  
ATOM   1976  C2' G   A  97     -15.529  52.436-150.642  1.00 60.46           C  
ATOM   1977  O2' G   A  97     -14.974  51.294-150.021  1.00 60.46           O  
ATOM   1978  C1' G   A  97     -16.243  52.025-151.933  1.00 60.46           C  
ATOM   1979  N1  G   A  97     -13.264  54.944-154.855  1.00 28.11           N  
ATOM   1980  C2  G   A  97     -12.911  54.052-153.869  1.00 28.11           C  
ATOM   1981  N2  G   A  97     -11.603  53.911-153.632  1.00 28.11           N  
ATOM   1982  N3  G   A  97     -13.778  53.346-153.164  1.00 28.11           N  
ATOM   1983  C4  G   A  97     -15.049  53.602-153.529  1.00 28.11           C  
ATOM   1984  C5  G   A  97     -15.509  54.470-154.498  1.00 28.11           C  
ATOM   1985  C6  G   A  97     -14.570  55.225-155.247  1.00 28.11           C  
ATOM   1986  O6  G   A  97     -14.786  56.054-156.151  1.00 28.11           O  
ATOM   1987  N7  G   A  97     -16.893  54.441-154.566  1.00 28.11           N  
ATOM   1988  C8  G   A  97     -17.245  53.576-153.657  1.00 28.11           C  
ATOM   1989  N9  G   A  97     -16.177  53.025-152.993  1.00 28.11           N  
ATOM   1990  OP1 G   A  97     -22.399  53.406-150.591  1.00 60.46           O  
ATOM   1991  OP2 G   A  97     -20.698  54.004-152.418  1.00 60.46           O1-
ATOM   1992  P   A   A  98     -16.736  54.433-147.628  1.00 55.36           P  
ATOM   1993  C5' A   A  98     -14.325  55.134-148.352  1.00 55.36           C  
ATOM   1994  O5' A   A  98     -15.708  55.456-148.284  1.00 55.36           O  
ATOM   1995  C4' A   A  98     -13.678  55.822-149.529  1.00 55.36           C  
ATOM   1996  O4' A   A  98     -14.312  55.409-150.768  1.00 55.36           O  
ATOM   1997  C3' A   A  98     -13.753  57.348-149.542  1.00 55.36           C  
ATOM   1998  O3' A   A  98     -12.763  57.958-148.727  1.00 55.36           O  
ATOM   1999  C2' A   A  98     -13.580  57.662-151.024  1.00 55.36           C  
ATOM   2000  O2' A   A  98     -12.227  57.651-151.432  1.00 55.36           O  
ATOM   2001  C1' A   A  98     -14.321  56.495-151.680  1.00 55.36           C  
ATOM   2002  N1  A   A  98     -17.431  59.178-154.764  1.00 48.98           N  
ATOM   2003  C2  A   A  98     -16.100  59.049-154.717  1.00 48.98           C  
ATOM   2004  N3  A   A  98     -15.352  58.326-153.886  1.00 48.98           N  
ATOM   2005  C4  A   A  98     -16.124  57.666-153.005  1.00 48.98           C  
ATOM   2006  C5  A   A  98     -17.505  57.696-152.928  1.00 48.98           C  
ATOM   2007  C6  A   A  98     -18.179  58.501-153.866  1.00 48.98           C  
ATOM   2008  N6  A   A  98     -19.506  58.634-153.914  1.00 48.98           N  
ATOM   2009  N7  A   A  98     -17.955  56.889-151.892  1.00 48.98           N  
ATOM   2010  C8  A   A  98     -16.855  56.397-151.375  1.00 48.98           C  
ATOM   2011  N9  A   A  98     -15.710  56.828-151.998  1.00 48.98           N  
ATOM   2012  OP1 A   A  98     -16.340  54.211-146.214  1.00 55.36           O  
ATOM   2013  OP2 A   A  98     -18.115  54.886-147.943  1.00 55.36           O1-
ATOM   2014  P   C   A  99     -13.174  59.172-147.758  1.00 71.78           P  
ATOM   2015  C5' C   A  99     -11.679  60.612-149.353  1.00 71.78           C  
ATOM   2016  O5' C   A  99     -12.905  60.465-148.646  1.00 71.78           O  
ATOM   2017  C4' C   A  99     -11.908  61.348-150.650  1.00 71.78           C  
ATOM   2018  O4' C   A  99     -12.837  60.605-151.479  1.00 71.78           O  
ATOM   2019  C3' C   A  99     -12.526  62.734-150.523  1.00 71.78           C  
ATOM   2020  O3' C   A  99     -11.552  63.733-150.268  1.00 71.78           O  
ATOM   2021  C2' C   A  99     -13.195  62.931-151.878  1.00 71.78           C  
ATOM   2022  O2' C   A  99     -12.293  63.381-152.868  1.00 71.78           O  
ATOM   2023  C1' C   A  99     -13.643  61.508-152.215  1.00 71.78           C  
ATOM   2024  N1  C   A  99     -15.056  61.238-151.905  1.00 64.60           N  
ATOM   2025  C2  C   A  99     -16.043  61.870-152.668  1.00 64.60           C  
ATOM   2026  O2  C   A  99     -15.699  62.671-153.546  1.00 64.60           O  
ATOM   2027  N3  C   A  99     -17.345  61.593-152.426  1.00 64.60           N  
ATOM   2028  C4  C   A  99     -17.673  60.729-151.461  1.00 64.60           C  
ATOM   2029  N4  C   A  99     -18.968  60.475-151.260  1.00 64.60           N  
ATOM   2030  C5  C   A  99     -16.687  60.087-150.656  1.00 64.60           C  
ATOM   2031  C6  C   A  99     -15.404  60.372-150.907  1.00 64.60           C  
ATOM   2032  OP1 C   A  99     -12.224  59.178-146.617  1.00 71.78           O  
ATOM   2033  OP2 C   A  99     -14.634  59.083-147.498  1.00 71.78           O1-
ATOM   2034  P   G   A 100     -12.008  65.261-150.107  1.00 55.65           P  
ATOM   2035  C5' G   A 100     -10.297  65.817-152.016  1.00 55.65           C  
ATOM   2036  O5' G   A 100     -11.624  65.915-151.508  1.00 55.65           O  
ATOM   2037  C4' G   A 100     -10.096  66.803-153.140  1.00 55.65           C  
ATOM   2038  O4' G   A 100     -10.681  66.301-154.367  1.00 55.65           O  
ATOM   2039  C3' G   A 100     -10.767  68.152-152.901  1.00 55.65           C  
ATOM   2040  O3' G   A 100      -9.972  69.025-152.110  1.00 55.65           O  
ATOM   2041  C2' G   A 100     -10.996  68.667-154.318  1.00 55.65           C  
ATOM   2042  O2' G   A 100      -9.856  69.307-154.856  1.00 55.65           O  
ATOM   2043  C1' G   A 100     -11.270  67.370-155.086  1.00 55.65           C  
ATOM   2044  N1  G   A 100     -15.359  67.817-158.072  1.00 69.34           N  
ATOM   2045  C2  G   A 100     -14.087  68.298-158.262  1.00 69.34           C  
ATOM   2046  N2  G   A 100     -13.878  68.980-159.398  1.00 69.34           N  
ATOM   2047  N3  G   A 100     -13.095  68.125-157.404  1.00 69.34           N  
ATOM   2048  C4  G   A 100     -13.485  67.423-156.318  1.00 69.34           C  
ATOM   2049  C5  G   A 100     -14.729  66.903-156.032  1.00 69.34           C  
ATOM   2050  C6  G   A 100     -15.782  67.091-156.964  1.00 69.34           C  
ATOM   2051  O6  G   A 100     -16.954  66.700-156.894  1.00 69.34           O  
ATOM   2052  N7  G   A 100     -14.719  66.247-154.808  1.00 69.34           N  
ATOM   2053  C8  G   A 100     -13.492  66.375-154.382  1.00 69.34           C  
ATOM   2054  N9  G   A 100     -12.689  67.072-155.252  1.00 69.34           N  
ATOM   2055  OP1 G   A 100     -11.143  65.851-149.057  1.00 55.65           O  
ATOM   2056  OP2 G   A 100     -13.486  65.311-149.956  1.00 55.65           O1-
ATOM   2057  P   A   A 101     -10.670  70.243-151.336  1.00 46.65           P  
ATOM   2058  C5' A   A 101     -12.189  72.041-152.461  1.00 46.65           C  
ATOM   2059  O5' A   A 101     -10.997  71.278-152.499  1.00 46.65           O  
ATOM   2060  C4' A   A 101     -12.595  72.457-153.851  1.00 46.65           C  
ATOM   2061  O4' A   A 101     -12.802  71.289-154.686  1.00 46.65           O  
ATOM   2062  C3' A   A 101     -13.951  73.142-153.793  1.00 46.65           C  
ATOM   2063  O3' A   A 101     -13.860  74.514-153.452  1.00 46.65           O  
ATOM   2064  C2' A   A 101     -14.544  72.837-155.160  1.00 46.65           C  
ATOM   2065  O2' A   A 101     -14.075  73.705-156.173  1.00 46.65           O  
ATOM   2066  C1' A   A 101     -14.020  71.419-155.400  1.00 46.65           C  
ATOM   2067  N1  A   A 101     -18.724  69.274-155.513  1.00 47.58           N  
ATOM   2068  C2  A   A 101     -18.183  70.267-156.231  1.00 47.58           C  
ATOM   2069  N3  A   A 101     -16.954  70.779-156.170  1.00 47.58           N  
ATOM   2070  C4  A   A 101     -16.227  70.151-155.230  1.00 47.58           C  
ATOM   2071  C5  A   A 101     -16.647  69.115-154.414  1.00 47.58           C  
ATOM   2072  C6  A   A 101     -17.963  68.666-154.578  1.00 47.58           C  
ATOM   2073  N6  A   A 101     -18.493  67.674-153.863  1.00 47.58           N  
ATOM   2074  N7  A   A 101     -15.628  68.716-153.563  1.00 47.58           N  
ATOM   2075  C8  A   A 101     -14.632  69.505-153.873  1.00 47.58           C  
ATOM   2076  N9  A   A 101     -14.925  70.403-154.869  1.00 47.58           N  
ATOM   2077  OP1 A   A 101      -9.661  70.857-150.437  1.00 46.65           O  
ATOM   2078  OP2 A   A 101     -11.957  69.761-150.773  1.00 46.65           O1-
ATOM   2079  P   G   A 102     -14.401  74.996-152.021  1.00 48.60           P  
ATOM   2080  C5' G   A 102     -16.363  75.887-153.485  1.00 48.60           C  
ATOM   2081  O5' G   A 102     -15.948  75.234-152.296  1.00 48.60           O  
ATOM   2082  C4' G   A 102     -17.794  75.545-153.807  1.00 48.60           C  
ATOM   2083  O4' G   A 102     -17.903  74.193-154.328  1.00 48.60           O  
ATOM   2084  C3' G   A 102     -18.756  75.545-152.630  1.00 48.60           C  
ATOM   2085  O3' G   A 102     -19.169  76.829-152.191  1.00 48.60           O  
ATOM   2086  C2' G   A 102     -19.916  74.719-153.169  1.00 48.60           C  
ATOM   2087  O2' G   A 102     -20.791  75.477-153.977  1.00 48.60           O  
ATOM   2088  C1' G   A 102     -19.189  73.678-154.023  1.00 48.60           C  
ATOM   2089  N1  G   A 102     -21.737  69.896-151.878  1.00 24.43           N  
ATOM   2090  C2  G   A 102     -22.187  70.941-152.645  1.00 24.43           C  
ATOM   2091  N2  G   A 102     -23.506  71.004-152.854  1.00 24.43           N  
ATOM   2092  N3  G   A 102     -21.401  71.860-153.171  1.00 24.43           N  
ATOM   2093  C4  G   A 102     -20.102  71.637-152.889  1.00 24.43           C  
ATOM   2094  C5  G   A 102     -19.542  70.623-152.146  1.00 24.43           C  
ATOM   2095  C6  G   A 102     -20.404  69.653-151.559  1.00 24.43           C  
ATOM   2096  O6  G   A 102     -20.113  68.690-150.845  1.00 24.43           O  
ATOM   2097  N7  G   A 102     -18.160  70.761-152.089  1.00 24.43           N  
ATOM   2098  C8  G   A 102     -17.916  71.845-152.778  1.00 24.43           C  
ATOM   2099  N9  G   A 102     -19.055  72.434-153.272  1.00 24.43           N  
ATOM   2100  OP1 G   A 102     -13.762  76.297-151.702  1.00 48.60           O  
ATOM   2101  OP2 G   A 102     -14.268  73.859-151.074  1.00 48.60           O1-
ATOM   2102  P   U   A 103     -19.634  77.021-150.665  1.00 29.32           P  
ATOM   2103  C5' U   A 103     -22.127  77.142-151.450  1.00 29.32           C  
ATOM   2104  O5' U   A 103     -21.137  76.497-150.659  1.00 29.32           O  
ATOM   2105  C4' U   A 103     -23.479  76.506-151.231  1.00 29.32           C  
ATOM   2106  O4' U   A 103     -23.476  75.149-151.748  1.00 29.32           O  
ATOM   2107  C3' U   A 103     -23.852  76.338-149.770  1.00 29.32           C  
ATOM   2108  O3' U   A 103     -24.382  77.507-149.162  1.00 29.32           O  
ATOM   2109  C2' U   A 103     -24.870  75.209-149.823  1.00 29.32           C  
ATOM   2110  O2' U   A 103     -26.165  75.652-150.176  1.00 29.32           O  
ATOM   2111  C1' U   A 103     -24.292  74.326-150.930  1.00 29.32           C  
ATOM   2112  N1  U   A 103     -23.453  73.286-150.321  1.00 25.97           N  
ATOM   2113  C2  U   A 103     -24.102  72.305-149.600  1.00 25.97           C  
ATOM   2114  O2  U   A 103     -25.316  72.251-149.506  1.00 25.97           O  
ATOM   2115  N3  U   A 103     -23.279  71.398-148.983  1.00 25.97           N  
ATOM   2116  C4  U   A 103     -21.903  71.373-149.012  1.00 25.97           C  
ATOM   2117  O4  U   A 103     -21.304  70.503-148.379  1.00 25.97           O  
ATOM   2118  C5  U   A 103     -21.303  72.409-149.800  1.00 25.97           C  
ATOM   2119  C6  U   A 103     -22.082  73.303-150.421  1.00 25.97           C  
ATOM   2120  OP1 U   A 103     -19.645  78.476-150.373  1.00 29.32           O  
ATOM   2121  OP2 U   A 103     -18.824  76.109-149.817  1.00 29.32           O1-
ATOM   2122  P   G   A 104     -24.055  77.806-147.616  1.00 42.23           P  
ATOM   2123  C5' G   A 104     -26.028  76.278-146.799  1.00 42.23           C  
ATOM   2124  O5' G   A 104     -24.627  76.532-146.846  1.00 42.23           O  
ATOM   2125  C4' G   A 104     -26.305  74.973-146.088  1.00 42.23           C  
ATOM   2126  O4' G   A 104     -25.656  73.883-146.794  1.00 42.23           O  
ATOM   2127  C3' G   A 104     -25.761  74.860-144.670  1.00 42.23           C  
ATOM   2128  O3' G   A 104     -26.556  75.478-143.669  1.00 42.23           O  
ATOM   2129  C2' G   A 104     -25.665  73.354-144.473  1.00 42.23           C  
ATOM   2130  O2' G   A 104     -26.898  72.763-144.115  1.00 42.23           O  
ATOM   2131  C1' G   A 104     -25.251  72.889-145.868  1.00 42.23           C  
ATOM   2132  N1  G   A 104     -21.253  70.164-144.401  1.00 20.75           N  
ATOM   2133  C2  G   A 104     -22.581  69.990-144.106  1.00 20.75           C  
ATOM   2134  N2  G   A 104     -22.882  68.956-143.311  1.00 20.75           N  
ATOM   2135  N3  G   A 104     -23.543  70.774-144.559  1.00 20.75           N  
ATOM   2136  C4  G   A 104     -23.060  71.765-145.337  1.00 20.75           C  
ATOM   2137  C5  G   A 104     -21.754  72.027-145.687  1.00 20.75           C  
ATOM   2138  C6  G   A 104     -20.736  71.177-145.203  1.00 20.75           C  
ATOM   2139  O6  G   A 104     -19.523  71.246-145.408  1.00 20.75           O  
ATOM   2140  N7  G   A 104     -21.678  73.145-146.506  1.00 20.75           N  
ATOM   2141  C8  G   A 104     -22.917  73.532-146.638  1.00 20.75           C  
ATOM   2142  N9  G   A 104     -23.804  72.739-145.952  1.00 20.75           N  
ATOM   2143  OP1 G   A 104     -24.850  78.990-147.206  1.00 42.23           O  
ATOM   2144  OP2 G   A 104     -22.579  77.818-147.449  1.00 42.23           O1-
ATOM   2145  P   G   A 105     -25.853  76.007-142.324  1.00 39.17           P  
ATOM   2146  C5' G   A 105     -26.525  73.791-141.095  1.00 39.17           C  
ATOM   2147  O5' G   A 105     -25.495  74.673-141.527  1.00 39.17           O  
ATOM   2148  C4' G   A 105     -25.962  72.703-140.207  1.00 39.17           C  
ATOM   2149  O4' G   A 105     -25.191  71.752-140.983  1.00 39.17           O  
ATOM   2150  C3' G   A 105     -25.024  73.156-139.099  1.00 39.17           C  
ATOM   2151  O3' G   A 105     -25.750  73.606-137.961  1.00 39.17           O  
ATOM   2152  C2' G   A 105     -24.230  71.887-138.800  1.00 39.17           C  
ATOM   2153  O2' G   A 105     -24.895  71.024-137.899  1.00 39.17           O  
ATOM   2154  C1' G   A 105     -24.152  71.222-140.178  1.00 39.17           C  
ATOM   2155  N1  G   A 105     -19.335  69.695-140.535  1.00 33.77           N  
ATOM   2156  C2  G   A 105     -20.347  69.218-139.742  1.00 33.77           C  
ATOM   2157  N2  G   A 105     -20.031  68.196-138.934  1.00 33.77           N  
ATOM   2158  N3  G   A 105     -21.576  69.704-139.741  1.00 33.77           N  
ATOM   2159  C4  G   A 105     -21.719  70.719-140.620  1.00 33.77           C  
ATOM   2160  C5  G   A 105     -20.775  71.269-141.461  1.00 33.77           C  
ATOM   2161  C6  G   A 105     -19.454  70.741-141.442  1.00 33.77           C  
ATOM   2162  O6  G   A 105     -18.470  71.094-142.101  1.00 33.77           O  
ATOM   2163  N7  G   A 105     -21.324  72.305-142.206  1.00 33.77           N  
ATOM   2164  C8  G   A 105     -22.568  72.365-141.809  1.00 33.77           C  
ATOM   2165  N9  G   A 105     -22.872  71.432-140.847  1.00 33.77           N  
ATOM   2166  OP1 G   A 105     -26.873  76.757-141.548  1.00 39.17           O  
ATOM   2167  OP2 G   A 105     -24.583  76.675-142.705  1.00 39.17           O1-
ATOM   2168  P   C   A 106     -25.108  74.723-136.999  1.00 27.50           P  
ATOM   2169  C5' C   A 106     -24.206  72.977-135.266  1.00 27.50           C  
ATOM   2170  O5' C   A 106     -23.924  73.959-136.257  1.00 27.50           O  
ATOM   2171  C4' C   A 106     -22.947  72.239-134.879  1.00 27.50           C  
ATOM   2172  O4' C   A 106     -22.452  71.500-136.027  1.00 27.50           O  
ATOM   2173  C3' C   A 106     -21.749  73.098-134.466  1.00 27.50           C  
ATOM   2174  O3' C   A 106     -21.771  73.588-133.132  1.00 27.50           O  
ATOM   2175  C2' C   A 106     -20.585  72.146-134.701  1.00 27.50           C  
ATOM   2176  O2' C   A 106     -20.407  71.224-133.646  1.00 27.50           O  
ATOM   2177  C1' C   A 106     -21.039  71.415-135.965  1.00 27.50           C  
ATOM   2178  N1  C   A 106     -20.474  72.087-137.142  1.00 50.18           N  
ATOM   2179  C2  C   A 106     -19.125  71.903-137.411  1.00 50.18           C  
ATOM   2180  O2  C   A 106     -18.486  71.124-136.696  1.00 50.18           O  
ATOM   2181  N3  C   A 106     -18.554  72.573-138.436  1.00 50.18           N  
ATOM   2182  C4  C   A 106     -19.291  73.395-139.185  1.00 50.18           C  
ATOM   2183  N4  C   A 106     -18.684  74.057-140.173  1.00 50.18           N  
ATOM   2184  C5  C   A 106     -20.685  73.576-138.953  1.00 50.18           C  
ATOM   2185  C6  C   A 106     -21.232  72.904-137.933  1.00 50.18           C  
ATOM   2186  OP1 C   A 106     -26.133  75.074-135.984  1.00 27.50           O  
ATOM   2187  OP2 C   A 106     -24.517  75.791-137.845  1.00 27.50           O1-
ATOM   2188  P   G   A 107     -21.087  75.006-132.803  1.00 27.92           P  
ATOM   2189  C5' G   A 107     -18.992  73.683-131.922  1.00 27.92           C  
ATOM   2190  O5' G   A 107     -19.524  74.692-132.778  1.00 27.92           O  
ATOM   2191  C4' G   A 107     -17.548  73.400-132.273  1.00 27.92           C  
ATOM   2192  O4' G   A 107     -17.477  72.861-133.619  1.00 27.92           O  
ATOM   2193  C3' G   A 107     -16.630  74.621-132.298  1.00 27.92           C  
ATOM   2194  O3' G   A 107     -16.106  75.006-131.030  1.00 27.92           O  
ATOM   2195  C2' G   A 107     -15.532  74.185-133.258  1.00 27.92           C  
ATOM   2196  O2' G   A 107     -14.549  73.384-132.635  1.00 27.92           O  
ATOM   2197  C1' G   A 107     -16.319  73.352-134.271  1.00 27.92           C  
ATOM   2198  N1  G   A 107     -14.864  75.763-138.488  1.00 36.68           N  
ATOM   2199  C2  G   A 107     -14.125  74.992-137.627  1.00 36.68           C  
ATOM   2200  N2  G   A 107     -12.824  74.857-137.922  1.00 36.68           N  
ATOM   2201  N3  G   A 107     -14.623  74.396-136.557  1.00 36.68           N  
ATOM   2202  C4  G   A 107     -15.945  74.634-136.416  1.00 36.68           C  
ATOM   2203  C5  G   A 107     -16.774  75.385-137.221  1.00 36.68           C  
ATOM   2204  C6  G   A 107     -16.225  76.024-138.363  1.00 36.68           C  
ATOM   2205  O6  G   A 107     -16.794  76.739-139.195  1.00 36.68           O  
ATOM   2206  N7  G   A 107     -18.074  75.379-136.731  1.00 36.68           N  
ATOM   2207  C8  G   A 107     -18.009  74.641-135.656  1.00 36.68           C  
ATOM   2208  N9  G   A 107     -16.745  74.167-135.402  1.00 36.68           N  
ATOM   2209  OP1 G   A 107     -21.508  75.408-131.437  1.00 27.92           O  
ATOM   2210  OP2 G   A 107     -21.353  75.914-133.949  1.00 27.92           O1-
ATOM   2211  P   G   A 108     -15.925  76.568-130.686  1.00 13.67           P  
ATOM   2212  C5' G   A 108     -14.667  77.472-132.804  1.00 13.67           C  
ATOM   2213  O5' G   A 108     -14.597  77.006-131.458  1.00 13.67           O  
ATOM   2214  C4' G   A 108     -13.330  77.328-133.504  1.00 13.67           C  
ATOM   2215  O4' G   A 108     -13.581  77.134-134.921  1.00 13.67           O  
ATOM   2216  C3' G   A 108     -12.463  78.578-133.435  1.00 13.67           C  
ATOM   2217  O3' G   A 108     -11.632  78.718-132.293  1.00 13.67           O  
ATOM   2218  C2' G   A 108     -11.644  78.492-134.714  1.00 13.67           C  
ATOM   2219  O2' G   A 108     -10.518  77.645-134.593  1.00 13.67           O  
ATOM   2220  C1' G   A 108     -12.661  77.896-135.685  1.00 13.67           C  
ATOM   2221  N1  G   A 108     -17.060  80.412-135.904  1.00 33.36           N  
ATOM   2222  C2  G   A 108     -16.730  79.300-135.171  1.00 33.36           C  
ATOM   2223  N2  G   A 108     -17.690  78.810-134.374  1.00 33.36           N  
ATOM   2224  N3  G   A 108     -15.547  78.712-135.216  1.00 33.36           N  
ATOM   2225  C4  G   A 108     -14.709  79.328-136.076  1.00 33.36           C  
ATOM   2226  C5  G   A 108     -14.943  80.436-136.861  1.00 33.36           C  
ATOM   2227  C6  G   A 108     -16.212  81.066-136.792  1.00 33.36           C  
ATOM   2228  O6  G   A 108     -16.606  82.070-137.393  1.00 33.36           O  
ATOM   2229  N7  G   A 108     -13.822  80.751-137.616  1.00 33.36           N  
ATOM   2230  C8  G   A 108     -12.939  79.851-137.276  1.00 33.36           C  
ATOM   2231  N9  G   A 108     -13.406  78.970-136.331  1.00 33.36           N  
ATOM   2232  OP1 G   A 108     -15.691  76.690-129.226  1.00 13.67           O  
ATOM   2233  OP2 G   A 108     -17.070  77.282-131.307  1.00 13.67           O1-
ATOM   2234  P   A   A 109     -11.192  80.192-131.821  1.00 19.47           P  
ATOM   2235  C5' A   A 109     -12.928  79.904-129.889  1.00 19.47           C  
ATOM   2236  O5' A   A 109     -12.433  80.691-130.962  1.00 19.47           O  
ATOM   2237  C4' A   A 109     -13.182  80.772-128.687  1.00 19.47           C  
ATOM   2238  O4' A   A 109     -14.079  81.850-129.061  1.00 19.47           O  
ATOM   2239  C3' A   A 109     -13.828  80.062-127.500  1.00 19.47           C  
ATOM   2240  O3' A   A 109     -13.386  80.717-126.319  1.00 19.47           O  
ATOM   2241  C2' A   A 109     -15.305  80.377-127.701  1.00 19.47           C  
ATOM   2242  O2' A   A 109     -16.047  80.354-126.499  1.00 19.47           O  
ATOM   2243  C1' A   A 109     -15.232  81.796-128.255  1.00 19.47           C  
ATOM   2244  N1  A   A 109     -18.410  80.759-132.217  1.00 41.81           N  
ATOM   2245  C2  A   A 109     -17.302  80.139-131.785  1.00 41.81           C  
ATOM   2246  N3  A   A 109     -16.499  80.454-130.770  1.00 41.81           N  
ATOM   2247  C4  A   A 109     -16.935  81.565-130.152  1.00 41.81           C  
ATOM   2248  C5  A   A 109     -18.044  82.316-130.491  1.00 41.81           C  
ATOM   2249  C6  A   A 109     -18.814  81.876-131.574  1.00 41.81           C  
ATOM   2250  N6  A   A 109     -19.926  82.498-131.989  1.00 41.81           N  
ATOM   2251  N7  A   A 109     -18.178  83.400-129.643  1.00 41.81           N  
ATOM   2252  C8  A   A 109     -17.178  83.279-128.812  1.00 41.81           C  
ATOM   2253  N9  A   A 109     -16.390  82.187-129.052  1.00 41.81           N  
ATOM   2254  OP1 A   A 109     -11.119  81.048-133.034  1.00 19.47           O  
ATOM   2255  OP2 A   A 109     -10.013  80.090-130.925  1.00 19.47           O1-
ATOM   2256  P   C   A 110     -11.915  80.423-125.749  1.00 18.73           P  
ATOM   2257  C5' C   A 110     -12.864  78.113-124.947  1.00 18.73           C  
ATOM   2258  O5' C   A 110     -11.858  78.835-125.648  1.00 18.73           O  
ATOM   2259  C4' C   A 110     -12.631  76.630-125.086  1.00 18.73           C  
ATOM   2260  O4' C   A 110     -12.775  76.233-126.474  1.00 18.73           O  
ATOM   2261  C3' C   A 110     -11.219  76.212-124.723  1.00 18.73           C  
ATOM   2262  O3' C   A 110     -11.130  76.007-123.318  1.00 18.73           O  
ATOM   2263  C2' C   A 110     -11.029  74.919-125.509  1.00 18.73           C  
ATOM   2264  O2' C   A 110     -11.537  73.789-124.830  1.00 18.73           O  
ATOM   2265  C1' C   A 110     -11.872  75.180-126.761  1.00 18.73           C  
ATOM   2266  N1  C   A 110     -11.083  75.544-127.950  1.00 33.43           N  
ATOM   2267  C2  C   A 110     -10.143  74.630-128.436  1.00 33.43           C  
ATOM   2268  O2  C   A 110     -10.000  73.548-127.847  1.00 33.43           O  
ATOM   2269  N3  C   A 110      -9.416  74.947-129.531  1.00 33.43           N  
ATOM   2270  C4  C   A 110      -9.600  76.123-130.136  1.00 33.43           C  
ATOM   2271  N4  C   A 110      -8.860  76.393-131.214  1.00 33.43           N  
ATOM   2272  C5  C   A 110     -10.549  77.074-129.661  1.00 33.43           C  
ATOM   2273  C6  C   A 110     -11.262  76.747-128.575  1.00 33.43           C  
ATOM   2274  OP1 C   A 110     -11.852  80.987-124.378  1.00 18.73           O  
ATOM   2275  OP2 C   A 110     -10.932  80.863-126.771  1.00 18.73           O1-
ATOM   2276  P   G   A 111      -9.798  76.448-122.536  1.00 32.96           P  
ATOM   2277  C5' G   A 111      -8.528  74.223-123.086  1.00 32.96           C  
ATOM   2278  O5' G   A 111      -8.645  75.630-123.268  1.00 32.96           O  
ATOM   2279  C4' G   A 111      -7.624  73.628-124.140  1.00 32.96           C  
ATOM   2280  O4' G   A 111      -8.192  73.840-125.458  1.00 32.96           O  
ATOM   2281  C3' G   A 111      -6.231  74.236-124.224  1.00 32.96           C  
ATOM   2282  O3' G   A 111      -5.338  73.685-123.265  1.00 32.96           O  
ATOM   2283  C2' G   A 111      -5.820  73.911-125.654  1.00 32.96           C  
ATOM   2284  O2' G   A 111      -5.322  72.596-125.796  1.00 32.96           O  
ATOM   2285  C1' G   A 111      -7.150  74.043-126.397  1.00 32.96           C  
ATOM   2286  N1  G   A 111      -5.879  77.091-130.237  1.00 64.04           N  
ATOM   2287  C2  G   A 111      -5.571  75.769-130.033  1.00 64.04           C  
ATOM   2288  N2  G   A 111      -4.810  75.186-130.971  1.00 64.04           N  
ATOM   2289  N3  G   A 111      -5.979  75.070-128.988  1.00 64.04           N  
ATOM   2290  C4  G   A 111      -6.736  75.809-128.151  1.00 64.04           C  
ATOM   2291  C5  G   A 111      -7.105  77.132-128.264  1.00 64.04           C  
ATOM   2292  C6  G   A 111      -6.656  77.873-129.388  1.00 64.04           C  
ATOM   2293  O6  G   A 111      -6.871  79.058-129.667  1.00 64.04           O  
ATOM   2294  N7  G   A 111      -7.896  77.516-127.190  1.00 64.04           N  
ATOM   2295  C8  G   A 111      -7.987  76.441-126.455  1.00 64.04           C  
ATOM   2296  N9  G   A 111      -7.296  75.373-126.976  1.00 64.04           N  
ATOM   2297  OP1 G   A 111      -9.913  75.944-121.143  1.00 32.96           O  
ATOM   2298  OP2 G   A 111      -9.574  77.895-122.777  1.00 32.96           O1-
ATOM   2299  P   G   A 112      -4.329  74.657-122.476  1.00 18.89           P  
ATOM   2300  C5' G   A 112      -2.326  74.413-124.155  1.00 18.89           C  
ATOM   2301  O5' G   A 112      -3.361  75.224-123.609  1.00 18.89           O  
ATOM   2302  C4' G   A 112      -1.496  75.202-125.144  1.00 18.89           C  
ATOM   2303  O4' G   A 112      -2.335  75.638-126.247  1.00 18.89           O  
ATOM   2304  C3' G   A 112      -0.862  76.498-124.632  1.00 18.89           C  
ATOM   2305  O3' G   A 112       0.342  76.339-123.894  1.00 18.89           O  
ATOM   2306  C2' G   A 112      -0.635  77.270-125.925  1.00 18.89           C  
ATOM   2307  O2' G   A 112       0.535  76.864-126.608  1.00 18.89           O  
ATOM   2308  C1' G   A 112      -1.874  76.888-126.732  1.00 18.89           C  
ATOM   2309  N1  G   A 112      -3.311  81.680-127.524  1.00 24.36           N  
ATOM   2310  C2  G   A 112      -2.194  81.019-127.971  1.00 24.36           C  
ATOM   2311  N2  G   A 112      -1.335  81.738-128.708  1.00 24.36           N  
ATOM   2312  N3  G   A 112      -1.939  79.747-127.715  1.00 24.36           N  
ATOM   2313  C4  G   A 112      -2.909  79.177-126.970  1.00 24.36           C  
ATOM   2314  C5  G   A 112      -4.064  79.746-126.479  1.00 24.36           C  
ATOM   2315  C6  G   A 112      -4.322  81.114-126.753  1.00 24.36           C  
ATOM   2316  O6  G   A 112      -5.284  81.804-126.396  1.00 24.36           O  
ATOM   2317  N7  G   A 112      -4.803  78.816-125.760  1.00 24.36           N  
ATOM   2318  C8  G   A 112      -4.093  77.723-125.819  1.00 24.36           C  
ATOM   2319  N9  G   A 112      -2.924  77.879-126.523  1.00 24.36           N  
ATOM   2320  OP1 G   A 112      -3.524  73.812-121.558  1.00 18.89           O  
ATOM   2321  OP2 G   A 112      -5.116  75.792-121.929  1.00 18.89           O1-
ATOM   2322  P   G   A 113       0.744  77.442-122.794  1.00 40.35           P  
ATOM   2323  C5' G   A 113       2.154  78.750-124.589  1.00 40.35           C  
ATOM   2324  O5' G   A 113       1.081  78.745-123.649  1.00 40.35           O  
ATOM   2325  C4' G   A 113       2.301  80.121-125.209  1.00 40.35           C  
ATOM   2326  O4' G   A 113       1.073  80.490-125.884  1.00 40.35           O  
ATOM   2327  C3' G   A 113       2.566  81.260-124.227  1.00 40.35           C  
ATOM   2328  O3' G   A 113       3.963  81.359-123.962  1.00 40.35           O  
ATOM   2329  C2' G   A 113       2.034  82.479-124.976  1.00 40.35           C  
ATOM   2330  O2' G   A 113       2.975  83.014-125.884  1.00 40.35           O  
ATOM   2331  C1' G   A 113       0.859  81.884-125.757  1.00 40.35           C  
ATOM   2332  N1  G   A 113      -2.678  85.282-124.438  1.00 40.75           N  
ATOM   2333  C2  G   A 113      -1.449  85.484-125.012  1.00 40.75           C  
ATOM   2334  N2  G   A 113      -1.125  86.757-125.284  1.00 40.75           N  
ATOM   2335  N3  G   A 113      -0.599  84.512-125.300  1.00 40.75           N  
ATOM   2336  C4  G   A 113      -1.086  83.300-124.964  1.00 40.75           C  
ATOM   2337  C5  G   A 113      -2.298  82.990-124.385  1.00 40.75           C  
ATOM   2338  C6  G   A 113      -3.200  84.043-124.081  1.00 40.75           C  
ATOM   2339  O6  G   A 113      -4.323  83.973-123.569  1.00 40.75           O  
ATOM   2340  N7  G   A 113      -2.415  81.621-124.190  1.00 40.75           N  
ATOM   2341  C8  G   A 113      -1.296  81.132-124.650  1.00 40.75           C  
ATOM   2342  N9  G   A 113      -0.449  82.094-125.144  1.00 40.75           N  
ATOM   2343  OP1 G   A 113       1.989  76.989-122.125  1.00 40.35           O  
ATOM   2344  OP2 G   A 113      -0.463  77.734-121.978  1.00 40.35           O1-
ATOM   2345  P   U   A 114       4.469  81.949-122.556  1.00 28.16           P  
ATOM   2346  C5' U   A 114       4.743  84.373-123.528  1.00 28.16           C  
ATOM   2347  O5' U   A 114       4.084  83.493-122.622  1.00 28.16           O  
ATOM   2348  C4' U   A 114       4.155  85.759-123.428  1.00 28.16           C  
ATOM   2349  O4' U   A 114       2.772  85.719-123.859  1.00 28.16           O  
ATOM   2350  C3' U   A 114       4.103  86.310-122.000  1.00 28.16           C  
ATOM   2351  O3' U   A 114       5.310  86.954-121.603  1.00 28.16           O  
ATOM   2352  C2' U   A 114       2.933  87.285-122.065  1.00 28.16           C  
ATOM   2353  O2' U   A 114       3.301  88.549-122.580  1.00 28.16           O  
ATOM   2354  C1' U   A 114       1.999  86.591-123.058  1.00 28.16           C  
ATOM   2355  N1  U   A 114       0.923  85.813-122.428  1.00 30.31           N  
ATOM   2356  C2  U   A 114      -0.173  86.507-121.965  1.00 30.31           C  
ATOM   2357  O2  U   A 114      -0.268  87.720-122.041  1.00 30.31           O  
ATOM   2358  N3  U   A 114      -1.157  85.731-121.411  1.00 30.31           N  
ATOM   2359  C4  U   A 114      -1.162  84.363-121.269  1.00 30.31           C  
ATOM   2360  O4  U   A 114      -2.136  83.816-120.742  1.00 30.31           O  
ATOM   2361  C5  U   A 114       0.013  83.711-121.764  1.00 30.31           C  
ATOM   2362  C6  U   A 114       0.994  84.442-122.311  1.00 30.31           C  
ATOM   2363  OP1 U   A 114       5.951  81.846-122.540  1.00 28.16           O  
ATOM   2364  OP2 U   A 114       3.678  81.316-121.471  1.00 28.16           O1-
ATOM   2365  P   G   A 115       5.628  87.162-120.041  1.00 18.80           P  
ATOM   2366  C5' G   A 115       4.775  89.640-120.197  1.00 18.80           C  
ATOM   2367  O5' G   A 115       4.660  88.350-119.603  1.00 18.80           O  
ATOM   2368  C4' G   A 115       3.679  90.547-119.691  1.00 18.80           C  
ATOM   2369  O4' G   A 115       2.400  89.890-119.897  1.00 18.80           O  
ATOM   2370  C3' G   A 115       3.744  90.928-118.218  1.00 18.80           C  
ATOM   2371  O3' G   A 115       3.277  92.268-118.129  1.00 18.80           O  
ATOM   2372  C2' G   A 115       2.715  90.011-117.565  1.00 18.80           C  
ATOM   2373  O2' G   A 115       2.114  90.586-116.422  1.00 18.80           O  
ATOM   2374  C1' G   A 115       1.686  89.849-118.681  1.00 18.80           C  
ATOM   2375  N1  G   A 115      -2.677  87.607-117.432  1.00 25.04           N  
ATOM   2376  C2  G   A 115      -2.327  88.934-117.377  1.00 25.04           C  
ATOM   2377  N2  G   A 115      -3.262  89.779-116.927  1.00 25.04           N  
ATOM   2378  N3  G   A 115      -1.145  89.400-117.737  1.00 25.04           N  
ATOM   2379  C4  G   A 115      -0.329  88.420-118.176  1.00 25.04           C  
ATOM   2380  C5  G   A 115      -0.580  87.069-118.275  1.00 25.04           C  
ATOM   2381  C6  G   A 115      -1.850  86.579-117.874  1.00 25.04           C  
ATOM   2382  O6  G   A 115      -2.264  85.413-117.877  1.00 25.04           O  
ATOM   2383  N7  G   A 115       0.529  86.399-118.775  1.00 25.04           N  
ATOM   2384  C8  G   A 115       1.416  87.338-118.962  1.00 25.04           C  
ATOM   2385  N9  G   A 115       0.960  88.587-118.614  1.00 25.04           N  
ATOM   2386  OP1 G   A 115       7.028  87.644-119.932  1.00 18.80           O  
ATOM   2387  OP2 G   A 115       5.216  85.934-119.314  1.00 18.80           O1-
ATOM   2388  P   A   A 116       4.307  93.487-118.315  1.00 36.51           P  
ATOM   2389  C5' A   A 116       4.341  95.140-120.367  1.00 36.51           C  
ATOM   2390  O5' A   A 116       3.594  94.391-119.414  1.00 36.51           O  
ATOM   2391  C4' A   A 116       3.393  95.888-121.269  1.00 36.51           C  
ATOM   2392  O4' A   A 116       2.669  94.927-122.082  1.00 36.51           O  
ATOM   2393  C3' A   A 116       2.310  96.640-120.500  1.00 36.51           C  
ATOM   2394  O3' A   A 116       2.712  97.935-120.073  1.00 36.51           O  
ATOM   2395  C2' A   A 116       1.146  96.647-121.479  1.00 36.51           C  
ATOM   2396  O2' A   A 116       1.252  97.667-122.452  1.00 36.51           O  
ATOM   2397  C1' A   A 116       1.295  95.274-122.133  1.00 36.51           C  
ATOM   2398  N1  A   A 116      -3.294  93.221-120.955  1.00 10.67           N  
ATOM   2399  C2  A   A 116      -2.947  94.219-121.778  1.00 10.67           C  
ATOM   2400  N3  A   A 116      -1.737  94.701-122.056  1.00 10.67           N  
ATOM   2401  C4  A   A 116      -0.793  94.033-121.372  1.00 10.67           C  
ATOM   2402  C5  A   A 116      -0.994  92.984-120.492  1.00 10.67           C  
ATOM   2403  C6  A   A 116      -2.320  92.571-120.282  1.00 10.67           C  
ATOM   2404  N6  A   A 116      -2.664  91.581-119.455  1.00 10.67           N  
ATOM   2405  N7  A   A 116       0.213  92.538-119.974  1.00 10.67           N  
ATOM   2406  C8  A   A 116       1.102  93.315-120.539  1.00 10.67           C  
ATOM   2407  N9  A   A 116       0.564  94.249-121.389  1.00 10.67           N  
ATOM   2408  OP1 A   A 116       5.560  92.941-118.896  1.00 36.51           O  
ATOM   2409  OP2 A   A 116       4.358  94.252-117.044  1.00 36.51           O1-
ATOM   2410  P   G   A 117       2.271  98.458-118.619  1.00 15.79           P  
ATOM   2411  C5' G   A 117       0.023  99.353-119.623  1.00 15.79           C  
ATOM   2412  O5' G   A 117       0.680  98.496-118.696  1.00 15.79           O  
ATOM   2413  C4' G   A 117      -1.450  99.026-119.700  1.00 15.79           C  
ATOM   2414  O4' G   A 117      -1.639  97.623-120.015  1.00 15.79           O  
ATOM   2415  C3' G   A 117      -2.287  99.256-118.439  1.00 15.79           C  
ATOM   2416  O3' G   A 117      -2.685 100.615-118.300  1.00 15.79           O  
ATOM   2417  C2' G   A 117      -3.479  98.335-118.674  1.00 15.79           C  
ATOM   2418  O2' G   A 117      -4.465  98.919-119.502  1.00 15.79           O  
ATOM   2419  C1' G   A 117      -2.832  97.158-119.406  1.00 15.79           C  
ATOM   2420  N1  G   A 117      -4.672  93.248-116.759  1.00 41.15           N  
ATOM   2421  C2  G   A 117      -5.328  94.140-117.570  1.00 41.15           C  
ATOM   2422  N2  G   A 117      -6.653  93.969-117.689  1.00 41.15           N  
ATOM   2423  N3  G   A 117      -4.730  95.126-118.218  1.00 41.15           N  
ATOM   2424  C4  G   A 117      -3.401  95.150-117.986  1.00 41.15           C  
ATOM   2425  C5  G   A 117      -2.649  94.308-117.195  1.00 41.15           C  
ATOM   2426  C6  G   A 117      -3.304  93.253-116.505  1.00 41.15           C  
ATOM   2427  O6  G   A 117      -2.814  92.401-115.755  1.00 41.15           O  
ATOM   2428  N7  G   A 117      -1.309  94.671-117.223  1.00 41.15           N  
ATOM   2429  C8  G   A 117      -1.272  95.709-118.015  1.00 41.15           C  
ATOM   2430  N9  G   A 117      -2.507  96.053-118.509  1.00 41.15           N  
ATOM   2431  OP1 G   A 117       2.765  99.851-118.472  1.00 15.79           O  
ATOM   2432  OP2 G   A 117       2.664  97.431-117.622  1.00 15.79           O1-
ATOM   2433  P   U   A 118      -2.646 101.308-116.851  1.00 47.29           P  
ATOM   2434  C5' U   A 118      -4.955 100.202-116.269  1.00 47.29           C  
ATOM   2435  O5' U   A 118      -3.575 100.373-115.956  1.00 47.29           O  
ATOM   2436  C4' U   A 118      -5.567  99.139-115.387  1.00 47.29           C  
ATOM   2437  O4' U   A 118      -4.943  97.856-115.643  1.00 47.29           O  
ATOM   2438  C3' U   A 118      -5.379  99.354-113.895  1.00 47.29           C  
ATOM   2439  O3' U   A 118      -6.398 100.221-113.414  1.00 47.29           O  
ATOM   2440  C2' U   A 118      -5.516  97.945-113.325  1.00 47.29           C  
ATOM   2441  O2' U   A 118      -6.862  97.579-113.094  1.00 47.29           O  
ATOM   2442  C1' U   A 118      -4.946  97.084-114.456  1.00 47.29           C  
ATOM   2443  N1  U   A 118      -3.582  96.595-114.209  1.00 40.49           N  
ATOM   2444  C2  U   A 118      -3.438  95.495-113.384  1.00 40.49           C  
ATOM   2445  O2  U   A 118      -4.385  94.934-112.859  1.00 40.49           O  
ATOM   2446  N3  U   A 118      -2.144  95.078-113.195  1.00 40.49           N  
ATOM   2447  C4  U   A 118      -1.005  95.636-113.735  1.00 40.49           C  
ATOM   2448  O4  U   A 118       0.093  95.139-113.478  1.00 40.49           O  
ATOM   2449  C5  U   A 118      -1.237  96.772-114.575  1.00 40.49           C  
ATOM   2450  C6  U   A 118      -2.487  97.201-114.778  1.00 40.49           C  
ATOM   2451  OP1 U   A 118      -3.302 102.634-116.976  1.00 47.29           O  
ATOM   2452  OP2 U   A 118      -1.257 101.222-116.332  1.00 47.29           O1-
ATOM   2453  P   A   A 119      -6.001 101.522-112.561  1.00 30.83           P  
ATOM   2454  C5' A   A 119      -5.823 101.754-109.958  1.00 30.83           C  
ATOM   2455  O5' A   A 119      -5.656 100.947-111.117  1.00 30.83           O  
ATOM   2456  C4' A   A 119      -6.238 100.901-108.786  1.00 30.83           C  
ATOM   2457  O4' A   A 119      -5.225  99.879-108.581  1.00 30.83           O  
ATOM   2458  C3' A   A 119      -6.334 101.692-107.497  1.00 30.83           C  
ATOM   2459  O3' A   A 119      -7.389 101.115-106.735  1.00 30.83           O  
ATOM   2460  C2' A   A 119      -4.984 101.444-106.830  1.00 30.83           C  
ATOM   2461  O2' A   A 119      -5.036 101.502-105.418  1.00 30.83           O  
ATOM   2462  C1' A   A 119      -4.636 100.034-107.307  1.00 30.83           C  
ATOM   2463  N1  A   A 119      -0.527  97.249-105.928  1.00 22.08           N  
ATOM   2464  C2  A   A 119      -1.831  97.118-105.657  1.00 22.08           C  
ATOM   2465  N3  A   A 119      -2.857  97.863-106.066  1.00 22.08           N  
ATOM   2466  C4  A   A 119      -2.431  98.861-106.860  1.00 22.08           C  
ATOM   2467  C5  A   A 119      -1.124  99.121-107.235  1.00 22.08           C  
ATOM   2468  C6  A   A 119      -0.132  98.263-106.727  1.00 22.08           C  
ATOM   2469  N6  A   A 119       1.170  98.396-106.991  1.00 22.08           N  
ATOM   2470  N7  A   A 119      -1.063 100.233-108.064  1.00 22.08           N  
ATOM   2471  C8  A   A 119      -2.312 100.620-108.162  1.00 22.08           C  
ATOM   2472  N9  A   A 119      -3.192  99.844-107.446  1.00 22.08           N  
ATOM   2473  OP1 A   A 119      -7.218 102.363-112.441  1.00 30.83           O  
ATOM   2474  OP2 A   A 119      -4.762 102.102-113.139  1.00 30.83           O1-
ATOM   2475  P   A   A 120      -8.686 102.000-106.379  1.00101.61           P  
ATOM   2476  C5' A   A 120     -10.297 101.925-108.458  1.00101.61           C  
ATOM   2477  O5' A   A 120      -9.857 101.339-107.233  1.00101.61           O  
ATOM   2478  C4' A   A 120     -10.426 100.862-109.522  1.00101.61           C  
ATOM   2479  O4' A   A 120      -9.152 100.194-109.674  1.00101.61           O  
ATOM   2480  C3' A   A 120     -11.442  99.763-109.264  1.00101.61           C  
ATOM   2481  O3' A   A 120     -12.656 100.318-109.786  1.00101.61           O  
ATOM   2482  C2' A   A 120     -10.866  98.576-110.036  1.00101.61           C  
ATOM   2483  O2' A   A 120     -11.203  98.595-111.408  1.00101.61           O  
ATOM   2484  C1' A   A 120      -9.356  98.816-109.907  1.00101.61           C  
ATOM   2485  N1  A   A 120      -5.528  95.613-108.682  1.00 44.11           N  
ATOM   2486  C2  A   A 120      -5.986  96.062-109.857  1.00 44.11           C  
ATOM   2487  N3  A   A 120      -7.008  96.876-110.109  1.00 44.11           N  
ATOM   2488  C4  A   A 120      -7.608  97.251-108.966  1.00 44.11           C  
ATOM   2489  C5  A   A 120      -7.257  96.872-107.683  1.00 44.11           C  
ATOM   2490  C6  A   A 120      -6.153  96.010-107.552  1.00 44.11           C  
ATOM   2491  N6  A   A 120      -5.694  95.567-106.379  1.00 44.11           N  
ATOM   2492  N7  A   A 120      -8.108  97.447-106.751  1.00 44.11           N  
ATOM   2493  C8  A   A 120      -8.937  98.157-107.477  1.00 44.11           C  
ATOM   2494  N9  A   A 120      -8.681  98.099-108.825  1.00 44.11           N  
ATOM   2495  OP1 A   A 120      -8.447 103.365-106.915  1.00101.61           O  
ATOM   2496  OP2 A   A 120      -9.002 101.823-104.939  1.00101.61           O1-
ATOM   2497  P   U   A 121     -13.955  99.392-110.032  1.00180.00           P  
ATOM   2498  C5' U   A 121     -13.637  97.476-108.245  1.00180.00           C  
ATOM   2499  O5' U   A 121     -14.266  98.696-108.631  1.00180.00           O  
ATOM   2500  C4' U   A 121     -14.517  96.289-108.584  1.00180.00           C  
ATOM   2501  O4' U   A 121     -15.837  96.476-107.994  1.00180.00           O  
ATOM   2502  C3' U   A 121     -14.748  95.999-110.077  1.00180.00           C  
ATOM   2503  O3' U   A 121     -14.612  94.639-110.480  1.00180.00           O  
ATOM   2504  C2' U   A 121     -16.172  96.488-110.324  1.00180.00           C  
ATOM   2505  O2' U   A 121     -16.846  95.781-111.346  1.00180.00           O  
ATOM   2506  C1' U   A 121     -16.833  96.245-108.971  1.00180.00           C  
ATOM   2507  N1  U   A 121     -17.956  97.167-108.744  1.00175.71           N  
ATOM   2508  C2  U   A 121     -19.179  96.827-109.295  1.00175.71           C  
ATOM   2509  O2  U   A 121     -19.359  95.794-109.916  1.00175.71           O  
ATOM   2510  N3  U   A 121     -20.183  97.740-109.089  1.00175.71           N  
ATOM   2511  C4  U   A 121     -20.094  98.930-108.399  1.00175.71           C  
ATOM   2512  O4  U   A 121     -21.081  99.667-108.334  1.00175.71           O  
ATOM   2513  C5  U   A 121     -18.803  99.203-107.843  1.00175.71           C  
ATOM   2514  C6  U   A 121     -17.802  98.333-108.030  1.00175.71           C  
ATOM   2515  OP1 U   A 121     -13.603  98.349-111.024  1.00180.00           O  
ATOM   2516  OP2 U   A 121     -15.084 100.314-110.317  1.00180.00           O1-
ATOM   2517  P   G   A 122     -14.359  94.296-112.032  1.00 31.26           P  
ATOM   2518  C5' G   A 122     -12.450  93.006-113.294  1.00 31.26           C  
ATOM   2519  O5' G   A 122     -12.984  93.491-112.060  1.00 31.26           O  
ATOM   2520  C4' G   A 122     -11.076  92.413-113.079  1.00 31.26           C  
ATOM   2521  O4' G   A 122     -10.180  93.440-112.582  1.00 31.26           O  
ATOM   2522  C3' G   A 122     -11.026  91.329-112.016  1.00 31.26           C  
ATOM   2523  O3' G   A 122     -11.406  90.039-112.473  1.00 31.26           O  
ATOM   2524  C2' G   A 122      -9.579  91.385-111.552  1.00 31.26           C  
ATOM   2525  O2' G   A 122      -8.698  90.686-112.408  1.00 31.26           O  
ATOM   2526  C1' G   A 122      -9.298  92.885-111.621  1.00 31.26           C  
ATOM   2527  N1  G   A 122      -7.893  93.649-106.796  1.00 40.92           N  
ATOM   2528  C2  G   A 122      -7.233  92.962-107.787  1.00 40.92           C  
ATOM   2529  N2  G   A 122      -6.070  92.389-107.440  1.00 40.92           N  
ATOM   2530  N3  G   A 122      -7.684  92.843-109.026  1.00 40.92           N  
ATOM   2531  C4  G   A 122      -8.876  93.457-109.187  1.00 40.92           C  
ATOM   2532  C5  G   A 122      -9.611  94.161-108.261  1.00 40.92           C  
ATOM   2533  C6  G   A 122      -9.114  94.299-106.957  1.00 40.92           C  
ATOM   2534  O6  G   A 122      -9.623  94.897-106.021  1.00 40.92           O  
ATOM   2535  N7  G   A 122     -10.776  94.657-108.825  1.00 40.92           N  
ATOM   2536  C8  G   A 122     -10.733  94.251-110.061  1.00 40.92           C  
ATOM   2537  N9  G   A 122      -9.613  93.510-110.345  1.00 40.92           N  
ATOM   2538  OP1 G   A 122     -14.143  95.589-112.733  1.00 31.26           O  
ATOM   2539  OP2 G   A 122     -15.440  93.387-112.490  1.00 31.26           O1-
ATOM   2540  P   U   A 123     -12.039  88.990-111.434  1.00 26.39           P  
ATOM   2541  C5' U   A 123      -9.639  88.164-110.750  1.00 26.39           C  
ATOM   2542  O5' U   A 123     -10.877  88.757-110.368  1.00 26.39           O  
ATOM   2543  C4' U   A 123      -8.727  88.042-109.552  1.00 26.39           C  
ATOM   2544  O4' U   A 123      -8.407  89.367-109.052  1.00 26.39           O  
ATOM   2545  C3' U   A 123      -9.367  87.333-108.361  1.00 26.39           C  
ATOM   2546  O3' U   A 123      -9.284  85.915-108.427  1.00 26.39           O  
ATOM   2547  C2' U   A 123      -8.591  87.904-107.181  1.00 26.39           C  
ATOM   2548  O2' U   A 123      -7.352  87.257-106.972  1.00 26.39           O  
ATOM   2549  C1' U   A 123      -8.356  89.345-107.636  1.00 26.39           C  
ATOM   2550  N1  U   A 123      -9.390  90.256-107.128  1.00 23.50           N  
ATOM   2551  C2  U   A 123      -9.300  90.664-105.812  1.00 23.50           C  
ATOM   2552  O2  U   A 123      -8.403  90.306-105.068  1.00 23.50           O  
ATOM   2553  N3  U   A 123     -10.305  91.502-105.395  1.00 23.50           N  
ATOM   2554  C4  U   A 123     -11.367  91.961-106.146  1.00 23.50           C  
ATOM   2555  O4  U   A 123     -12.210  92.686-105.619  1.00 23.50           O  
ATOM   2556  C5  U   A 123     -11.386  91.498-107.500  1.00 23.50           C  
ATOM   2557  C6  U   A 123     -10.420  90.684-107.934  1.00 23.50           C  
ATOM   2558  OP1 U   A 123     -12.267  87.718-112.161  1.00 26.39           O  
ATOM   2559  OP2 U   A 123     -13.173  89.653-110.741  1.00 26.39           O1-
ATOM   2560  P   C   A 124     -10.310  85.025-107.570  1.00 25.21           P  
ATOM   2561  C5' C   A 124      -8.734  84.708-105.496  1.00 25.21           C  
ATOM   2562  O5' C   A 124      -9.890  85.315-106.062  1.00 25.21           O  
ATOM   2563  C4' C   A 124      -8.680  84.986-104.017  1.00 25.21           C  
ATOM   2564  O4' C   A 124      -8.585  86.418-103.803  1.00 25.21           O  
ATOM   2565  C3' C   A 124      -9.956  84.584-103.306  1.00 25.21           C  
ATOM   2566  O3' C   A 124      -9.965  83.210-102.949  1.00 25.21           O  
ATOM   2567  C2' C   A 124      -9.984  85.512-102.099  1.00 25.21           C  
ATOM   2568  O2' C   A 124      -9.204  85.041-101.019  1.00 25.21           O  
ATOM   2569  C1' C   A 124      -9.363  86.785-102.678  1.00 25.21           C  
ATOM   2570  N1  C   A 124     -10.387  87.744-103.116  1.00 29.04           N  
ATOM   2571  C2  C   A 124     -10.956  88.578-102.163  1.00 29.04           C  
ATOM   2572  O2  C   A 124     -10.556  88.498-100.997  1.00 29.04           O  
ATOM   2573  N3  C   A 124     -11.923  89.449-102.532  1.00 29.04           N  
ATOM   2574  C4  C   A 124     -12.316  89.505-103.806  1.00 29.04           C  
ATOM   2575  N4  C   A 124     -13.280  90.373-104.125  1.00 29.04           N  
ATOM   2576  C5  C   A 124     -11.738  88.673-104.809  1.00 29.04           C  
ATOM   2577  C6  C   A 124     -10.784  87.815-104.422  1.00 29.04           C  
ATOM   2578  OP1 C   A 124     -10.031  83.597-107.862  1.00 25.21           O  
ATOM   2579  OP2 C   A 124     -11.679  85.564-107.776  1.00 25.21           O1-
ATOM   2580  P   U   A 125     -11.370  82.452-102.786  1.00 32.48           P  
ATOM   2581  C5' U   A 125     -11.348  82.916-100.208  1.00 32.48           C  
ATOM   2582  O5' U   A 125     -11.986  83.096-101.467  1.00 32.48           O  
ATOM   2583  C4' U   A 125     -12.116  83.629 -99.121  1.00 32.48           C  
ATOM   2584  O4' U   A 125     -11.984  85.067 -99.262  1.00 32.48           O  
ATOM   2585  C3' U   A 125     -13.622  83.393 -99.155  1.00 32.48           C  
ATOM   2586  O3' U   A 125     -14.022  82.167 -98.562  1.00 32.48           O  
ATOM   2587  C2' U   A 125     -14.158  84.603 -98.399  1.00 32.48           C  
ATOM   2588  O2' U   A 125     -14.112  84.435 -96.996  1.00 32.48           O  
ATOM   2589  C1' U   A 125     -13.176  85.697 -98.821  1.00 32.48           C  
ATOM   2590  N1  U   A 125     -13.708  86.521 -99.914  1.00 21.64           N  
ATOM   2591  C2  U   A 125     -14.565  87.549 -99.575  1.00 21.64           C  
ATOM   2592  O2  U   A 125     -14.876  87.798 -98.422  1.00 21.64           O  
ATOM   2593  N3  U   A 125     -15.048  88.275-100.634  1.00 21.64           N  
ATOM   2594  C4  U   A 125     -14.769  88.081-101.970  1.00 21.64           C  
ATOM   2595  O4  U   A 125     -15.287  88.820-102.809  1.00 21.64           O  
ATOM   2596  C5  U   A 125     -13.870  87.000-102.240  1.00 21.64           C  
ATOM   2597  C6  U   A 125     -13.380  86.277-101.227  1.00 21.64           C  
ATOM   2598  OP1 U   A 125     -11.086  81.018-102.525  1.00 32.48           O  
ATOM   2599  OP2 U   A 125     -12.232  82.832-103.934  1.00 32.48           O1-
ATOM   2600  P   G   A 126     -15.433  81.520 -98.969  1.00 36.65           P  
ATOM   2601  C5' G   A 126     -16.699  82.701 -97.008  1.00 36.65           C  
ATOM   2602  O5' G   A 126     -16.498  82.562 -98.409  1.00 36.65           O  
ATOM   2603  C4' G   A 126     -17.714  83.779 -96.723  1.00 36.65           C  
ATOM   2604  O4' G   A 126     -17.233  85.062 -97.199  1.00 36.65           O  
ATOM   2605  C3' G   A 126     -19.073  83.615 -97.387  1.00 36.65           C  
ATOM   2606  O3' G   A 126     -19.923  82.721 -96.679  1.00 36.65           O  
ATOM   2607  C2' G   A 126     -19.612  85.042 -97.391  1.00 36.65           C  
ATOM   2608  O2' G   A 126     -20.220  85.401 -96.167  1.00 36.65           O  
ATOM   2609  C1' G   A 126     -18.334  85.861 -97.590  1.00 36.65           C  
ATOM   2610  N1  G   A 126     -19.725  89.208-101.111  1.00 38.21           N  
ATOM   2611  C2  G   A 126     -20.086  89.116 -99.789  1.00 38.21           C  
ATOM   2612  N2  G   A 126     -20.949  90.033 -99.340  1.00 38.21           N  
ATOM   2613  N3  G   A 126     -19.636  88.192 -98.963  1.00 38.21           N  
ATOM   2614  C4  G   A 126     -18.777  87.348 -99.569  1.00 38.21           C  
ATOM   2615  C5  G   A 126     -18.345  87.348-100.878  1.00 38.21           C  
ATOM   2616  C6  G   A 126     -18.841  88.350-101.760  1.00 38.21           C  
ATOM   2617  O6  G   A 126     -18.586  88.524-102.959  1.00 38.21           O  
ATOM   2618  N7  G   A 126     -17.455  86.306-101.101  1.00 38.21           N  
ATOM   2619  C8  G   A 126     -17.370  85.701 -99.945  1.00 38.21           C  
ATOM   2620  N9  G   A 126     -18.155  86.281 -98.977  1.00 38.21           N  
ATOM   2621  OP1 G   A 126     -15.578  80.258 -98.205  1.00 36.65           O  
ATOM   2622  OP2 G   A 126     -15.533  81.500-100.451  1.00 36.65           O1-
ATOM   2623  P   G   A 127     -21.196  82.083 -97.424  1.00 45.58           P  
ATOM   2624  C5' G   A 127     -23.405  83.416 -97.917  1.00 45.58           C  
ATOM   2625  O5' G   A 127     -22.399  83.032 -96.987  1.00 45.58           O  
ATOM   2626  C4' G   A 127     -23.760  84.870 -97.722  1.00 45.58           C  
ATOM   2627  O4' G   A 127     -22.601  85.691 -98.016  1.00 45.58           O  
ATOM   2628  C3' G   A 127     -24.863  85.393 -98.653  1.00 45.58           C  
ATOM   2629  O3' G   A 127     -26.186  85.141 -98.198  1.00 45.58           O  
ATOM   2630  C2' G   A 127     -24.533  86.878 -98.738  1.00 45.58           C  
ATOM   2631  O2' G   A 127     -25.012  87.608 -97.627  1.00 45.58           O  
ATOM   2632  C1' G   A 127     -23.003  86.854 -98.718  1.00 45.58           C  
ATOM   2633  N1  G   A 127     -22.945  88.856-103.378  1.00 43.81           N  
ATOM   2634  C2  G   A 127     -23.625  89.272-102.261  1.00 43.81           C  
ATOM   2635  N2  G   A 127     -24.401  90.352-102.408  1.00 43.81           N  
ATOM   2636  N3  G   A 127     -23.550  88.672-101.086  1.00 43.81           N  
ATOM   2637  C4  G   A 127     -22.722  87.608-101.116  1.00 43.81           C  
ATOM   2638  C5  G   A 127     -21.995  87.112-102.177  1.00 43.81           C  
ATOM   2639  C6  G   A 127     -22.089  87.762-103.433  1.00 43.81           C  
ATOM   2640  O6  G   A 127     -21.526  87.472-104.494  1.00 43.81           O  
ATOM   2641  N7  G   A 127     -21.261  85.998-101.795  1.00 43.81           N  
ATOM   2642  C8  G   A 127     -21.556  85.836-100.534  1.00 43.81           C  
ATOM   2643  N9  G   A 127     -22.444  86.772-100.063  1.00 43.81           N  
ATOM   2644  OP1 G   A 127     -21.429  80.736 -96.846  1.00 45.58           O  
ATOM   2645  OP2 G   A 127     -20.999  82.230 -98.889  1.00 45.58           O1-
ATOM   2646  P   G   A 128     -27.225  84.383 -99.162  1.00 55.60           P  
ATOM   2647  C5' G   A 128     -28.252  86.703 -99.820  1.00 55.60           C  
ATOM   2648  O5' G   A 128     -27.638  85.488-100.234  1.00 55.60           O  
ATOM   2649  C4' G   A 128     -28.446  87.630-100.997  1.00 55.60           C  
ATOM   2650  O4' G   A 128     -27.170  87.903-101.625  1.00 55.60           O  
ATOM   2651  C3' G   A 128     -29.335  87.167-102.155  1.00 55.60           C  
ATOM   2652  O3' G   A 128     -30.717  87.368-101.874  1.00 55.60           O  
ATOM   2653  C2' G   A 128     -28.869  88.062-103.301  1.00 55.60           C  
ATOM   2654  O2' G   A 128     -29.507  89.323-103.301  1.00 55.60           O  
ATOM   2655  C1' G   A 128     -27.388  88.260-102.975  1.00 55.60           C  
ATOM   2656  N1  G   A 128     -25.277  88.107-107.557  1.00 53.95           N  
ATOM   2657  C2  G   A 128     -26.262  88.929-107.064  1.00 53.95           C  
ATOM   2658  N2  G   A 128     -26.748  89.849-107.902  1.00 53.95           N  
ATOM   2659  N3  G   A 128     -26.741  88.852-105.839  1.00 53.95           N  
ATOM   2660  C4  G   A 128     -26.177  87.850-105.138  1.00 53.95           C  
ATOM   2661  C5  G   A 128     -25.201  86.962-105.533  1.00 53.95           C  
ATOM   2662  C6  G   A 128     -24.664  87.078-106.848  1.00 53.95           C  
ATOM   2663  O6  G   A 128     -23.771  86.407-107.386  1.00 53.95           O  
ATOM   2664  N7  G   A 128     -24.889  86.085-104.501  1.00 53.95           N  
ATOM   2665  C8  G   A 128     -25.659  86.462-103.514  1.00 53.95           C  
ATOM   2666  N9  G   A 128     -26.451  87.539-103.832  1.00 53.95           N  
ATOM   2667  OP1 G   A 128     -28.425  84.052 -98.352  1.00 55.60           O  
ATOM   2668  OP2 G   A 128     -26.495  83.299 -99.868  1.00 55.60           O1-
ATOM   2669  P   A   A 129     -31.829  86.593-102.740  1.00 32.85           P  
ATOM   2670  C5' A   A 129     -32.433  88.981-103.658  1.00 32.85           C  
ATOM   2671  O5' A   A 129     -32.181  87.603-103.923  1.00 32.85           O  
ATOM   2672  C4' A   A 129     -32.429  89.776-104.944  1.00 32.85           C  
ATOM   2673  O4' A   A 129     -31.160  89.552-105.616  1.00 32.85           O  
ATOM   2674  C3' A   A 129     -33.514  89.386-105.929  1.00 32.85           C  
ATOM   2675  O3' A   A 129     -33.946  90.548-106.631  1.00 32.85           O  
ATOM   2676  C2' A   A 129     -32.802  88.449-106.899  1.00 32.85           C  
ATOM   2677  O2' A   A 129     -33.351  88.475-108.201  1.00 32.85           O  
ATOM   2678  C1' A   A 129     -31.388  89.024-106.905  1.00 32.85           C  
ATOM   2679  N1  A   A 129     -28.047  87.246-110.358  1.00 32.26           N  
ATOM   2680  C2  A   A 129     -28.922  88.256-110.388  1.00 32.26           C  
ATOM   2681  N3  A   A 129     -29.766  88.665-109.448  1.00 32.26           N  
ATOM   2682  C4  A   A 129     -29.655  87.900-108.349  1.00 32.26           C  
ATOM   2683  C5  A   A 129     -28.803  86.827-108.166  1.00 32.26           C  
ATOM   2684  C6  A   A 129     -27.959  86.496-109.239  1.00 32.26           C  
ATOM   2685  N6  A   A 129     -27.083  85.489-109.213  1.00 32.26           N  
ATOM   2686  N7  A   A 129     -28.969  86.279-106.901  1.00 32.26           N  
ATOM   2687  C8  A   A 129     -29.903  87.022-106.358  1.00 32.26           C  
ATOM   2688  N9  A   A 129     -30.362  88.021-107.179  1.00 32.26           N  
ATOM   2689  OP1 A   A 129     -33.032  86.444-101.884  1.00 32.85           O  
ATOM   2690  OP2 A   A 129     -31.194  85.388-103.330  1.00 32.85           O1-
ATOM   2691  P   A   A 130     -35.407  90.585-107.299  1.00 31.98           P  
ATOM   2692  C5' A   A 130     -35.966  91.116-109.810  1.00 31.98           C  
ATOM   2693  O5' A   A 130     -35.122  90.465-108.863  1.00 31.98           O  
ATOM   2694  C4' A   A 130     -35.315  91.132-111.174  1.00 31.98           C  
ATOM   2695  O4' A   A 130     -34.061  91.861-111.087  1.00 31.98           O  
ATOM   2696  C3' A   A 130     -34.983  89.764-111.764  1.00 31.98           C  
ATOM   2697  O3' A   A 130     -35.176  89.842-113.174  1.00 31.98           O  
ATOM   2698  C2' A   A 130     -33.497  89.604-111.456  1.00 31.98           C  
ATOM   2699  O2' A   A 130     -32.814  88.789-112.386  1.00 31.98           O  
ATOM   2700  C1' A   A 130     -33.002  91.045-111.541  1.00 31.98           C  
ATOM   2701  N1  A   A 130     -28.001  92.230-111.478  1.00 42.28           N  
ATOM   2702  C2  A   A 130     -28.869  92.041-112.479  1.00 42.28           C  
ATOM   2703  N3  A   A 130     -30.162  91.732-112.427  1.00 42.28           N  
ATOM   2704  C4  A   A 130     -30.568  91.612-111.151  1.00 42.28           C  
ATOM   2705  C5  A   A 130     -29.796  91.774-110.016  1.00 42.28           C  
ATOM   2706  C6  A   A 130     -28.442  92.102-110.207  1.00 42.28           C  
ATOM   2707  N6  A   A 130     -27.577  92.291-109.208  1.00 42.28           N  
ATOM   2708  N7  A   A 130     -30.555  91.571-108.872  1.00 42.28           N  
ATOM   2709  C8  A   A 130     -31.751  91.295-109.334  1.00 42.28           C  
ATOM   2710  N9  A   A 130     -31.831  91.304-110.704  1.00 42.28           N  
ATOM   2711  OP1 A   A 130     -35.974  91.933-107.041  1.00 31.98           O  
ATOM   2712  OP2 A   A 130     -36.157  89.379-106.865  1.00 31.98           O1-
ATOM   2713  P   A   A 131     -35.649  88.540-113.989  1.00 46.97           P  
ATOM   2714  C5' A   A 131     -34.209  86.571-114.971  1.00 46.97           C  
ATOM   2715  O5' A   A 131     -34.358  87.607-114.003  1.00 46.97           O  
ATOM   2716  C4' A   A 131     -33.013  86.855-115.846  1.00 46.97           C  
ATOM   2717  O4' A   A 131     -31.846  87.089-115.019  1.00 46.97           O  
ATOM   2718  C3' A   A 131     -32.595  85.732-116.783  1.00 46.97           C  
ATOM   2719  O3' A   A 131     -33.369  85.777-117.978  1.00 46.97           O  
ATOM   2720  C2' A   A 131     -31.123  86.040-117.036  1.00 46.97           C  
ATOM   2721  O2' A   A 131     -30.929  86.988-118.065  1.00 46.97           O  
ATOM   2722  C1' A   A 131     -30.687  86.642-115.697  1.00 46.97           C  
ATOM   2723  N1  A   A 131     -26.451  83.818-115.185  1.00 14.30           N  
ATOM   2724  C2  A   A 131     -26.862  84.671-116.129  1.00 14.30           C  
ATOM   2725  N3  A   A 131     -27.984  85.378-116.193  1.00 14.30           N  
ATOM   2726  C4  A   A 131     -28.752  85.142-115.116  1.00 14.30           C  
ATOM   2727  C5  A   A 131     -28.469  84.294-114.060  1.00 14.30           C  
ATOM   2728  C6  A   A 131     -27.244  83.599-114.116  1.00 14.30           C  
ATOM   2729  N6  A   A 131     -26.823  82.742-113.179  1.00 14.30           N  
ATOM   2730  N7  A   A 131     -29.500  84.309-113.131  1.00 14.30           N  
ATOM   2731  C8  A   A 131     -30.371  85.149-113.640  1.00 14.30           C  
ATOM   2732  N9  A   A 131     -29.982  85.688-114.842  1.00 14.30           N  
ATOM   2733  OP1 A   A 131     -35.924  88.967-115.385  1.00 46.97           O  
ATOM   2734  OP2 A   A 131     -36.712  87.858-113.208  1.00 46.97           O1-
ATOM   2735  P   C   A 132     -33.874  84.407-118.653  1.00 32.02           P  
ATOM   2736  C5' C   A 132     -32.393  84.766-120.790  1.00 32.02           C  
ATOM   2737  O5' C   A 132     -32.687  83.990-119.632  1.00 32.02           O  
ATOM   2738  C4' C   A 132     -30.991  84.482-121.277  1.00 32.02           C  
ATOM   2739  O4' C   A 132     -30.047  84.852-120.236  1.00 32.02           O  
ATOM   2740  C3' C   A 132     -30.634  83.034-121.578  1.00 32.02           C  
ATOM   2741  O3' C   A 132     -31.056  82.588-122.860  1.00 32.02           O  
ATOM   2742  C2' C   A 132     -29.116  83.041-121.464  1.00 32.02           C  
ATOM   2743  O2' C   A 132     -28.479  83.504-122.638  1.00 32.02           O  
ATOM   2744  C1' C   A 132     -28.896  84.028-120.318  1.00 32.02           C  
ATOM   2745  N1  C   A 132     -28.761  83.290-119.056  1.00 30.20           N  
ATOM   2746  C2  C   A 132     -27.596  82.559-118.841  1.00 30.20           C  
ATOM   2747  O2  C   A 132     -26.690  82.629-119.680  1.00 30.20           O  
ATOM   2748  N3  C   A 132     -27.486  81.800-117.727  1.00 30.20           N  
ATOM   2749  C4  C   A 132     -28.483  81.770-116.842  1.00 30.20           C  
ATOM   2750  N4  C   A 132     -28.343  80.989-115.768  1.00 30.20           N  
ATOM   2751  C5  C   A 132     -29.669  82.539-117.018  1.00 30.20           C  
ATOM   2752  C6  C   A 132     -29.763  83.283-118.127  1.00 30.20           C  
ATOM   2753  OP1 C   A 132     -35.059  84.738-119.484  1.00 32.02           O  
ATOM   2754  OP2 C   A 132     -33.988  83.376-117.590  1.00 32.02           O1-
ATOM   2755  P   U   A 133     -31.303  81.017-123.110  1.00 21.93           P  
ATOM   2756  C5' U   A 133     -28.770  80.552-123.647  1.00 21.93           C  
ATOM   2757  O5' U   A 133     -29.892  80.344-122.793  1.00 21.93           O  
ATOM   2758  C4' U   A 133     -27.586  79.750-123.158  1.00 21.93           C  
ATOM   2759  O4' U   A 133     -27.273  80.131-121.793  1.00 21.93           O  
ATOM   2760  C3' U   A 133     -27.845  78.261-123.076  1.00 21.93           C  
ATOM   2761  O3' U   A 133     -27.614  77.632-124.327  1.00 21.93           O  
ATOM   2762  C2' U   A 133     -26.856  77.796-122.014  1.00 21.93           C  
ATOM   2763  O2' U   A 133     -25.562  77.567-122.534  1.00 21.93           O  
ATOM   2764  C1' U   A 133     -26.828  78.997-121.068  1.00 21.93           C  
ATOM   2765  N1  U   A 133     -27.718  78.815-119.914  1.00 63.05           N  
ATOM   2766  C2  U   A 133     -27.285  77.995-118.890  1.00 63.05           C  
ATOM   2767  O2  U   A 133     -26.202  77.436-118.902  1.00 63.05           O  
ATOM   2768  N3  U   A 133     -28.170  77.853-117.850  1.00 63.05           N  
ATOM   2769  C4  U   A 133     -29.415  78.437-117.733  1.00 63.05           C  
ATOM   2770  O4  U   A 133     -30.103  78.201-116.739  1.00 63.05           O  
ATOM   2771  C5  U   A 133     -29.785  79.276-118.831  1.00 63.05           C  
ATOM   2772  C6  U   A 133     -28.945  79.433-119.857  1.00 63.05           C  
ATOM   2773  OP1 U   A 133     -31.588  80.830-124.555  1.00 21.93           O  
ATOM   2774  OP2 U   A 133     -32.278  80.531-122.101  1.00 21.93           O1-
ATOM   2775  P   G   A 134     -28.612  76.478-124.828  1.00 29.24           P  
ATOM   2776  C5' G   A 134     -27.749  76.268-127.299  1.00 29.24           C  
ATOM   2777  O5' G   A 134     -27.793  75.743-125.976  1.00 29.24           O  
ATOM   2778  C4' G   A 134     -26.626  75.622-128.067  1.00 29.24           C  
ATOM   2779  O4' G   A 134     -25.350  76.142-127.617  1.00 29.24           O  
ATOM   2780  C3' G   A 134     -26.507  74.120-127.870  1.00 29.24           C  
ATOM   2781  O3' G   A 134     -27.418  73.385-128.676  1.00 29.24           O  
ATOM   2782  C2' G   A 134     -25.045  73.850-128.199  1.00 29.24           C  
ATOM   2783  O2' G   A 134     -24.810  73.716-129.586  1.00 29.24           O  
ATOM   2784  C1' G   A 134     -24.369  75.122-127.679  1.00 29.24           C  
ATOM   2785  N1  G   A 134     -20.552  73.227-124.913  1.00 34.39           N  
ATOM   2786  C2  G   A 134     -20.755  73.170-126.270  1.00 34.39           C  
ATOM   2787  N2  G   A 134     -19.819  72.524-126.981  1.00 34.39           N  
ATOM   2788  N3  G   A 134     -21.796  73.707-126.885  1.00 34.39           N  
ATOM   2789  C4  G   A 134     -22.633  74.317-126.019  1.00 34.39           C  
ATOM   2790  C5  G   A 134     -22.521  74.430-124.649  1.00 34.39           C  
ATOM   2791  C6  G   A 134     -21.400  73.849-124.003  1.00 34.39           C  
ATOM   2792  O6  G   A 134     -21.123  73.840-122.797  1.00 34.39           O  
ATOM   2793  N7  G   A 134     -23.596  75.135-124.124  1.00 34.39           N  
ATOM   2794  C8  G   A 134     -24.327  75.432-125.163  1.00 34.39           C  
ATOM   2795  N9  G   A 134     -23.801  74.965-126.344  1.00 34.39           N  
ATOM   2796  OP1 G   A 134     -29.786  77.143-125.447  1.00 29.24           O  
ATOM   2797  OP2 G   A 134     -28.816  75.518-123.713  1.00 29.24           O1-
ATOM   2798  P   C   A 135     -28.167  72.109-128.054  1.00 52.13           P  
ATOM   2799  C5' C   A 135     -26.254  70.631-129.067  1.00 52.13           C  
ATOM   2800  O5' C   A 135     -27.007  71.026-127.926  1.00 52.13           O  
ATOM   2801  C4' C   A 135     -25.039  69.844-128.642  1.00 52.13           C  
ATOM   2802  O4' C   A 135     -24.088  70.723-127.989  1.00 52.13           O  
ATOM   2803  C3' C   A 135     -25.306  68.755-127.611  1.00 52.13           C  
ATOM   2804  O3' C   A 135     -25.803  67.550-128.174  1.00 52.13           O  
ATOM   2805  C2' C   A 135     -23.942  68.581-126.958  1.00 52.13           C  
ATOM   2806  O2' C   A 135     -23.078  67.748-127.704  1.00 52.13           O  
ATOM   2807  C1' C   A 135     -23.414  70.017-126.960  1.00 52.13           C  
ATOM   2808  N1  C   A 135     -23.688  70.690-125.682  1.00 38.39           N  
ATOM   2809  C2  C   A 135     -22.758  70.572-124.648  1.00 38.39           C  
ATOM   2810  O2  C   A 135     -21.714  69.936-124.853  1.00 38.39           O  
ATOM   2811  N3  C   A 135     -23.018  71.154-123.455  1.00 38.39           N  
ATOM   2812  C4  C   A 135     -24.151  71.837-123.280  1.00 38.39           C  
ATOM   2813  N4  C   A 135     -24.373  72.383-122.082  1.00 38.39           N  
ATOM   2814  C5  C   A 135     -25.108  71.989-124.324  1.00 38.39           C  
ATOM   2815  C6  C   A 135     -24.838  71.406-125.498  1.00 38.39           C  
ATOM   2816  OP1 C   A 135     -29.149  71.626-129.057  1.00 52.13           O  
ATOM   2817  OP2 C   A 135     -28.627  72.460-126.686  1.00 52.13           O1-
ATOM   2818  P   C   A 136     -26.883  66.690-127.354  1.00 40.82           P  
ATOM   2819  C5' C   A 136     -25.205  65.625-125.642  1.00 40.82           C  
ATOM   2820  O5' C   A 136     -26.240  66.566-125.903  1.00 40.82           O  
ATOM   2821  C4' C   A 136     -25.190  65.265-124.178  1.00 40.82           C  
ATOM   2822  O4' C   A 136     -24.790  66.420-123.396  1.00 40.82           O  
ATOM   2823  C3' C   A 136     -26.537  64.852-123.601  1.00 40.82           C  
ATOM   2824  O3' C   A 136     -26.838  63.481-123.831  1.00 40.82           O  
ATOM   2825  C2' C   A 136     -26.382  65.184-122.123  1.00 40.82           C  
ATOM   2826  O2' C   A 136     -25.726  64.167-121.393  1.00 40.82           O  
ATOM   2827  C1' C   A 136     -25.509  66.442-122.175  1.00 40.82           C  
ATOM   2828  N1  C   A 136     -26.325  67.666-122.142  1.00 44.10           N  
ATOM   2829  C2  C   A 136     -26.991  67.986-120.963  1.00 44.10           C  
ATOM   2830  O2  C   A 136     -26.819  67.267-119.973  1.00 44.10           O  
ATOM   2831  N3  C   A 136     -27.800  69.069-120.930  1.00 44.10           N  
ATOM   2832  C4  C   A 136     -27.944  69.825-122.019  1.00 44.10           C  
ATOM   2833  N4  C   A 136     -28.769  70.873-121.947  1.00 44.10           N  
ATOM   2834  C5  C   A 136     -27.249  69.540-123.231  1.00 44.10           C  
ATOM   2835  C6  C   A 136     -26.454  68.462-123.247  1.00 44.10           C  
ATOM   2836  OP1 C   A 136     -26.938  65.333-127.954  1.00 40.82           O  
ATOM   2837  OP2 C   A 136     -28.128  67.492-127.238  1.00 40.82           O1-
ATOM   2838  P   U   A 137     -28.361  63.039-124.090  1.00 57.55           P  
ATOM   2839  C5' U   A 137     -28.544  62.607-121.513  1.00 57.55           C  
ATOM   2840  O5' U   A 137     -29.058  63.247-122.675  1.00 57.55           O  
ATOM   2841  C4' U   A 137     -29.239  63.125-120.278  1.00 57.55           C  
ATOM   2842  O4' U   A 137     -28.951  64.535-120.107  1.00 57.55           O  
ATOM   2843  C3' U   A 137     -30.754  63.043-120.329  1.00 57.55           C  
ATOM   2844  O3' U   A 137     -31.194  61.758-119.910  1.00 57.55           O  
ATOM   2845  C2' U   A 137     -31.186  64.141-119.364  1.00 57.55           C  
ATOM   2846  O2' U   A 137     -31.199  63.713-118.017  1.00 57.55           O  
ATOM   2847  C1' U   A 137     -30.082  65.184-119.556  1.00 57.55           C  
ATOM   2848  N1  U   A 137     -30.470  66.293-120.439  1.00 44.78           N  
ATOM   2849  C2  U   A 137     -31.396  67.187-119.949  1.00 44.78           C  
ATOM   2850  O2  U   A 137     -31.880  67.080-118.841  1.00 44.78           O  
ATOM   2851  N3  U   A 137     -31.729  68.208-120.803  1.00 44.78           N  
ATOM   2852  C4  U   A 137     -31.238  68.421-122.073  1.00 44.78           C  
ATOM   2853  O4  U   A 137     -31.633  69.392-122.721  1.00 44.78           O  
ATOM   2854  C5  U   A 137     -30.279  67.451-122.510  1.00 44.78           C  
ATOM   2855  C6  U   A 137     -29.938  66.444-121.698  1.00 44.78           C  
ATOM   2856  OP1 U   A 137     -28.360  61.586-124.399  1.00 57.55           O  
ATOM   2857  OP2 U   A 137     -28.970  63.993-125.052  1.00 57.55           O1-
ATOM   2858  P   G   A 138     -32.601  61.190-120.437  1.00 72.00           P  
ATOM   2859  C5' G   A 138     -33.817  61.203-118.116  1.00 72.00           C  
ATOM   2860  O5' G   A 138     -33.661  61.782-119.407  1.00 72.00           O  
ATOM   2861  C4' G   A 138     -34.914  61.905-117.354  1.00 72.00           C  
ATOM   2862  O4' G   A 138     -34.528  63.281-117.097  1.00 72.00           O  
ATOM   2863  C3' G   A 138     -36.241  62.025-118.087  1.00 72.00           C  
ATOM   2864  O3' G   A 138     -37.060  60.866-118.030  1.00 72.00           O  
ATOM   2865  C2' G   A 138     -36.887  63.220-117.402  1.00 72.00           C  
ATOM   2866  O2' G   A 138     -37.511  62.881-116.180  1.00 72.00           O  
ATOM   2867  C1' G   A 138     -35.675  64.113-117.141  1.00 72.00           C  
ATOM   2868  N1  G   A 138     -37.380  68.416-119.191  1.00 67.88           N  
ATOM   2869  C2  G   A 138     -37.787  67.767-118.050  1.00 67.88           C  
ATOM   2870  N2  G   A 138     -38.796  68.330-117.373  1.00 67.88           N  
ATOM   2871  N3  G   A 138     -37.247  66.647-117.607  1.00 67.88           N  
ATOM   2872  C4  G   A 138     -36.259  66.209-118.414  1.00 67.88           C  
ATOM   2873  C5  G   A 138     -35.777  66.777-119.573  1.00 67.88           C  
ATOM   2874  C6  G   A 138     -36.357  67.989-120.032  1.00 67.88           C  
ATOM   2875  O6  G   A 138     -36.066  68.654-121.034  1.00 67.88           O  
ATOM   2876  N7  G   A 138     -34.740  66.018-120.099  1.00 67.88           N  
ATOM   2877  C8  G   A 138     -34.616  65.021-119.265  1.00 67.88           C  
ATOM   2878  N9  G   A 138     -35.512  65.074-118.225  1.00 67.88           N  
ATOM   2879  OP1 G   A 138     -32.572  59.715-120.273  1.00 72.00           O  
ATOM   2880  OP2 G   A 138     -32.872  61.775-121.775  1.00 72.00           O1-
ATOM   2881  P   A   A 139     -38.208  60.664-119.137  1.00 62.84           P  
ATOM   2882  C5' A   A 139     -39.946  62.093-117.791  1.00 62.84           C  
ATOM   2883  O5' A   A 139     -39.139  61.944-118.954  1.00 62.84           O  
ATOM   2884  C4' A   A 139     -40.914  63.240-117.963  1.00 62.84           C  
ATOM   2885  O4' A   A 139     -40.203  64.501-118.041  1.00 62.84           O  
ATOM   2886  C3' A   A 139     -41.756  63.205-119.233  1.00 62.84           C  
ATOM   2887  O3' A   A 139     -42.879  62.342-119.124  1.00 62.84           O  
ATOM   2888  C2' A   A 139     -42.158  64.667-119.400  1.00 62.84           C  
ATOM   2889  O2' A   A 139     -43.284  65.020-118.621  1.00 62.84           O  
ATOM   2890  C1' A   A 139     -40.921  65.396-118.873  1.00 62.84           C  
ATOM   2891  N1  A   A 139     -39.963  69.220-122.127  1.00 61.04           N  
ATOM   2892  C2  A   A 139     -40.895  69.044-121.186  1.00 61.04           C  
ATOM   2893  N3  A   A 139     -41.082  68.014-120.371  1.00 61.04           N  
ATOM   2894  C4  A   A 139     -40.160  67.063-120.594  1.00 61.04           C  
ATOM   2895  C5  A   A 139     -39.139  67.095-121.526  1.00 61.04           C  
ATOM   2896  C6  A   A 139     -39.050  68.249-122.330  1.00 61.04           C  
ATOM   2897  N6  A   A 139     -38.123  68.439-123.275  1.00 61.04           N  
ATOM   2898  N7  A   A 139     -38.383  65.932-121.465  1.00 61.04           N  
ATOM   2899  C8  A   A 139     -38.957  65.234-120.512  1.00 61.04           C  
ATOM   2900  N9  A   A 139     -40.039  65.860-119.944  1.00 61.04           N  
ATOM   2901  OP1 A   A 139     -38.994  59.460-118.768  1.00 62.84           O  
ATOM   2902  OP2 A   A 139     -37.574  60.745-120.478  1.00 62.84           O1-
ATOM   2903  P   U   A 140     -43.522  61.711-120.453  1.00 64.32           P  
ATOM   2904  C5' U   A 140     -45.498  63.425-120.450  1.00 64.32           C  
ATOM   2905  O5' U   A 140     -44.331  62.926-121.091  1.00 64.32           O  
ATOM   2906  C4' U   A 140     -46.023  64.648-121.165  1.00 64.32           C  
ATOM   2907  O4' U   A 140     -45.090  65.753-121.032  1.00 64.32           O  
ATOM   2908  C3' U   A 140     -46.254  64.543-122.665  1.00 64.32           C  
ATOM   2909  O3' U   A 140     -47.450  63.876-123.041  1.00 64.32           O  
ATOM   2910  C2' U   A 140     -46.261  66.007-123.090  1.00 64.32           C  
ATOM   2911  O2' U   A 140     -47.510  66.633-122.877  1.00 64.32           O  
ATOM   2912  C1' U   A 140     -45.210  66.610-122.157  1.00 64.32           C  
ATOM   2913  N1  U   A 140     -43.914  66.692-122.844  1.00 66.93           N  
ATOM   2914  C2  U   A 140     -43.692  67.799-123.640  1.00 66.93           C  
ATOM   2915  O2  U   A 140     -44.494  68.713-123.739  1.00 66.93           O  
ATOM   2916  N3  U   A 140     -42.503  67.793-124.323  1.00 66.93           N  
ATOM   2917  C4  U   A 140     -41.532  66.814-124.291  1.00 66.93           C  
ATOM   2918  O4  U   A 140     -40.521  66.943-124.982  1.00 66.93           O  
ATOM   2919  C5  U   A 140     -41.824  65.713-123.424  1.00 66.93           C  
ATOM   2920  C6  U   A 140     -42.974  65.695-122.740  1.00 66.93           C  
ATOM   2921  OP1 U   A 140     -44.497  60.677-120.022  1.00 64.32           O  
ATOM   2922  OP2 U   A 140     -42.418  61.342-121.375  1.00 64.32           O1-
ATOM   2923  P   G   A 141     -47.542  63.179-124.487  1.00 88.83           P  
ATOM   2924  C5' G   A 141     -48.899  65.205-125.431  1.00 88.83           C  
ATOM   2925  O5' G   A 141     -47.725  64.405-125.485  1.00 88.83           O  
ATOM   2926  C4' G   A 141     -48.741  66.440-126.284  1.00 88.83           C  
ATOM   2927  O4' G   A 141     -47.656  67.261-125.774  1.00 88.83           O  
ATOM   2928  C3' G   A 141     -48.392  66.236-127.752  1.00 88.83           C  
ATOM   2929  O3' G   A 141     -49.514  65.893-128.551  1.00 88.83           O  
ATOM   2930  C2' G   A 141     -47.796  67.587-128.127  1.00 88.83           C  
ATOM   2931  O2' G   A 141     -48.774  68.564-128.420  1.00 88.83           O  
ATOM   2932  C1' G   A 141     -47.048  67.960-126.847  1.00 88.83           C  
ATOM   2933  N1  G   A 141     -42.672  68.849-129.185  1.00 48.54           N  
ATOM   2934  C2  G   A 141     -43.850  69.556-129.218  1.00 48.54           C  
ATOM   2935  N2  G   A 141     -43.884  70.631-130.011  1.00 48.54           N  
ATOM   2936  N3  G   A 141     -44.920  69.235-128.520  1.00 48.54           N  
ATOM   2937  C4  G   A 141     -44.719  68.141-127.761  1.00 48.54           C  
ATOM   2938  C5  G   A 141     -43.586  67.366-127.644  1.00 48.54           C  
ATOM   2939  C6  G   A 141     -42.442  67.712-128.415  1.00 48.54           C  
ATOM   2940  O6  G   A 141     -41.342  67.145-128.467  1.00 48.54           O  
ATOM   2941  N7  G   A 141     -43.794  66.324-126.750  1.00 48.54           N  
ATOM   2942  C8  G   A 141     -45.033  66.474-126.364  1.00 48.54           C  
ATOM   2943  N9  G   A 141     -45.656  67.543-126.962  1.00 48.54           N  
ATOM   2944  OP1 G   A 141     -48.783  62.365-124.520  1.00 88.83           O  
ATOM   2945  OP2 G   A 141     -46.235  62.536-124.779  1.00 88.83           O1-
ATOM   2946  P   G   A 142     -49.306  64.941-129.831  1.00 66.58           P  
ATOM   2947  C5' G   A 142     -49.272  67.186-131.168  1.00 66.58           C  
ATOM   2948  O5' G   A 142     -48.683  65.916-130.924  1.00 66.58           O  
ATOM   2949  C4' G   A 142     -48.324  68.076-131.934  1.00 66.58           C  
ATOM   2950  O4' G   A 142     -47.148  68.369-131.136  1.00 66.58           O  
ATOM   2951  C3' G   A 142     -47.764  67.483-133.222  1.00 66.58           C  
ATOM   2952  O3' G   A 142     -48.664  67.594-134.317  1.00 66.58           O  
ATOM   2953  C2' G   A 142     -46.499  68.308-133.432  1.00 66.58           C  
ATOM   2954  O2' G   A 142     -46.753  69.553-134.051  1.00 66.58           O  
ATOM   2955  C1' G   A 142     -46.034  68.544-131.993  1.00 66.58           C  
ATOM   2956  N1  G   A 142     -41.259  67.196-132.884  1.00 45.21           N  
ATOM   2957  C2  G   A 142     -42.022  68.185-133.455  1.00 45.21           C  
ATOM   2958  N2  G   A 142     -41.436  68.919-134.405  1.00 45.21           N  
ATOM   2959  N3  G   A 142     -43.271  68.437-133.121  1.00 45.21           N  
ATOM   2960  C4  G   A 142     -43.714  67.608-132.157  1.00 45.21           C  
ATOM   2961  C5  G   A 142     -43.043  66.588-131.518  1.00 45.21           C  
ATOM   2962  C6  G   A 142     -41.691  66.329-131.885  1.00 45.21           C  
ATOM   2963  O6  G   A 142     -40.916  65.474-131.438  1.00 45.21           O  
ATOM   2964  N7  G   A 142     -43.863  65.972-130.581  1.00 45.21           N  
ATOM   2965  C8  G   A 142     -44.996  66.620-130.670  1.00 45.21           C  
ATOM   2966  N9  G   A 142     -44.969  67.623-131.610  1.00 45.21           N  
ATOM   2967  OP1 G   A 142     -50.646  64.505-130.298  1.00 66.58           O  
ATOM   2968  OP2 G   A 142     -48.281  63.923-129.485  1.00 66.58           O1-
ATOM   2969  P   A   A 143     -48.734  66.414-135.406  1.00 69.69           P  
ATOM   2970  C5' A   A 143     -47.049  67.834-136.816  1.00 69.69           C  
ATOM   2971  O5' A   A 143     -47.386  66.581-136.236  1.00 69.69           O  
ATOM   2972  C4' A   A 143     -45.589  67.865-137.197  1.00 69.69           C  
ATOM   2973  O4' A   A 143     -44.768  67.629-136.025  1.00 69.69           O  
ATOM   2974  C3' A   A 143     -45.119  66.778-138.163  1.00 69.69           C  
ATOM   2975  O3' A   A 143     -45.400  67.069-139.523  1.00 69.69           O  
ATOM   2976  C2' A   A 143     -43.614  66.749-137.922  1.00 69.69           C  
ATOM   2977  O2' A   A 143     -42.916  67.707-138.690  1.00 69.69           O  
ATOM   2978  C1' A   A 143     -43.519  67.112-136.439  1.00 69.69           C  
ATOM   2979  N1  A   A 143     -39.761  63.851-135.624  1.00 50.51           N  
ATOM   2980  C2  A   A 143     -39.931  64.861-136.474  1.00 50.51           C  
ATOM   2981  N3  A   A 143     -40.964  65.669-136.614  1.00 50.51           N  
ATOM   2982  C4  A   A 143     -41.930  65.351-135.740  1.00 50.51           C  
ATOM   2983  C5  A   A 143     -41.911  64.338-134.800  1.00 50.51           C  
ATOM   2984  C6  A   A 143     -40.738  63.552-134.750  1.00 50.51           C  
ATOM   2985  N6  A   A 143     -40.523  62.541-133.899  1.00 50.51           N  
ATOM   2986  N7  A   A 143     -43.100  64.317-134.081  1.00 50.51           N  
ATOM   2987  C8  A   A 143     -43.797  65.307-134.597  1.00 50.51           C  
ATOM   2988  N9  A   A 143     -43.141  65.973-135.604  1.00 50.51           N  
ATOM   2989  OP1 A   A 143     -49.880  66.703-136.305  1.00 69.69           O  
ATOM   2990  OP2 A   A 143     -48.675  65.118-134.684  1.00 69.69           O1-
ATOM   2991  P   G   A 144     -45.094  65.964-140.648  1.00 49.34           P  
ATOM   2992  C5' G   A 144     -47.625  65.655-141.238  1.00 49.34           C  
ATOM   2993  O5' G   A 144     -46.332  66.091-141.636  1.00 49.34           O  
ATOM   2994  C4' G   A 144     -48.657  66.686-141.616  1.00 49.34           C  
ATOM   2995  O4' G   A 144     -48.551  67.850-140.757  1.00 49.34           O  
ATOM   2996  C3' G   A 144     -48.543  67.255-143.018  1.00 49.34           C  
ATOM   2997  O3' G   A 144     -49.088  66.393-144.007  1.00 49.34           O  
ATOM   2998  C2' G   A 144     -49.286  68.581-142.908  1.00 49.34           C  
ATOM   2999  O2' G   A 144     -50.683  68.443-143.073  1.00 49.34           O  
ATOM   3000  C1' G   A 144     -48.977  68.999-141.468  1.00 49.34           C  
ATOM   3001  N1  G   A 144     -47.773  73.785-142.579  1.00 76.54           N  
ATOM   3002  C2  G   A 144     -48.916  73.078-142.860  1.00 76.54           C  
ATOM   3003  N2  G   A 144     -49.876  73.735-143.520  1.00 76.54           N  
ATOM   3004  N3  G   A 144     -49.105  71.817-142.520  1.00 76.54           N  
ATOM   3005  C4  G   A 144     -48.043  71.305-141.866  1.00 76.54           C  
ATOM   3006  C5  G   A 144     -46.855  71.919-141.536  1.00 76.54           C  
ATOM   3007  C6  G   A 144     -46.665  73.281-141.905  1.00 76.54           C  
ATOM   3008  O6  G   A 144     -45.685  74.009-141.702  1.00 76.54           O  
ATOM   3009  N7  G   A 144     -46.019  71.041-140.859  1.00 76.54           N  
ATOM   3010  C8  G   A 144     -46.705  69.931-140.789  1.00 76.54           C  
ATOM   3011  N9  G   A 144     -47.945  70.027-141.376  1.00 76.54           N  
ATOM   3012  OP1 G   A 144     -45.162  64.632-139.994  1.00 49.34           O  
ATOM   3013  OP2 G   A 144     -43.866  66.360-141.383  1.00 49.34           O1-
ATOM   3014  P   G   A 145     -48.346  66.251-145.424  1.00 88.32           P  
ATOM   3015  C5' G   A 145     -50.181  67.970-146.174  1.00 88.32           C  
ATOM   3016  O5' G   A 145     -48.825  67.540-146.226  1.00 88.32           O  
ATOM   3017  C4' G   A 145     -50.272  69.439-146.500  1.00 88.32           C  
ATOM   3018  O4' G   A 145     -49.769  70.219-145.384  1.00 88.32           O  
ATOM   3019  C3' G   A 145     -49.428  69.876-147.683  1.00 88.32           C  
ATOM   3020  O3' G   A 145     -50.083  69.647-148.926  1.00 88.32           O  
ATOM   3021  C2' G   A 145     -49.178  71.352-147.396  1.00 88.32           C  
ATOM   3022  O2' G   A 145     -50.247  72.180-147.809  1.00 88.32           O  
ATOM   3023  C1' G   A 145     -49.080  71.359-145.868  1.00 88.32           C  
ATOM   3024  N1  G   A 145     -44.775  73.914-144.995  1.00 79.72           N  
ATOM   3025  C2  G   A 145     -45.973  74.372-145.483  1.00 79.72           C  
ATOM   3026  N2  G   A 145     -46.030  75.679-145.780  1.00 79.72           N  
ATOM   3027  N3  G   A 145     -47.037  73.607-145.668  1.00 79.72           N  
ATOM   3028  C4  G   A 145     -46.802  72.324-145.317  1.00 79.72           C  
ATOM   3029  C5  G   A 145     -45.644  71.767-144.819  1.00 79.72           C  
ATOM   3030  C6  G   A 145     -44.510  72.599-144.627  1.00 79.72           C  
ATOM   3031  O6  G   A 145     -43.391  72.292-144.198  1.00 79.72           O  
ATOM   3032  N7  G   A 145     -45.812  70.410-144.582  1.00 79.72           N  
ATOM   3033  C8  G   A 145     -47.046  70.171-144.934  1.00 79.72           C  
ATOM   3034  N9  G   A 145     -47.703  71.287-145.392  1.00 79.72           N  
ATOM   3035  OP1 G   A 145     -48.887  65.048-146.105  1.00 88.32           O  
ATOM   3036  OP2 G   A 145     -46.884  66.369-145.192  1.00 88.32           O1-
ATOM   3037  P   G   A 146     -49.218  69.621-150.280  1.00 81.33           P  
ATOM   3038  C5' G   A 146     -47.761  71.544-151.337  1.00 81.33           C  
ATOM   3039  O5' G   A 146     -48.389  70.976-150.194  1.00 81.33           O  
ATOM   3040  C4' G   A 146     -47.840  73.047-151.255  1.00 81.33           C  
ATOM   3041  O4' G   A 146     -47.709  73.443-149.868  1.00 81.33           O  
ATOM   3042  C3' G   A 146     -46.757  73.829-151.986  1.00 81.33           C  
ATOM   3043  O3' G   A 146     -47.027  74.011-153.369  1.00 81.33           O  
ATOM   3044  C2' G   A 146     -46.724  75.140-151.213  1.00 81.33           C  
ATOM   3045  O2' G   A 146     -47.735  76.041-151.618  1.00 81.33           O  
ATOM   3046  C1' G   A 146     -46.999  74.663-149.786  1.00 81.33           C  
ATOM   3047  N1  G   A 146     -42.746  76.665-147.909  1.00 87.50           N  
ATOM   3048  C2  G   A 146     -43.776  77.275-148.582  1.00 87.50           C  
ATOM   3049  N2  G   A 146     -43.651  78.590-148.798  1.00 87.50           N  
ATOM   3050  N3  G   A 146     -44.850  76.642-149.015  1.00 87.50           N  
ATOM   3051  C4  G   A 146     -44.806  75.325-148.732  1.00 87.50           C  
ATOM   3052  C5  G   A 146     -43.825  74.617-148.072  1.00 87.50           C  
ATOM   3053  C6  G   A 146     -42.685  75.310-147.598  1.00 87.50           C  
ATOM   3054  O6  G   A 146     -41.713  74.861-146.981  1.00 87.50           O  
ATOM   3055  N7  G   A 146     -44.166  73.275-147.977  1.00 87.50           N  
ATOM   3056  C8  G   A 146     -45.325  73.196-148.571  1.00 87.50           C  
ATOM   3057  N9  G   A 146     -45.765  74.404-149.056  1.00 87.50           N  
ATOM   3058  OP1 G   A 146     -50.157  69.719-151.425  1.00 81.33           O  
ATOM   3059  OP2 G   A 146     -48.266  68.484-150.203  1.00 81.33           O1-
ATOM   3060  P   G   A 147     -45.802  74.168-154.399  1.00 63.39           P  
ATOM   3061  C5' G   A 147     -45.990  76.778-154.186  1.00 63.39           C  
ATOM   3062  O5' G   A 147     -45.195  75.602-154.064  1.00 63.39           O  
ATOM   3063  C4' G   A 147     -45.208  77.988-153.732  1.00 63.39           C  
ATOM   3064  O4' G   A 147     -44.822  77.832-152.345  1.00 63.39           O  
ATOM   3065  C3' G   A 147     -43.912  78.254-154.475  1.00 63.39           C  
ATOM   3066  O3' G   A 147     -44.167  78.997-155.660  1.00 63.39           O  
ATOM   3067  C2' G   A 147     -43.088  79.038-153.459  1.00 63.39           C  
ATOM   3068  O2' G   A 147     -43.383  80.420-153.460  1.00 63.39           O  
ATOM   3069  C1' G   A 147     -43.555  78.426-152.137  1.00 63.39           C  
ATOM   3070  N1  G   A 147     -39.205  77.607-149.682  1.00 63.73           N  
ATOM   3071  C2  G   A 147     -39.747  78.785-150.135  1.00 63.73           C  
ATOM   3072  N2  G   A 147     -39.049  79.897-149.885  1.00 63.73           N  
ATOM   3073  N3  G   A 147     -40.891  78.867-150.788  1.00 63.73           N  
ATOM   3074  C4  G   A 147     -41.452  77.656-150.975  1.00 63.73           C  
ATOM   3075  C5  G   A 147     -40.992  76.420-150.574  1.00 63.73           C  
ATOM   3076  C6  G   A 147     -39.771  76.348-149.853  1.00 63.73           C  
ATOM   3077  O6  G   A 147     -39.202  75.350-149.395  1.00 63.73           O  
ATOM   3078  N7  G   A 147     -41.870  75.418-150.962  1.00 63.73           N  
ATOM   3079  C8  G   A 147     -42.837  76.054-151.568  1.00 63.73           C  
ATOM   3080  N9  G   A 147     -42.652  77.415-151.594  1.00 63.73           N  
ATOM   3081  OP1 G   A 147     -46.365  74.209-155.772  1.00 63.39           O  
ATOM   3082  OP2 G   A 147     -44.782  73.145-154.055  1.00 63.39           O1-
ATOM   3083  P   G   A 148     -43.303  78.708-156.982  1.00 52.94           P  
ATOM   3084  C5' G   A 148     -42.171  81.067-156.913  1.00 52.94           C  
ATOM   3085  O5' G   A 148     -42.035  79.655-156.818  1.00 52.94           O  
ATOM   3086  C4' G   A 148     -40.930  81.748-156.391  1.00 52.94           C  
ATOM   3087  O4' G   A 148     -40.719  81.411-154.996  1.00 52.94           O  
ATOM   3088  C3' G   A 148     -39.644  81.350-157.095  1.00 52.94           C  
ATOM   3089  O3' G   A 148     -39.441  82.104-158.284  1.00 52.94           O  
ATOM   3090  C2' G   A 148     -38.580  81.629-156.036  1.00 52.94           C  
ATOM   3091  O2' G   A 148     -38.164  82.979-156.019  1.00 52.94           O  
ATOM   3092  C1' G   A 148     -39.329  81.313-154.739  1.00 52.94           C  
ATOM   3093  N1  G   A 148     -36.183  78.583-151.850  1.00 60.34           N  
ATOM   3094  C2  G   A 148     -36.142  79.918-152.167  1.00 60.34           C  
ATOM   3095  N2  G   A 148     -35.128  80.621-151.642  1.00 60.34           N  
ATOM   3096  N3  G   A 148     -37.029  80.521-152.942  1.00 60.34           N  
ATOM   3097  C4  G   A 148     -37.976  79.667-153.383  1.00 60.34           C  
ATOM   3098  C5  G   A 148     -38.108  78.319-153.128  1.00 60.34           C  
ATOM   3099  C6  G   A 148     -37.149  77.685-152.292  1.00 60.34           C  
ATOM   3100  O6  G   A 148     -37.092  76.499-151.943  1.00 60.34           O  
ATOM   3101  N7  G   A 148     -39.223  77.802-153.774  1.00 60.34           N  
ATOM   3102  C8  G   A 148     -39.740  78.826-154.398  1.00 60.34           C  
ATOM   3103  N9  G   A 148     -39.034  79.988-154.201  1.00 60.34           N  
ATOM   3104  OP1 G   A 148     -44.100  79.186-158.141  1.00 52.94           O  
ATOM   3105  OP2 G   A 148     -42.842  77.297-156.940  1.00 52.94           O1-
ATOM   3106  P   A   A 149     -38.167  81.795-159.209  1.00 44.50           P  
ATOM   3107  C5' A   A 149     -35.765  81.520-158.190  1.00 44.50           C  
ATOM   3108  O5' A   A 149     -36.948  82.293-158.316  1.00 44.50           O  
ATOM   3109  C4' A   A 149     -34.956  82.003-157.013  1.00 44.50           C  
ATOM   3110  O4' A   A 149     -35.377  81.327-155.799  1.00 44.50           O  
ATOM   3111  C3' A   A 149     -33.490  81.655-157.148  1.00 44.50           C  
ATOM   3112  O3' A   A 149     -32.839  82.641-157.934  1.00 44.50           O  
ATOM   3113  C2' A   A 149     -33.015  81.618-155.700  1.00 44.50           C  
ATOM   3114  O2' A   A 149     -32.719  82.903-155.191  1.00 44.50           O  
ATOM   3115  C1' A   A 149     -34.246  81.056-154.986  1.00 44.50           C  
ATOM   3116  N1  A   A 149     -31.636  77.197-152.800  1.00 46.58           N  
ATOM   3117  C2  A   A 149     -31.463  78.525-152.779  1.00 46.58           C  
ATOM   3118  N3  A   A 149     -32.186  79.478-153.363  1.00 46.58           N  
ATOM   3119  C4  A   A 149     -33.213  78.943-154.046  1.00 46.58           C  
ATOM   3120  C5  A   A 149     -33.522  77.600-154.159  1.00 46.58           C  
ATOM   3121  C6  A   A 149     -32.677  76.692-153.496  1.00 46.58           C  
ATOM   3122  N6  A   A 149     -32.847  75.368-153.522  1.00 46.58           N  
ATOM   3123  N7  A   A 149     -34.653  77.421-154.944  1.00 46.58           N  
ATOM   3124  C8  A   A 149     -34.995  78.640-155.285  1.00 46.58           C  
ATOM   3125  N9  A   A 149     -34.164  79.610-154.783  1.00 46.58           N  
ATOM   3126  OP1 A   A 149     -38.257  82.664-160.409  1.00 44.50           O  
ATOM   3127  OP2 A   A 149     -38.051  80.324-159.374  1.00 44.50           O1-
ATOM   3128  P   U   A 150     -31.728  82.193-159.000  1.00 61.40           P  
ATOM   3129  C5' U   A 150     -30.097  82.651-157.005  1.00 61.40           C  
ATOM   3130  O5' U   A 150     -30.486  81.810-158.085  1.00 61.40           O  
ATOM   3131  C4' U   A 150     -29.208  81.892-156.056  1.00 61.40           C  
ATOM   3132  O4' U   A 150     -29.986  80.913-155.327  1.00 61.40           O  
ATOM   3133  C3' U   A 150     -28.136  81.104-156.773  1.00 61.40           C  
ATOM   3134  O3' U   A 150     -26.988  81.919-156.948  1.00 61.40           O  
ATOM   3135  C2' U   A 150     -27.864  79.937-155.831  1.00 61.40           C  
ATOM   3136  O2' U   A 150     -26.928  80.260-154.824  1.00 61.40           O  
ATOM   3137  C1' U   A 150     -29.238  79.720-155.192  1.00 61.40           C  
ATOM   3138  N1  U   A 150     -30.021  78.614-155.759  1.00 41.06           N  
ATOM   3139  C2  U   A 150     -29.679  77.335-155.377  1.00 41.06           C  
ATOM   3140  O2  U   A 150     -28.740  77.101-154.645  1.00 41.06           O  
ATOM   3141  N3  U   A 150     -30.477  76.342-155.887  1.00 41.06           N  
ATOM   3142  C4  U   A 150     -31.558  76.498-156.731  1.00 41.06           C  
ATOM   3143  O4  U   A 150     -32.189  75.505-157.097  1.00 41.06           O  
ATOM   3144  C5  U   A 150     -31.833  77.853-157.102  1.00 41.06           C  
ATOM   3145  C6  U   A 150     -31.071  78.840-156.618  1.00 41.06           C  
ATOM   3146  OP1 U   A 150     -31.368  83.382-159.813  1.00 61.40           O  
ATOM   3147  OP2 U   A 150     -32.206  80.959-159.675  1.00 61.40           O1-
ATOM   3148  P   A   A 151     -26.014  81.664-158.195  1.00 41.15           P  
ATOM   3149  C5' A   A 151     -23.658  80.584-157.805  1.00 41.15           C  
ATOM   3150  O5' A   A 151     -24.571  81.637-157.527  1.00 41.15           O  
ATOM   3151  C4' A   A 151     -23.131  79.996-156.518  1.00 41.15           C  
ATOM   3152  O4' A   A 151     -24.207  79.355-155.784  1.00 41.15           O  
ATOM   3153  C3' A   A 151     -22.094  78.904-156.707  1.00 41.15           C  
ATOM   3154  O3' A   A 151     -20.819  79.515-156.862  1.00 41.15           O  
ATOM   3155  C2' A   A 151     -22.218  78.089-155.424  1.00 41.15           C  
ATOM   3156  O2' A   A 151     -21.485  78.645-154.351  1.00 41.15           O  
ATOM   3157  C1' A   A 151     -23.716  78.197-155.127  1.00 41.15           C  
ATOM   3158  N1  A   A 151     -24.201  73.064-155.140  1.00 31.96           N  
ATOM   3159  C2  A   A 151     -23.315  73.879-154.555  1.00 31.96           C  
ATOM   3160  N3  A   A 151     -23.243  75.209-154.586  1.00 31.96           N  
ATOM   3161  C4  A   A 151     -24.236  75.720-155.334  1.00 31.96           C  
ATOM   3162  C5  A   A 151     -25.221  75.011-155.997  1.00 31.96           C  
ATOM   3163  C6  A   A 151     -25.187  73.611-155.883  1.00 31.96           C  
ATOM   3164  N6  A   A 151     -26.071  72.800-156.468  1.00 31.96           N  
ATOM   3165  N7  A   A 151     -26.078  75.871-156.667  1.00 31.96           N  
ATOM   3166  C8  A   A 151     -25.601  77.062-156.401  1.00 31.96           C  
ATOM   3167  N9  A   A 151     -24.486  77.046-155.600  1.00 31.96           N  
ATOM   3168  OP1 A   A 151     -26.094  82.856-159.078  1.00 41.15           O  
ATOM   3169  OP2 A   A 151     -26.305  80.318-158.751  1.00 41.15           O1-
ATOM   3170  P   A   A 152     -20.084  79.464-158.289  1.00 49.73           P  
ATOM   3171  C5' A   A 152     -19.111  77.166-157.509  1.00 49.73           C  
ATOM   3172  O5' A   A 152     -19.796  77.915-158.504  1.00 49.73           O  
ATOM   3173  C4' A   A 152     -19.589  75.736-157.511  1.00 49.73           C  
ATOM   3174  O4' A   A 152     -21.019  75.695-157.278  1.00 49.73           O  
ATOM   3175  C3' A   A 152     -19.413  74.982-158.820  1.00 49.73           C  
ATOM   3176  O3' A   A 152     -18.092  74.472-158.966  1.00 49.73           O  
ATOM   3177  C2' A   A 152     -20.445  73.861-158.701  1.00 49.73           C  
ATOM   3178  O2' A   A 152     -19.943  72.737-158.006  1.00 49.73           O  
ATOM   3179  C1' A   A 152     -21.543  74.519-157.860  1.00 49.73           C  
ATOM   3180  N1  A   A 152     -25.732  72.408-159.826  1.00 29.18           N  
ATOM   3181  C2  A   A 152     -24.662  71.909-159.199  1.00 29.18           C  
ATOM   3182  N3  A   A 152     -23.600  72.542-158.717  1.00 29.18           N  
ATOM   3183  C4  A   A 152     -23.696  73.865-158.936  1.00 29.18           C  
ATOM   3184  C5  A   A 152     -24.730  74.533-159.567  1.00 29.18           C  
ATOM   3185  C6  A   A 152     -25.803  73.742-160.029  1.00 29.18           C  
ATOM   3186  N6  A   A 152     -26.877  74.225-160.646  1.00 29.18           N  
ATOM   3187  N7  A   A 152     -24.479  75.903-159.609  1.00 29.18           N  
ATOM   3188  C8  A   A 152     -23.314  76.023-159.004  1.00 29.18           C  
ATOM   3189  N9  A   A 152     -22.788  74.825-158.571  1.00 29.18           N  
ATOM   3190  OP1 A   A 152     -18.782  80.163-158.146  1.00 49.73           O  
ATOM   3191  OP2 A   A 152     -21.046  79.909-159.328  1.00 49.73           O1-
ATOM   3192  P   C   A 153     -17.274  74.761-160.319  1.00 70.43           P  
ATOM   3193  C5' C   A 153     -18.591  72.966-161.706  1.00 70.43           C  
ATOM   3194  O5' C   A 153     -18.287  74.336-161.472  1.00 70.43           O  
ATOM   3195  C4' C   A 153     -19.720  72.844-162.699  1.00 70.43           C  
ATOM   3196  O4' C   A 153     -20.952  73.322-162.100  1.00 70.43           O  
ATOM   3197  C3' C   A 153     -19.575  73.652-163.980  1.00 70.43           C  
ATOM   3198  O3' C   A 153     -18.790  72.968-164.948  1.00 70.43           O  
ATOM   3199  C2' C   A 153     -21.020  73.833-164.429  1.00 70.43           C  
ATOM   3200  O2' C   A 153     -21.516  72.722-165.148  1.00 70.43           O  
ATOM   3201  C1' C   A 153     -21.752  73.946-163.090  1.00 70.43           C  
ATOM   3202  N1  C   A 153     -21.983  75.343-162.691  1.00 51.41           N  
ATOM   3203  C2  C   A 153     -23.014  76.052-163.310  1.00 51.41           C  
ATOM   3204  O2  C   A 153     -23.710  75.476-164.158  1.00 51.41           O  
ATOM   3205  N3  C   A 153     -23.228  77.344-162.969  1.00 51.41           N  
ATOM   3206  C4  C   A 153     -22.458  77.925-162.046  1.00 51.41           C  
ATOM   3207  N4  C   A 153     -22.699  79.202-161.744  1.00 51.41           N  
ATOM   3208  C5  C   A 153     -21.405  77.221-161.391  1.00 51.41           C  
ATOM   3209  C6  C   A 153     -21.205  75.943-161.741  1.00 51.41           C  
ATOM   3210  OP1 C   A 153     -16.120  73.826-160.353  1.00 70.43           O  
ATOM   3211  OP2 C   A 153     -17.037  76.223-160.420  1.00 70.43           O1-
ATOM   3212  P   U   A 154     -18.069  73.805-166.112  1.00 52.70           P  
ATOM   3213  C5' U   A 154     -20.102  73.671-167.758  1.00 52.70           C  
ATOM   3214  O5' U   A 154     -19.284  74.463-166.903  1.00 52.70           O  
ATOM   3215  C4' U   A 154     -21.010  74.551-168.582  1.00 52.70           C  
ATOM   3216  O4' U   A 154     -22.054  75.129-167.756  1.00 52.70           O  
ATOM   3217  C3' U   A 154     -20.347  75.741-169.258  1.00 52.70           C  
ATOM   3218  O3' U   A 154     -19.670  75.413-170.461  1.00 52.70           O  
ATOM   3219  C2' U   A 154     -21.519  76.689-169.479  1.00 52.70           C  
ATOM   3220  O2' U   A 154     -22.261  76.384-170.643  1.00 52.70           O  
ATOM   3221  C1' U   A 154     -22.373  76.426-168.237  1.00 52.70           C  
ATOM   3222  N1  U   A 154     -22.108  77.406-167.175  1.00 70.55           N  
ATOM   3223  C2  U   A 154     -22.792  78.606-167.235  1.00 70.55           C  
ATOM   3224  O2  U   A 154     -23.602  78.861-168.109  1.00 70.55           O  
ATOM   3225  N3  U   A 154     -22.491  79.498-166.236  1.00 70.55           N  
ATOM   3226  C4  U   A 154     -21.594  79.318-165.206  1.00 70.55           C  
ATOM   3227  O4  U   A 154     -21.425  80.226-164.388  1.00 70.55           O  
ATOM   3228  C5  U   A 154     -20.931  78.048-165.206  1.00 70.55           C  
ATOM   3229  C6  U   A 154     -21.207  77.156-166.166  1.00 70.55           C  
ATOM   3230  OP1 U   A 154     -17.398  72.833-167.012  1.00 52.70           O  
ATOM   3231  OP2 U   A 154     -17.275  74.893-165.485  1.00 52.70           O1-
ATOM   3232  P   A   A 155     -18.486  76.366-170.977  1.00 56.88           P  
ATOM   3233  C5' A   A 155     -20.205  77.414-172.654  1.00 56.88           C  
ATOM   3234  O5' A   A 155     -19.263  77.604-171.604  1.00 56.88           O  
ATOM   3235  C4' A   A 155     -20.792  78.739-173.068  1.00 56.88           C  
ATOM   3236  O4' A   A 155     -21.739  79.208-172.075  1.00 56.88           O  
ATOM   3237  C3' A   A 155     -19.754  79.837-173.175  1.00 56.88           C  
ATOM   3238  O3' A   A 155     -19.122  79.806-174.447  1.00 56.88           O  
ATOM   3239  C2' A   A 155     -20.568  81.103-172.930  1.00 56.88           C  
ATOM   3240  O2' A   A 155     -21.206  81.581-174.097  1.00 56.88           O  
ATOM   3241  C1' A   A 155     -21.619  80.613-171.929  1.00 56.88           C  
ATOM   3242  N1  A   A 155     -21.804  83.989-168.040  1.00 48.04           N  
ATOM   3243  C2  A   A 155     -22.297  84.027-169.285  1.00 48.04           C  
ATOM   3244  N3  A   A 155     -22.222  83.112-170.251  1.00 48.04           N  
ATOM   3245  C4  A   A 155     -21.541  82.032-169.828  1.00 48.04           C  
ATOM   3246  C5  A   A 155     -20.979  81.846-168.580  1.00 48.04           C  
ATOM   3247  C6  A   A 155     -21.123  82.888-167.652  1.00 48.04           C  
ATOM   3248  N6  A   A 155     -20.625  82.846-166.419  1.00 48.04           N  
ATOM   3249  N7  A   A 155     -20.352  80.610-168.502  1.00 48.04           N  
ATOM   3250  C8  A   A 155     -20.544  80.085-169.686  1.00 48.04           C  
ATOM   3251  N9  A   A 155     -21.252  80.893-170.542  1.00 48.04           N  
ATOM   3252  OP1 A   A 155     -17.765  75.659-172.065  1.00 56.88           O  
ATOM   3253  OP2 A   A 155     -17.734  76.848-169.790  1.00 56.88           O1-
ATOM   3254  P   C   A 156     -17.737  80.586-174.657  1.00 71.64           P  
ATOM   3255  C5' C   A 156     -17.480  83.171-174.332  1.00 71.64           C  
ATOM   3256  O5' C   A 156     -18.204  82.088-174.890  1.00 71.64           O  
ATOM   3257  C4' C   A 156     -18.422  84.292-173.977  1.00 71.64           C  
ATOM   3258  O4' C   A 156     -19.313  83.863-172.915  1.00 71.64           O  
ATOM   3259  C3' C   A 156     -17.748  85.545-173.433  1.00 71.64           C  
ATOM   3260  O3' C   A 156     -17.300  86.375-174.493  1.00 71.64           O  
ATOM   3261  C2' C   A 156     -18.849  86.175-172.590  1.00 71.64           C  
ATOM   3262  O2' C   A 156     -19.768  86.928-173.356  1.00 71.64           O  
ATOM   3263  C1' C   A 156     -19.546  84.937-172.020  1.00 71.64           C  
ATOM   3264  N1  C   A 156     -19.014  84.554-170.702  1.00 77.69           N  
ATOM   3265  C2  C   A 156     -19.123  85.458-169.643  1.00 77.69           C  
ATOM   3266  O2  C   A 156     -19.692  86.542-169.837  1.00 77.69           O  
ATOM   3267  N3  C   A 156     -18.612  85.127-168.435  1.00 77.69           N  
ATOM   3268  C4  C   A 156     -18.018  83.943-168.264  1.00 77.69           C  
ATOM   3269  N4  C   A 156     -17.520  83.662-167.058  1.00 77.69           N  
ATOM   3270  C5  C   A 156     -17.908  82.996-169.323  1.00 77.69           C  
ATOM   3271  C6  C   A 156     -18.415  83.339-170.514  1.00 77.69           C  
ATOM   3272  OP1 C   A 156     -17.118  80.088-175.911  1.00 71.64           O  
ATOM   3273  OP2 C   A 156     -16.968  80.531-173.387  1.00 71.64           O1-
ATOM   3274  P   U   A 157     -15.806  86.957-174.456  1.00 78.05           P  
ATOM   3275  C5' U   A 157     -16.765  88.942-173.059  1.00 78.05           C  
ATOM   3276  O5' U   A 157     -15.817  87.890-173.168  1.00 78.05           O  
ATOM   3277  C4' U   A 157     -16.671  89.601-171.708  1.00 78.05           C  
ATOM   3278  O4' U   A 157     -17.288  88.769-170.690  1.00 78.05           O  
ATOM   3279  C3' U   A 157     -15.255  89.810-171.193  1.00 78.05           C  
ATOM   3280  O3' U   A 157     -14.574  90.924-171.741  1.00 78.05           O  
ATOM   3281  C2' U   A 157     -15.481  89.956-169.694  1.00 78.05           C  
ATOM   3282  O2' U   A 157     -15.902  91.252-169.319  1.00 78.05           O  
ATOM   3283  C1' U   A 157     -16.615  88.960-169.457  1.00 78.05           C  
ATOM   3284  N1  U   A 157     -16.061  87.681-168.996  1.00 57.08           N  
ATOM   3285  C2  U   A 157     -15.770  87.588-167.656  1.00 57.08           C  
ATOM   3286  O2  U   A 157     -16.021  88.482-166.875  1.00 57.08           O  
ATOM   3287  N3  U   A 157     -15.180  86.413-167.266  1.00 57.08           N  
ATOM   3288  C4  U   A 157     -14.872  85.336-168.068  1.00 57.08           C  
ATOM   3289  O4  U   A 157     -14.291  84.366-167.580  1.00 57.08           O  
ATOM   3290  C5  U   A 157     -15.245  85.492-169.443  1.00 57.08           C  
ATOM   3291  C6  U   A 157     -15.814  86.634-169.850  1.00 57.08           C  
ATOM   3292  OP1 U   A 157     -15.630  87.816-175.654  1.00 78.05           O  
ATOM   3293  OP2 U   A 157     -14.869  85.831-174.214  1.00 78.05           O1-
ATOM   3294  P   G   A 158     -12.990  91.056-171.517  1.00 61.41           P  
ATOM   3295  C5' G   A 158     -13.667  93.006-169.914  1.00 61.41           C  
ATOM   3296  O5' G   A 158     -12.887  91.837-170.134  1.00 61.41           O  
ATOM   3297  C4' G   A 158     -13.342  93.614-168.573  1.00 61.41           C  
ATOM   3298  O4' G   A 158     -13.975  92.881-167.493  1.00 61.41           O  
ATOM   3299  C3' G   A 158     -11.864  93.648-168.210  1.00 61.41           C  
ATOM   3300  O3' G   A 158     -11.167  94.721-168.824  1.00 61.41           O  
ATOM   3301  C2' G   A 158     -11.905  93.765-166.689  1.00 61.41           C  
ATOM   3302  O2' G   A 158     -12.074  95.098-166.250  1.00 61.41           O  
ATOM   3303  C1' G   A 158     -13.155  92.951-166.339  1.00 61.41           C  
ATOM   3304  N1  G   A 158     -11.357  90.128-162.534  1.00 61.90           N  
ATOM   3305  C2  G   A 158     -11.514  91.489-162.613  1.00 61.90           C  
ATOM   3306  N2  G   A 158     -11.140  92.193-161.535  1.00 61.90           N  
ATOM   3307  N3  G   A 158     -12.002  92.115-163.671  1.00 61.90           N  
ATOM   3308  C4  G   A 158     -12.327  91.256-164.661  1.00 61.90           C  
ATOM   3309  C5  G   A 158     -12.211  89.883-164.682  1.00 61.90           C  
ATOM   3310  C6  G   A 158     -11.684  89.224-163.539  1.00 61.90           C  
ATOM   3311  O6  G   A 158     -11.500  88.013-163.363  1.00 61.90           O  
ATOM   3312  N7  G   A 158     -12.658  89.370-165.893  1.00 61.90           N  
ATOM   3313  C8  G   A 158     -13.030  90.421-166.572  1.00 61.90           C  
ATOM   3314  N9  G   A 158     -12.854  91.597-165.884  1.00 61.90           N  
ATOM   3315  OP1 G   A 158     -12.444  91.918-172.596  1.00 61.41           O  
ATOM   3316  OP2 G   A 158     -12.439  89.690-171.320  1.00 61.41           O1-
ATOM   3317  P   G   A 159      -9.606  94.559-169.154  1.00 76.89           P  
ATOM   3318  C5' G   A 159      -7.645  94.627-167.430  1.00 76.89           C  
ATOM   3319  O5' G   A 159      -8.892  95.144-167.859  1.00 76.89           O  
ATOM   3320  C4' G   A 159      -7.588  94.574-165.924  1.00 76.89           C  
ATOM   3321  O4' G   A 159      -8.706  93.809-165.407  1.00 76.89           O  
ATOM   3322  C3' G   A 159      -6.355  93.788-165.499  1.00 76.89           C  
ATOM   3323  O3' G   A 159      -5.173  94.574-165.478  1.00 76.89           O  
ATOM   3324  C2' G   A 159      -6.770  93.216-164.150  1.00 76.89           C  
ATOM   3325  O2' G   A 159      -6.610  94.138-163.091  1.00 76.89           O  
ATOM   3326  C1' G   A 159      -8.260  92.942-164.378  1.00 76.89           C  
ATOM   3327  N1  G   A 159      -7.862  87.984-163.295  1.00 83.39           N  
ATOM   3328  C2  G   A 159      -7.439  89.067-162.566  1.00 83.39           C  
ATOM   3329  N2  G   A 159      -6.831  88.794-161.402  1.00 83.39           N  
ATOM   3330  N3  G   A 159      -7.600  90.325-162.948  1.00 83.39           N  
ATOM   3331  C4  G   A 159      -8.227  90.413-164.139  1.00 83.39           C  
ATOM   3332  C5  G   A 159      -8.689  89.393-164.946  1.00 83.39           C  
ATOM   3333  C6  G   A 159      -8.511  88.051-164.524  1.00 83.39           C  
ATOM   3334  O6  G   A 159      -8.852  87.009-165.098  1.00 83.39           O  
ATOM   3335  N7  G   A 159      -9.280  89.902-166.094  1.00 83.39           N  
ATOM   3336  C8  G   A 159      -9.169  91.195-165.969  1.00 83.39           C  
ATOM   3337  N9  G   A 159      -8.540  91.575-164.808  1.00 83.39           N  
ATOM   3338  OP1 G   A 159      -9.286  95.436-170.308  1.00 76.89           O  
ATOM   3339  OP2 G   A 159      -9.300  93.107-169.229  1.00 76.89           O1-
ATOM   3340  P   A   A 160      -4.034  94.297-166.572  1.00 59.07           P  
ATOM   3341  C5' A   A 160      -2.574  92.142-166.931  1.00 59.07           C  
ATOM   3342  O5' A   A 160      -3.722  92.751-166.361  1.00 59.07           O  
ATOM   3343  C4' A   A 160      -1.705  91.575-165.837  1.00 59.07           C  
ATOM   3344  O4' A   A 160      -1.016  92.654-165.154  1.00 59.07           O  
ATOM   3345  C3' A   A 160      -2.416  90.823-164.713  1.00 59.07           C  
ATOM   3346  O3' A   A 160      -2.769  89.480-165.017  1.00 59.07           O  
ATOM   3347  C2' A   A 160      -1.409  90.915-163.576  1.00 59.07           C  
ATOM   3348  O2' A   A 160      -0.394  89.936-163.665  1.00 59.07           O  
ATOM   3349  C1' A   A 160      -0.817  92.308-163.794  1.00 59.07           C  
ATOM   3350  N1  A   A 160      -0.905  94.593-159.200  1.00 43.69           N  
ATOM   3351  C2  A   A 160      -0.089  93.678-159.738  1.00 43.69           C  
ATOM   3352  N3  A   A 160      -0.115  93.135-160.952  1.00 43.69           N  
ATOM   3353  C4  A   A 160      -1.134  93.635-161.672  1.00 43.69           C  
ATOM   3354  C5  A   A 160      -2.055  94.581-161.261  1.00 43.69           C  
ATOM   3355  C6  A   A 160      -1.920  95.074-159.950  1.00 43.69           C  
ATOM   3356  N6  A   A 160      -2.738  95.981-159.412  1.00 43.69           N  
ATOM   3357  N7  A   A 160      -2.961  94.856-162.275  1.00 43.69           N  
ATOM   3358  C8  A   A 160      -2.577  94.079-163.259  1.00 43.69           C  
ATOM   3359  N9  A   A 160      -1.483  93.305-162.958  1.00 43.69           N  
ATOM   3360  OP1 A   A 160      -2.830  95.082-166.204  1.00 59.07           O  
ATOM   3361  OP2 A   A 160      -4.640  94.469-167.918  1.00 59.07           O1-
ATOM   3362  P   A   A 161      -4.107  88.851-164.380  1.00 63.13           P  
ATOM   3363  C5' A   A 161      -2.690  87.978-162.340  1.00 63.13           C  
ATOM   3364  O5' A   A 161      -3.792  88.749-162.820  1.00 63.13           O  
ATOM   3365  C4' A   A 161      -2.330  88.398-160.931  1.00 63.13           C  
ATOM   3366  O4' A   A 161      -2.049  89.819-160.916  1.00 63.13           O  
ATOM   3367  C3' A   A 161      -3.394  88.195-159.869  1.00 63.13           C  
ATOM   3368  O3' A   A 161      -3.286  86.873-159.344  1.00 63.13           O  
ATOM   3369  C2' A   A 161      -3.047  89.252-158.825  1.00 63.13           C  
ATOM   3370  O2' A   A 161      -2.049  88.818-157.923  1.00 63.13           O  
ATOM   3371  C1' A   A 161      -2.484  90.382-159.693  1.00 63.13           C  
ATOM   3372  N1  A   A 161      -5.193  94.382-157.902  1.00 80.48           N  
ATOM   3373  C2  A   A 161      -4.334  93.543-157.310  1.00 80.48           C  
ATOM   3374  N3  A   A 161      -3.664  92.516-157.829  1.00 80.48           N  
ATOM   3375  C4  A   A 161      -3.952  92.374-159.134  1.00 80.48           C  
ATOM   3376  C5  A   A 161      -4.815  93.156-159.881  1.00 80.48           C  
ATOM   3377  C6  A   A 161      -5.460  94.212-159.215  1.00 80.48           C  
ATOM   3378  N6  A   A 161      -6.316  95.048-159.807  1.00 80.48           N  
ATOM   3379  N7  A   A 161      -4.865  92.713-161.196  1.00 80.48           N  
ATOM   3380  C8  A   A 161      -4.044  91.692-161.214  1.00 80.48           C  
ATOM   3381  N9  A   A 161      -3.453  91.433-160.002  1.00 80.48           N  
ATOM   3382  OP1 A   A 161      -4.260  87.475-164.916  1.00 63.13           O  
ATOM   3383  OP2 A   A 161      -5.206  89.835-164.562  1.00 63.13           O1-
ATOM   3384  P   A   A 162      -4.588  86.133-158.756  1.00 52.18           P  
ATOM   3385  C5' A   A 162      -4.481  86.968-156.264  1.00 52.18           C  
ATOM   3386  O5' A   A 162      -5.071  87.068-157.559  1.00 52.18           O  
ATOM   3387  C4' A   A 162      -5.097  87.986-155.333  1.00 52.18           C  
ATOM   3388  O4' A   A 162      -4.871  89.314-155.869  1.00 52.18           O  
ATOM   3389  C3' A   A 162      -6.612  87.886-155.162  1.00 52.18           C  
ATOM   3390  O3' A   A 162      -6.964  86.957-154.140  1.00 52.18           O  
ATOM   3391  C2' A   A 162      -6.999  89.313-154.793  1.00 52.18           C  
ATOM   3392  O2' A   A 162      -6.825  89.588-153.418  1.00 52.18           O  
ATOM   3393  C1' A   A 162      -5.997  90.133-155.611  1.00 52.18           C  
ATOM   3394  N1  A   A 162      -8.959  93.566-158.041  1.00 58.65           N  
ATOM   3395  C2  A   A 162      -8.630  93.416-156.752  1.00 58.65           C  
ATOM   3396  N3  A   A 162      -7.851  92.499-156.182  1.00 58.65           N  
ATOM   3397  C4  A   A 162      -7.371  91.647-157.104  1.00 58.65           C  
ATOM   3398  C5  A   A 162      -7.619  91.671-158.464  1.00 58.65           C  
ATOM   3399  C6  A   A 162      -8.460  92.691-158.942  1.00 58.65           C  
ATOM   3400  N6  A   A 162      -8.786  92.841-160.227  1.00 58.65           N  
ATOM   3401  N7  A   A 162      -6.953  90.635-159.103  1.00 58.65           N  
ATOM   3402  C8  A   A 162      -6.328  90.016-158.131  1.00 58.65           C  
ATOM   3403  N9  A   A 162      -6.538  90.575-156.895  1.00 58.65           N  
ATOM   3404  OP1 A   A 162      -4.132  84.844-158.175  1.00 52.18           O  
ATOM   3405  OP2 A   A 162      -5.639  86.134-159.804  1.00 52.18           O1-
ATOM   3406  P   C   A 163      -8.354  86.152-154.231  1.00 70.66           P  
ATOM   3407  C5' C   A 163      -9.932  88.174-153.649  1.00 70.66           C  
ATOM   3408  O5' C   A 163      -9.430  87.260-154.622  1.00 70.66           O  
ATOM   3409  C4' C   A 163     -10.790  89.224-154.314  1.00 70.66           C  
ATOM   3410  O4' C   A 163     -10.058  89.783-155.436  1.00 70.66           O  
ATOM   3411  C3' C   A 163     -12.114  88.767-154.919  1.00 70.66           C  
ATOM   3412  O3' C   A 163     -13.145  88.744-153.937  1.00 70.66           O  
ATOM   3413  C2' C   A 163     -12.377  89.825-155.985  1.00 70.66           C  
ATOM   3414  O2' C   A 163     -12.978  90.992-155.461  1.00 70.66           O  
ATOM   3415  C1' C   A 163     -10.961  90.149-156.464  1.00 70.66           C  
ATOM   3416  N1  C   A 163     -10.587  89.422-157.686  1.00 61.65           N  
ATOM   3417  C2  C   A 163     -10.983  89.934-158.925  1.00 61.65           C  
ATOM   3418  O2  C   A 163     -11.633  90.990-158.956  1.00 61.65           O  
ATOM   3419  N3  C   A 163     -10.648  89.268-160.054  1.00 61.65           N  
ATOM   3420  C4  C   A 163      -9.947  88.134-159.976  1.00 61.65           C  
ATOM   3421  N4  C   A 163      -9.642  87.508-161.115  1.00 61.65           N  
ATOM   3422  C5  C   A 163      -9.528  87.592-158.727  1.00 61.65           C  
ATOM   3423  C6  C   A 163      -9.866  88.262-157.618  1.00 61.65           C  
ATOM   3424  OP1 C   A 163      -8.672  85.668-152.863  1.00 70.66           O  
ATOM   3425  OP2 C   A 163      -8.258  85.179-155.348  1.00 70.66           O1-
ATOM   3426  P   G   A 164     -14.446  87.829-154.170  1.00 72.47           P  
ATOM   3427  C5' G   A 164     -15.600  87.701-156.522  1.00 72.47           C  
ATOM   3428  O5' G   A 164     -14.427  87.539-155.735  1.00 72.47           O  
ATOM   3429  C4' G   A 164     -15.508  88.973-157.328  1.00 72.47           C  
ATOM   3430  O4' G   A 164     -14.312  88.949-158.146  1.00 72.47           O  
ATOM   3431  C3' G   A 164     -16.647  89.208-158.304  1.00 72.47           C  
ATOM   3432  O3' G   A 164     -17.766  89.812-157.667  1.00 72.47           O  
ATOM   3433  C2' G   A 164     -16.008  90.108-159.356  1.00 72.47           C  
ATOM   3434  O2' G   A 164     -16.019  91.473-158.989  1.00 72.47           O  
ATOM   3435  C1' G   A 164     -14.567  89.587-159.384  1.00 72.47           C  
ATOM   3436  N1  G   A 164     -15.047  88.580-164.321  1.00 90.13           N  
ATOM   3437  C2  G   A 164     -15.336  89.733-163.639  1.00 90.13           C  
ATOM   3438  N2  G   A 164     -15.832  90.744-164.368  1.00 90.13           N  
ATOM   3439  N3  G   A 164     -15.153  89.884-162.341  1.00 90.13           N  
ATOM   3440  C4  G   A 164     -14.634  88.774-161.774  1.00 90.13           C  
ATOM   3441  C5  G   A 164     -14.305  87.575-162.370  1.00 90.13           C  
ATOM   3442  C6  G   A 164     -14.525  87.422-163.760  1.00 90.13           C  
ATOM   3443  O6  G   A 164     -14.312  86.434-164.473  1.00 90.13           O  
ATOM   3444  N7  G   A 164     -13.799  86.683-161.435  1.00 90.13           N  
ATOM   3445  C8  G   A 164     -13.839  87.340-160.309  1.00 90.13           C  
ATOM   3446  N9  G   A 164     -14.348  88.610-160.443  1.00 90.13           N  
ATOM   3447  OP1 G   A 164     -15.637  88.666-153.874  1.00 72.47           O  
ATOM   3448  OP2 G   A 164     -14.257  86.543-153.454  1.00 72.47           O1-
ATOM   3449  P   G   A 165     -19.186  89.826-158.413  1.00 85.42           P  
ATOM   3450  C5' G   A 165     -18.889  91.922-159.968  1.00 85.42           C  
ATOM   3451  O5' G   A 165     -18.856  90.507-159.812  1.00 85.42           O  
ATOM   3452  C4' G   A 165     -19.492  92.260-161.303  1.00 85.42           C  
ATOM   3453  O4' G   A 165     -18.579  91.871-162.359  1.00 85.42           O  
ATOM   3454  C3' G   A 165     -20.757  91.458-161.559  1.00 85.42           C  
ATOM   3455  O3' G   A 165     -21.891  92.104-160.998  1.00 85.42           O  
ATOM   3456  C2' G   A 165     -20.787  91.336-163.077  1.00 85.42           C  
ATOM   3457  O2' G   A 165     -21.353  92.466-163.709  1.00 85.42           O  
ATOM   3458  C1' G   A 165     -19.294  91.241-163.406  1.00 85.42           C  
ATOM   3459  N1  G   A 165     -18.568  87.180-166.380  1.00 71.14           N  
ATOM   3460  C2  G   A 165     -19.107  88.403-166.697  1.00 71.14           C  
ATOM   3461  N2  G   A 165     -19.496  88.568-167.968  1.00 71.14           N  
ATOM   3462  N3  G   A 165     -19.252  89.393-165.831  1.00 71.14           N  
ATOM   3463  C4  G   A 165     -18.798  89.060-164.606  1.00 71.14           C  
ATOM   3464  C5  G   A 165     -18.242  87.869-164.187  1.00 71.14           C  
ATOM   3465  C6  G   A 165     -18.102  86.812-165.122  1.00 71.14           C  
ATOM   3466  O6  G   A 165     -17.637  85.680-164.943  1.00 71.14           O  
ATOM   3467  N7  G   A 165     -17.914  87.925-162.840  1.00 71.14           N  
ATOM   3468  C8  G   A 165     -18.269  89.124-162.470  1.00 71.14           C  
ATOM   3469  N9  G   A 165     -18.809  89.867-163.493  1.00 71.14           N  
ATOM   3470  OP1 G   A 165     -20.090  90.732-157.659  1.00 85.42           O  
ATOM   3471  OP2 G   A 165     -19.601  88.423-158.668  1.00 85.42           O1-
ATOM   3472  P   U   A 166     -23.306  91.354-160.999  1.00 70.64           P  
ATOM   3473  C5' U   A 166     -24.741  90.643-163.061  1.00 70.64           C  
ATOM   3474  O5' U   A 166     -23.804  91.540-162.497  1.00 70.64           O  
ATOM   3475  C4' U   A 166     -24.763  90.783-164.561  1.00 70.64           C  
ATOM   3476  O4' U   A 166     -23.438  90.562-165.104  1.00 70.64           O  
ATOM   3477  C3' U   A 166     -25.634  89.710-165.174  1.00 70.64           C  
ATOM   3478  O3' U   A 166     -26.965  90.192-165.217  1.00 70.64           O  
ATOM   3479  C2' U   A 166     -24.997  89.481-166.539  1.00 70.64           C  
ATOM   3480  O2' U   A 166     -25.419  90.427-167.500  1.00 70.64           O  
ATOM   3481  C1' U   A 166     -23.513  89.696-166.224  1.00 70.64           C  
ATOM   3482  N1  U   A 166     -22.799  88.466-165.851  1.00 42.85           N  
ATOM   3483  C2  U   A 166     -22.678  87.445-166.781  1.00 42.85           C  
ATOM   3484  O2  U   A 166     -23.131  87.512-167.910  1.00 42.85           O  
ATOM   3485  N3  U   A 166     -22.003  86.336-166.330  1.00 42.85           N  
ATOM   3486  C4  U   A 166     -21.452  86.154-165.075  1.00 42.85           C  
ATOM   3487  O4  U   A 166     -20.857  85.111-164.817  1.00 42.85           O  
ATOM   3488  C5  U   A 166     -21.622  87.253-164.183  1.00 42.85           C  
ATOM   3489  C6  U   A 166     -22.269  88.342-164.591  1.00 42.85           C  
ATOM   3490  OP1 U   A 166     -24.224  92.100-160.103  1.00 70.64           O  
ATOM   3491  OP2 U   A 166     -23.068  89.906-160.765  1.00 70.64           O1-
ATOM   3492  P   A   A 167     -28.097  89.453-164.356  1.00 85.28           P  
ATOM   3493  C5' A   A 167     -28.806  88.602-166.714  1.00 85.28           C  
ATOM   3494  O5' A   A 167     -28.591  88.311-165.342  1.00 85.28           O  
ATOM   3495  C4' A   A 167     -28.597  87.367-167.548  1.00 85.28           C  
ATOM   3496  O4' A   A 167     -27.185  87.107-167.759  1.00 85.28           O  
ATOM   3497  C3' A   A 167     -29.121  86.097-166.916  1.00 85.28           C  
ATOM   3498  O3' A   A 167     -30.523  85.964-167.082  1.00 85.28           O  
ATOM   3499  C2' A   A 167     -28.320  85.012-167.628  1.00 85.28           C  
ATOM   3500  O2' A   A 167     -28.876  84.653-168.876  1.00 85.28           O  
ATOM   3501  C1' A   A 167     -26.973  85.707-167.851  1.00 85.28           C  
ATOM   3502  N1  A   A 167     -23.801  81.958-166.392  1.00 79.53           N  
ATOM   3503  C2  A   A 167     -24.653  82.077-167.417  1.00 79.53           C  
ATOM   3504  N3  A   A 167     -25.446  83.095-167.739  1.00 79.53           N  
ATOM   3505  C4  A   A 167     -25.305  84.103-166.861  1.00 79.53           C  
ATOM   3506  C5  A   A 167     -24.470  84.133-165.759  1.00 79.53           C  
ATOM   3507  C6  A   A 167     -23.683  82.987-165.524  1.00 79.53           C  
ATOM   3508  N6  A   A 167     -22.833  82.861-164.501  1.00 79.53           N  
ATOM   3509  N7  A   A 167     -24.594  85.341-165.085  1.00 79.53           N  
ATOM   3510  C8  A   A 167     -25.491  86.001-165.781  1.00 79.53           C  
ATOM   3511  N9  A   A 167     -25.967  85.308-166.866  1.00 79.53           N  
ATOM   3512  OP1 A   A 167     -29.212  90.412-164.148  1.00 85.28           O  
ATOM   3513  OP2 A   A 167     -27.451  88.812-163.182  1.00 85.28           O1-
ATOM   3514  P   G   A 168     -31.376  85.191-165.967  1.00 67.02           P  
ATOM   3515  C5' G   A 168     -31.298  83.285-167.752  1.00 67.02           C  
ATOM   3516  O5' G   A 168     -31.202  83.668-166.387  1.00 67.02           O  
ATOM   3517  C4' G   A 168     -30.838  81.863-167.926  1.00 67.02           C  
ATOM   3518  O4' G   A 168     -29.391  81.793-167.992  1.00 67.02           O  
ATOM   3519  C3' G   A 168     -31.204  80.947-166.778  1.00 67.02           C  
ATOM   3520  O3' G   A 168     -32.551  80.511-166.890  1.00 67.02           O  
ATOM   3521  C2' G   A 168     -30.182  79.822-166.906  1.00 67.02           C  
ATOM   3522  O2' G   A 168     -30.563  78.844-167.853  1.00 67.02           O  
ATOM   3523  C1' G   A 168     -28.950  80.574-167.420  1.00 67.02           C  
ATOM   3524  N1  G   A 168     -25.170  78.786-164.547  1.00 67.41           N  
ATOM   3525  C2  G   A 168     -25.901  78.152-165.520  1.00 67.41           C  
ATOM   3526  N2  G   A 168     -25.581  76.874-165.763  1.00 67.41           N  
ATOM   3527  N3  G   A 168     -26.874  78.728-166.206  1.00 67.41           N  
ATOM   3528  C4  G   A 168     -27.059  80.013-165.838  1.00 67.41           C  
ATOM   3529  C5  G   A 168     -26.385  80.740-164.880  1.00 67.41           C  
ATOM   3530  C6  G   A 168     -25.344  80.108-164.149  1.00 67.41           C  
ATOM   3531  O6  G   A 168     -24.629  80.583-163.258  1.00 67.41           O  
ATOM   3532  N7  G   A 168     -26.880  82.034-164.804  1.00 67.41           N  
ATOM   3533  C8  G   A 168     -27.829  82.070-165.701  1.00 67.41           C  
ATOM   3534  N9  G   A 168     -27.989  80.878-166.364  1.00 67.41           N  
ATOM   3535  OP1 G   A 168     -32.801  85.568-166.143  1.00 67.02           O  
ATOM   3536  OP2 G   A 168     -30.720  85.391-164.649  1.00 67.02           O1-
ATOM   3537  P   C   A 169     -33.375  80.146-165.561  1.00 68.68           P  
ATOM   3538  C5' C   A 169     -32.665  77.719-166.185  1.00 68.68           C  
ATOM   3539  O5' C   A 169     -32.809  78.709-165.178  1.00 68.68           O  
ATOM   3540  C4' C   A 169     -31.795  76.582-165.709  1.00 68.68           C  
ATOM   3541  O4' C   A 169     -30.429  77.011-165.486  1.00 68.68           O  
ATOM   3542  C3' C   A 169     -32.183  75.970-164.382  1.00 68.68           C  
ATOM   3543  O3' C   A 169     -33.265  75.061-164.536  1.00 68.68           O  
ATOM   3544  C2' C   A 169     -30.906  75.232-163.970  1.00 68.68           C  
ATOM   3545  O2' C   A 169     -30.852  73.919-164.487  1.00 68.68           O  
ATOM   3546  C1' C   A 169     -29.808  76.064-164.642  1.00 68.68           C  
ATOM   3547  N1  C   A 169     -28.860  76.714-163.716  1.00 74.36           N  
ATOM   3548  C2  C   A 169     -27.836  75.923-163.194  1.00 74.36           C  
ATOM   3549  O2  C   A 169     -27.762  74.737-163.547  1.00 74.36           O  
ATOM   3550  N3  C   A 169     -26.956  76.456-162.322  1.00 74.36           N  
ATOM   3551  C4  C   A 169     -27.071  77.727-161.951  1.00 74.36           C  
ATOM   3552  N4  C   A 169     -26.189  78.181-161.046  1.00 74.36           N  
ATOM   3553  C5  C   A 169     -28.097  78.576-162.479  1.00 74.36           C  
ATOM   3554  C6  C   A 169     -28.964  78.031-163.356  1.00 74.36           C  
ATOM   3555  OP1 C   A 169     -34.801  80.001-165.948  1.00 68.68           O  
ATOM   3556  OP2 C   A 169     -32.997  81.105-164.492  1.00 68.68           O1-
ATOM   3557  P   U   A 170     -34.262  74.800-163.306  1.00 64.29           P  
ATOM   3558  C5' U   A 170     -32.803  72.859-162.334  1.00 64.29           C  
ATOM   3559  O5' U   A 170     -33.318  74.176-162.187  1.00 64.29           O  
ATOM   3560  C4' U   A 170     -32.099  72.419-161.073  1.00 64.29           C  
ATOM   3561  O4' U   A 170     -30.758  72.965-161.013  1.00 64.29           O  
ATOM   3562  C3' U   A 170     -32.723  72.800-159.738  1.00 64.29           C  
ATOM   3563  O3' U   A 170     -33.781  71.917-159.393  1.00 64.29           O  
ATOM   3564  C2' U   A 170     -31.545  72.671-158.777  1.00 64.29           C  
ATOM   3565  O2' U   A 170     -31.340  71.343-158.342  1.00 64.29           O  
ATOM   3566  C1' U   A 170     -30.366  73.089-159.657  1.00 64.29           C  
ATOM   3567  N1  U   A 170     -29.907  74.461-159.406  1.00 50.00           N  
ATOM   3568  C2  U   A 170     -28.835  74.617-158.552  1.00 50.00           C  
ATOM   3569  O2  U   A 170     -28.283  73.676-158.012  1.00 50.00           O  
ATOM   3570  N3  U   A 170     -28.433  75.913-158.351  1.00 50.00           N  
ATOM   3571  C4  U   A 170     -28.988  77.047-158.906  1.00 50.00           C  
ATOM   3572  O4  U   A 170     -28.517  78.151-158.625  1.00 50.00           O  
ATOM   3573  C5  U   A 170     -30.101  76.804-159.773  1.00 50.00           C  
ATOM   3574  C6  U   A 170     -30.512  75.549-159.989  1.00 50.00           C  
ATOM   3575  OP1 U   A 170     -35.223  73.751-163.735  1.00 64.29           O  
ATOM   3576  OP2 U   A 170     -34.771  76.108-162.823  1.00 64.29           O1-
ATOM   3577  P   A   A 171     -34.645  72.197-158.068  1.00 59.36           P  
ATOM   3578  C5' A   A 171     -33.576  70.029-157.070  1.00 59.36           C  
ATOM   3579  O5' A   A 171     -33.840  71.420-156.935  1.00 59.36           O  
ATOM   3580  C4' A   A 171     -32.655  69.551-155.972  1.00 59.36           C  
ATOM   3581  O4' A   A 171     -31.316  70.075-156.156  1.00 59.36           O  
ATOM   3582  C3' A   A 171     -33.011  69.908-154.549  1.00 59.36           C  
ATOM   3583  O3' A   A 171     -33.988  68.992-154.071  1.00 59.36           O  
ATOM   3584  C2' A   A 171     -31.680  69.761-153.815  1.00 59.36           C  
ATOM   3585  O2' A   A 171     -31.432  68.433-153.398  1.00 59.36           O  
ATOM   3586  C1' A   A 171     -30.667  70.146-154.899  1.00 59.36           C  
ATOM   3587  N1  A   A 171     -26.982  72.830-152.574  1.00 56.42           N  
ATOM   3588  C2  A   A 171     -27.266  71.525-152.611  1.00 56.42           C  
ATOM   3589  N3  A   A 171     -28.240  70.893-153.259  1.00 56.42           N  
ATOM   3590  C4  A   A 171     -28.993  71.764-153.951  1.00 56.42           C  
ATOM   3591  C5  A   A 171     -28.826  73.134-154.017  1.00 56.42           C  
ATOM   3592  C6  A   A 171     -27.758  73.681-153.278  1.00 56.42           C  
ATOM   3593  N6  A   A 171     -27.473  74.982-153.234  1.00 56.42           N  
ATOM   3594  N7  A   A 171     -29.795  73.707-154.830  1.00 56.42           N  
ATOM   3595  C8  A   A 171     -30.520  72.686-155.224  1.00 56.42           C  
ATOM   3596  N9  A   A 171     -30.097  71.482-154.718  1.00 56.42           N  
ATOM   3597  OP1 A   A 171     -35.962  71.534-158.244  1.00 59.36           O  
ATOM   3598  OP2 A   A 171     -34.588  73.651-157.772  1.00 59.36           O1-
ATOM   3599  P   A   A 172     -35.023  69.457-152.935  1.00 48.38           P  
ATOM   3600  C5' A   A 172     -33.543  68.127-151.227  1.00 48.38           C  
ATOM   3601  O5' A   A 172     -34.177  69.349-151.591  1.00 48.38           O  
ATOM   3602  C4' A   A 172     -32.592  68.352-150.077  1.00 48.38           C  
ATOM   3603  O4' A   A 172     -31.416  69.065-150.531  1.00 48.38           O  
ATOM   3604  C3' A   A 172     -33.142  69.193-148.930  1.00 48.38           C  
ATOM   3605  O3' A   A 172     -33.904  68.411-148.019  1.00 48.38           O  
ATOM   3606  C2' A   A 172     -31.878  69.760-148.293  1.00 48.38           C  
ATOM   3607  O2' A   A 172     -31.287  68.868-147.370  1.00 48.38           O  
ATOM   3608  C1' A   A 172     -30.958  69.928-149.505  1.00 48.38           C  
ATOM   3609  N1  A   A 172     -28.410  74.389-149.544  1.00 34.17           N  
ATOM   3610  C2  A   A 172     -28.194  73.233-148.904  1.00 34.17           C  
ATOM   3611  N3  A   A 172     -28.902  72.107-148.936  1.00 34.17           N  
ATOM   3612  C4  A   A 172     -29.964  72.239-149.748  1.00 34.17           C  
ATOM   3613  C5  A   A 172     -30.320  73.362-150.472  1.00 34.17           C  
ATOM   3614  C6  A   A 172     -29.486  74.488-150.353  1.00 34.17           C  
ATOM   3615  N6  A   A 172     -29.701  75.640-150.993  1.00 34.17           N  
ATOM   3616  N7  A   A 172     -31.481  73.130-151.198  1.00 34.17           N  
ATOM   3617  C8  A   A 172     -31.794  71.892-150.902  1.00 34.17           C  
ATOM   3618  N9  A   A 172     -30.918  71.291-150.033  1.00 34.17           N  
ATOM   3619  OP1 A   A 172     -36.112  68.448-152.882  1.00 48.38           O  
ATOM   3620  OP2 A   A 172     -35.357  70.885-153.165  1.00 48.38           O1-
ATOM   3621  P   U   A 173     -34.857  69.137-146.951  1.00 42.48           P  
ATOM   3622  C5' U   A 173     -34.524  69.712-144.419  1.00 42.48           C  
ATOM   3623  O5' U   A 173     -34.050  69.039-145.579  1.00 42.48           O  
ATOM   3624  C4' U   A 173     -33.371  70.224-143.586  1.00 42.48           C  
ATOM   3625  O4' U   A 173     -32.937  69.237-142.615  1.00 42.48           O  
ATOM   3626  C3' U   A 173     -32.121  70.746-144.278  1.00 42.48           C  
ATOM   3627  O3' U   A 173     -31.693  71.908-143.586  1.00 42.48           O  
ATOM   3628  C2' U   A 173     -31.104  69.637-144.010  1.00 42.48           C  
ATOM   3629  O2' U   A 173     -29.770  70.104-143.991  1.00 42.48           O  
ATOM   3630  C1' U   A 173     -31.528  69.192-142.612  1.00 42.48           C  
ATOM   3631  N1  U   A 173     -31.092  67.858-142.178  1.00 57.04           N  
ATOM   3632  C2  U   A 173     -29.903  67.782-141.476  1.00 57.04           C  
ATOM   3633  O2  U   A 173     -29.204  68.756-141.252  1.00 57.04           O  
ATOM   3634  N3  U   A 173     -29.563  66.524-141.047  1.00 57.04           N  
ATOM   3635  C4  U   A 173     -30.272  65.359-141.249  1.00 57.04           C  
ATOM   3636  O4  U   A 173     -29.850  64.304-140.773  1.00 57.04           O  
ATOM   3637  C5  U   A 173     -31.479  65.518-142.003  1.00 57.04           C  
ATOM   3638  C6  U   A 173     -31.837  66.733-142.433  1.00 57.04           C  
ATOM   3639  OP1 U   A 173     -36.091  68.321-146.822  1.00 42.48           O  
ATOM   3640  OP2 U   A 173     -34.962  70.571-147.326  1.00 42.48           O1-
ATOM   3641  P   A   A 174     -32.319  73.334-143.964  1.00 42.18           P  
ATOM   3642  C5' A   A 174     -29.999  74.503-144.342  1.00 42.18           C  
ATOM   3643  O5' A   A 174     -31.211  73.996-144.894  1.00 42.18           O  
ATOM   3644  C4' A   A 174     -29.766  75.904-144.842  1.00 42.18           C  
ATOM   3645  O4' A   A 174     -29.578  75.861-146.278  1.00 42.18           O  
ATOM   3646  C3' A   A 174     -30.977  76.791-144.630  1.00 42.18           C  
ATOM   3647  O3' A   A 174     -30.987  77.400-143.343  1.00 42.18           O  
ATOM   3648  C2' A   A 174     -30.879  77.790-145.775  1.00 42.18           C  
ATOM   3649  O2' A   A 174     -30.007  78.863-145.485  1.00 42.18           O  
ATOM   3650  C1' A   A 174     -30.284  76.924-146.889  1.00 42.18           C  
ATOM   3651  N1  A   A 174     -33.840  77.679-150.555  1.00 41.75           N  
ATOM   3652  C2  A   A 174     -33.016  78.524-149.921  1.00 41.75           C  
ATOM   3653  N3  A   A 174     -32.110  78.271-148.979  1.00 41.75           N  
ATOM   3654  C4  A   A 174     -32.088  76.960-148.684  1.00 41.75           C  
ATOM   3655  C5  A   A 174     -32.873  75.970-149.249  1.00 41.75           C  
ATOM   3656  C6  A   A 174     -33.792  76.368-150.234  1.00 41.75           C  
ATOM   3657  N6  A   A 174     -34.613  75.524-150.864  1.00 41.75           N  
ATOM   3658  N7  A   A 174     -32.580  74.734-148.693  1.00 41.75           N  
ATOM   3659  C8  A   A 174     -31.641  74.998-147.819  1.00 41.75           C  
ATOM   3660  N9  A   A 174     -31.293  76.325-147.761  1.00 41.75           N  
ATOM   3661  OP1 A   A 174     -32.406  74.118-142.707  1.00 42.18           O  
ATOM   3662  OP2 A   A 174     -33.543  73.107-144.774  1.00 42.18           O1-
ATOM   3663  P   C   A 175     -32.388  77.788-142.657  1.00 37.30           P  
ATOM   3664  C5' C   A 175     -32.378  80.048-143.986  1.00 37.30           C  
ATOM   3665  O5' C   A 175     -33.035  78.823-143.679  1.00 37.30           O  
ATOM   3666  C4' C   A 175     -33.209  80.861-144.948  1.00 37.30           C  
ATOM   3667  O4' C   A 175     -33.203  80.232-146.255  1.00 37.30           O  
ATOM   3668  C3' C   A 175     -34.684  80.974-144.578  1.00 37.30           C  
ATOM   3669  O3' C   A 175     -34.954  82.013-143.646  1.00 37.30           O  
ATOM   3670  C2' C   A 175     -35.344  81.231-145.928  1.00 37.30           C  
ATOM   3671  O2' C   A 175     -35.300  82.591-146.308  1.00 37.30           O  
ATOM   3672  C1' C   A 175     -34.467  80.402-146.871  1.00 37.30           C  
ATOM   3673  N1  C   A 175     -35.037  79.074-147.145  1.00 61.83           N  
ATOM   3674  C2  C   A 175     -36.172  78.990-147.950  1.00 61.83           C  
ATOM   3675  O2  C   A 175     -36.638  80.030-148.432  1.00 61.83           O  
ATOM   3676  N3  C   A 175     -36.731  77.782-148.186  1.00 61.83           N  
ATOM   3677  C4  C   A 175     -36.189  76.684-147.656  1.00 61.83           C  
ATOM   3678  N4  C   A 175     -36.779  75.512-147.906  1.00 61.83           N  
ATOM   3679  C5  C   A 175     -35.019  76.738-146.845  1.00 61.83           C  
ATOM   3680  C6  C   A 175     -34.480  77.943-146.617  1.00 61.83           C  
ATOM   3681  OP1 C   A 175     -32.078  78.518-141.402  1.00 37.30           O  
ATOM   3682  OP2 C   A 175     -33.248  76.579-142.609  1.00 37.30           O1-
ATOM   3683  P   C   A 176     -36.266  81.929-142.722  1.00 31.44           P  
ATOM   3684  C5' C   A 176     -37.557  83.504-144.378  1.00 31.44           C  
ATOM   3685  O5' C   A 176     -37.463  82.240-143.726  1.00 31.44           O  
ATOM   3686  C4' C   A 176     -38.720  83.508-145.341  1.00 31.44           C  
ATOM   3687  O4' C   A 176     -38.503  82.494-146.355  1.00 31.44           O  
ATOM   3688  C3' C   A 176     -40.061  83.161-144.729  1.00 31.44           C  
ATOM   3689  O3' C   A 176     -40.663  84.342-144.204  1.00 31.44           O  
ATOM   3690  C2' C   A 176     -40.845  82.595-145.908  1.00 31.44           C  
ATOM   3691  O2' C   A 176     -41.470  83.597-146.685  1.00 31.44           O  
ATOM   3692  C1' C   A 176     -39.742  81.923-146.732  1.00 31.44           C  
ATOM   3693  N1  C   A 176     -39.661  80.469-146.524  1.00 48.36           N  
ATOM   3694  C2  C   A 176     -40.664  79.659-147.054  1.00 48.36           C  
ATOM   3695  O2  C   A 176     -41.578  80.187-147.702  1.00 48.36           O  
ATOM   3696  N3  C   A 176     -40.613  78.322-146.849  1.00 48.36           N  
ATOM   3697  C4  C   A 176     -39.606  77.794-146.149  1.00 48.36           C  
ATOM   3698  N4  C   A 176     -39.595  76.472-145.966  1.00 48.36           N  
ATOM   3699  C5  C   A 176     -38.563  78.598-145.607  1.00 48.36           C  
ATOM   3700  C6  C   A 176     -38.628  79.918-145.818  1.00 48.36           C  
ATOM   3701  OP1 C   A 176     -36.189  83.038-141.738  1.00 31.44           O  
ATOM   3702  OP2 C   A 176     -36.413  80.531-142.241  1.00 31.44           O1-
ATOM   3703  P   G   A 177     -41.538  84.262-142.858  1.00 57.17           P  
ATOM   3704  C5' G   A 177     -43.957  83.242-142.971  1.00 57.17           C  
ATOM   3705  O5' G   A 177     -42.554  83.072-143.144  1.00 57.17           O  
ATOM   3706  C4' G   A 177     -44.621  83.426-144.313  1.00 57.17           C  
ATOM   3707  O4' G   A 177     -43.936  82.626-145.305  1.00 57.17           O  
ATOM   3708  C3' G   A 177     -46.073  82.977-144.360  1.00 57.17           C  
ATOM   3709  O3' G   A 177     -46.950  84.012-143.933  1.00 57.17           O  
ATOM   3710  C2' G   A 177     -46.261  82.594-145.823  1.00 57.17           C  
ATOM   3711  O2' G   A 177     -46.556  83.706-146.644  1.00 57.17           O  
ATOM   3712  C1' G   A 177     -44.878  82.041-146.182  1.00 57.17           C  
ATOM   3713  N1  G   A 177     -42.274  78.246-144.060  1.00 77.69           N  
ATOM   3714  C2  G   A 177     -42.047  79.598-144.003  1.00 77.69           C  
ATOM   3715  N2  G   A 177     -40.989  79.992-143.279  1.00 77.69           N  
ATOM   3716  N3  G   A 177     -42.801  80.498-144.612  1.00 77.69           N  
ATOM   3717  C4  G   A 177     -43.816  79.928-145.297  1.00 77.69           C  
ATOM   3718  C5  G   A 177     -44.127  78.592-145.419  1.00 77.69           C  
ATOM   3719  C6  G   A 177     -43.312  77.637-144.757  1.00 77.69           C  
ATOM   3720  O6  G   A 177     -43.428  76.406-144.738  1.00 77.69           O  
ATOM   3721  N7  G   A 177     -45.254  78.420-146.213  1.00 77.69           N  
ATOM   3722  C8  G   A 177     -45.599  79.633-146.552  1.00 77.69           C  
ATOM   3723  N9  G   A 177     -44.773  80.595-146.025  1.00 77.69           N  
ATOM   3724  OP1 G   A 177     -42.319  85.520-142.757  1.00 57.17           O  
ATOM   3725  OP2 G   A 177     -40.647  83.857-141.740  1.00 57.17           O1-
ATOM   3726  P   C   A 178     -48.156  83.662-142.932  1.00 69.73           P  
ATOM   3727  C5' C   A 178     -49.740  82.554-144.705  1.00 69.73           C  
ATOM   3728  O5' C   A 178     -48.849  82.397-143.607  1.00 69.73           O  
ATOM   3729  C4' C   A 178     -50.484  81.267-144.957  1.00 69.73           C  
ATOM   3730  O4' C   A 178     -49.600  80.292-145.567  1.00 69.73           O  
ATOM   3731  C3' C   A 178     -51.020  80.577-143.704  1.00 69.73           C  
ATOM   3732  O3' C   A 178     -52.267  81.106-143.275  1.00 69.73           O  
ATOM   3733  C2' C   A 178     -51.120  79.123-144.150  1.00 69.73           C  
ATOM   3734  O2' C   A 178     -52.308  78.847-144.864  1.00 69.73           O  
ATOM   3735  C1' C   A 178     -49.912  78.997-145.081  1.00 69.73           C  
ATOM   3736  N1  C   A 178     -48.731  78.461-144.387  1.00 59.56           N  
ATOM   3737  C2  C   A 178     -48.703  77.102-144.072  1.00 59.56           C  
ATOM   3738  O2  C   A 178     -49.657  76.392-144.414  1.00 59.56           O  
ATOM   3739  N3  C   A 178     -47.641  76.596-143.406  1.00 59.56           N  
ATOM   3740  C4  C   A 178     -46.628  77.394-143.064  1.00 59.56           C  
ATOM   3741  N4  C   A 178     -45.604  76.854-142.398  1.00 59.56           N  
ATOM   3742  C5  C   A 178     -46.621  78.782-143.390  1.00 59.56           C  
ATOM   3743  C6  C   A 178     -47.683  79.269-144.047  1.00 59.56           C  
ATOM   3744  OP1 C   A 178     -49.118  84.793-142.973  1.00 69.73           O  
ATOM   3745  OP2 C   A 178     -47.579  83.237-141.632  1.00 69.73           O1-
ATOM   3746  P   A   A 179     -52.678  80.994-141.726  1.00 43.28           P  
ATOM   3747  C5' A   A 179     -53.768  78.653-142.168  1.00 43.28           C  
ATOM   3748  O5' A   A 179     -52.787  79.425-141.485  1.00 43.28           O  
ATOM   3749  C4' A   A 179     -53.681  77.209-141.744  1.00 43.28           C  
ATOM   3750  O4' A   A 179     -52.416  76.635-142.155  1.00 43.28           O  
ATOM   3751  C3' A   A 179     -53.741  76.998-140.251  1.00 43.28           C  
ATOM   3752  O3' A   A 179     -55.095  76.965-139.813  1.00 43.28           O  
ATOM   3753  C2' A   A 179     -53.019  75.668-140.052  1.00 43.28           C  
ATOM   3754  O2' A   A 179     -53.875  74.553-140.204  1.00 43.28           O  
ATOM   3755  C1' A   A 179     -51.998  75.682-141.195  1.00 43.28           C  
ATOM   3756  N1  A   A 179     -47.806  73.890-138.856  1.00 87.23           N  
ATOM   3757  C2  A   A 179     -49.018  73.367-139.065  1.00 87.23           C  
ATOM   3758  N3  A   A 179     -50.070  73.899-139.678  1.00 87.23           N  
ATOM   3759  C4  A   A 179     -49.786  75.136-140.117  1.00 87.23           C  
ATOM   3760  C5  A   A 179     -48.587  75.813-139.979  1.00 87.23           C  
ATOM   3761  C6  A   A 179     -47.548  75.136-139.309  1.00 87.23           C  
ATOM   3762  N6  A   A 179     -46.329  75.647-139.099  1.00 87.23           N  
ATOM   3763  N7  A   A 179     -48.669  77.076-140.550  1.00 87.23           N  
ATOM   3764  C8  A   A 179     -49.895  77.131-141.016  1.00 87.23           C  
ATOM   3765  N9  A   A 179     -50.624  75.987-140.795  1.00 87.23           N  
ATOM   3766  OP1 A   A 179     -54.030  81.586-141.570  1.00 43.28           O  
ATOM   3767  OP2 A   A 179     -51.551  81.510-140.907  1.00 43.28           O1-
ATOM   3768  P   U   A 180     -55.476  77.541-138.365  1.00 64.95           P  
ATOM   3769  C5' U   A 180     -55.152  75.115-137.433  1.00 64.95           C  
ATOM   3770  O5' U   A 180     -54.812  76.495-137.368  1.00 64.95           O  
ATOM   3771  C4' U   A 180     -54.195  74.306-136.597  1.00 64.95           C  
ATOM   3772  O4' U   A 180     -52.887  74.277-137.223  1.00 64.95           O  
ATOM   3773  C3' U   A 180     -53.942  74.867-135.207  1.00 64.95           C  
ATOM   3774  O3' U   A 180     -54.936  74.470-134.274  1.00 64.95           O  
ATOM   3775  C2' U   A 180     -52.570  74.305-134.854  1.00 64.95           C  
ATOM   3776  O2' U   A 180     -52.638  73.000-134.317  1.00 64.95           O  
ATOM   3777  C1' U   A 180     -51.887  74.254-136.221  1.00 64.95           C  
ATOM   3778  N1  U   A 180     -50.921  75.332-136.481  1.00 51.15           N  
ATOM   3779  C2  U   A 180     -49.687  75.231-135.871  1.00 51.15           C  
ATOM   3780  O2  U   A 180     -49.412  74.334-135.102  1.00 51.15           O  
ATOM   3781  N3  U   A 180     -48.789  76.219-136.197  1.00 51.15           N  
ATOM   3782  C4  U   A 180     -49.008  77.283-137.050  1.00 51.15           C  
ATOM   3783  O4  U   A 180     -48.106  78.099-137.242  1.00 51.15           O  
ATOM   3784  C5  U   A 180     -50.322  77.332-137.620  1.00 51.15           C  
ATOM   3785  C6  U   A 180     -51.213  76.381-137.318  1.00 51.15           C  
ATOM   3786  OP1 U   A 180     -56.952  77.447-138.222  1.00 64.95           O  
ATOM   3787  OP2 U   A 180     -54.804  78.853-138.186  1.00 64.95           O1-
ATOM   3788  P   A   A 181     -55.176  75.355-132.961  1.00 70.41           P  
ATOM   3789  C5' A   A 181     -53.230  74.471-131.442  1.00 70.41           C  
ATOM   3790  O5' A   A 181     -53.719  75.468-132.330  1.00 70.41           O  
ATOM   3791  C4' A   A 181     -52.412  75.117-130.357  1.00 70.41           C  
ATOM   3792  O4' A   A 181     -51.120  75.508-130.891  1.00 70.41           O  
ATOM   3793  C3' A   A 181     -53.074  76.387-129.835  1.00 70.41           C  
ATOM   3794  O3' A   A 181     -52.806  76.494-128.448  1.00 70.41           O  
ATOM   3795  C2' A   A 181     -52.345  77.496-130.585  1.00 70.41           C  
ATOM   3796  O2' A   A 181     -52.296  78.713-129.867  1.00 70.41           O  
ATOM   3797  C1' A   A 181     -50.947  76.901-130.743  1.00 70.41           C  
ATOM   3798  N1  A   A 181     -46.345  77.780-132.839  1.00 50.74           N  
ATOM   3799  C2  A   A 181     -46.714  77.257-131.664  1.00 50.74           C  
ATOM   3800  N3  A   A 181     -47.937  77.051-131.181  1.00 50.74           N  
ATOM   3801  C4  A   A 181     -48.868  77.452-132.064  1.00 50.74           C  
ATOM   3802  C5  A   A 181     -48.644  78.006-133.311  1.00 50.74           C  
ATOM   3803  C6  A   A 181     -47.306  78.173-133.703  1.00 50.74           C  
ATOM   3804  N6  A   A 181     -46.937  78.695-134.875  1.00 50.74           N  
ATOM   3805  N7  A   A 181     -49.846  78.294-133.943  1.00 50.74           N  
ATOM   3806  C8  A   A 181     -50.754  77.917-133.077  1.00 50.74           C  
ATOM   3807  N9  A   A 181     -50.232  77.402-131.916  1.00 50.74           N  
ATOM   3808  OP1 A   A 181     -56.027  74.569-132.032  1.00 70.41           O  
ATOM   3809  OP2 A   A 181     -55.607  76.712-133.381  1.00 70.41           O1-
ATOM   3810  P   A   A 182     -54.028  76.579-127.413  1.00 59.51           P  
ATOM   3811  C5' A   A 182     -53.111  76.107-125.002  1.00 59.51           C  
ATOM   3812  O5' A   A 182     -53.584  75.597-126.241  1.00 59.51           O  
ATOM   3813  C4' A   A 182     -52.391  75.024-124.234  1.00 59.51           C  
ATOM   3814  O4' A   A 182     -51.165  74.678-124.939  1.00 59.51           O  
ATOM   3815  C3' A   A 182     -51.975  75.454-122.834  1.00 59.51           C  
ATOM   3816  O3' A   A 182     -52.112  74.321-121.990  1.00 59.51           O  
ATOM   3817  C2' A   A 182     -50.507  75.836-122.995  1.00 59.51           C  
ATOM   3818  O2' A   A 182     -49.737  75.650-121.826  1.00 59.51           O  
ATOM   3819  C1' A   A 182     -50.043  74.893-124.102  1.00 59.51           C  
ATOM   3820  N1  A   A 182     -49.200  78.138-127.915  1.00 68.35           N  
ATOM   3821  C2  A   A 182     -50.311  77.677-127.343  1.00 68.35           C  
ATOM   3822  N3  A   A 182     -50.444  76.816-126.351  1.00 68.35           N  
ATOM   3823  C4  A   A 182     -49.242  76.399-125.926  1.00 68.35           C  
ATOM   3824  C5  A   A 182     -48.004  76.777-126.413  1.00 68.35           C  
ATOM   3825  C6  A   A 182     -48.003  77.709-127.471  1.00 68.35           C  
ATOM   3826  N6  A   A 182     -46.903  78.198-128.058  1.00 68.35           N  
ATOM   3827  N7  A   A 182     -46.988  76.131-125.720  1.00 68.35           N  
ATOM   3828  C8  A   A 182     -47.628  75.392-124.842  1.00 68.35           C  
ATOM   3829  N9  A   A 182     -48.996  75.515-124.910  1.00 68.35           N  
ATOM   3830  OP1 A   A 182     -55.220  75.999-128.083  1.00 59.51           O  
ATOM   3831  OP2 A   A 182     -54.089  77.962-126.874  1.00 59.51           O1-
ATOM   3832  P   C   A 183     -52.332  74.534-120.415  1.00 75.04           P  
ATOM   3833  C5' C   A 183     -50.527  75.448-118.718  1.00 75.04           C  
ATOM   3834  O5' C   A 183     -50.844  74.649-119.857  1.00 75.04           O  
ATOM   3835  C4' C   A 183     -49.205  74.998-118.150  1.00 75.04           C  
ATOM   3836  O4' C   A 183     -49.245  73.550-118.154  1.00 75.04           O  
ATOM   3837  C3' C   A 183     -48.014  75.389-119.012  1.00 75.04           C  
ATOM   3838  O3' C   A 183     -47.376  76.560-118.496  1.00 75.04           O  
ATOM   3839  C2' C   A 183     -47.075  74.194-118.884  1.00 75.04           C  
ATOM   3840  O2' C   A 183     -46.254  74.279-117.737  1.00 75.04           O  
ATOM   3841  C1' C   A 183     -48.056  73.032-118.709  1.00 75.04           C  
ATOM   3842  N1  C   A 183     -48.427  72.326-119.947  1.00128.00           N  
ATOM   3843  C2  C   A 183     -48.882  71.007-119.855  1.00128.00           C  
ATOM   3844  O2  C   A 183     -48.934  70.468-118.739  1.00128.00           O  
ATOM   3845  N3  C   A 183     -49.253  70.355-120.980  1.00128.00           N  
ATOM   3846  C4  C   A 183     -49.181  70.971-122.162  1.00128.00           C  
ATOM   3847  N4  C   A 183     -49.567  70.293-123.246  1.00128.00           N  
ATOM   3848  C5  C   A 183     -48.711  72.311-122.287  1.00128.00           C  
ATOM   3849  C6  C   A 183     -48.346  72.944-121.165  1.00128.00           C  
ATOM   3850  OP1 C   A 183     -52.961  73.294-119.890  1.00 75.04           O  
ATOM   3851  OP2 C   A 183     -53.006  75.841-120.215  1.00 75.04           O1-
ATOM   3852  P   G   A 184     -47.581  77.987-119.217  1.00 71.04           P  
ATOM   3853  C5' G   A 184     -45.281  77.939-120.501  1.00 71.04           C  
ATOM   3854  O5' G   A 184     -46.708  77.916-120.550  1.00 71.04           O  
ATOM   3855  C4' G   A 184     -44.724  78.803-121.616  1.00 71.04           C  
ATOM   3856  O4' G   A 184     -45.241  78.342-122.890  1.00 71.04           O  
ATOM   3857  C3' G   A 184     -45.056  80.288-121.583  1.00 71.04           C  
ATOM   3858  O3' G   A 184     -44.161  81.014-120.746  1.00 71.04           O  
ATOM   3859  C2' G   A 184     -44.915  80.701-123.044  1.00 71.04           C  
ATOM   3860  O2' G   A 184     -43.580  80.991-123.407  1.00 71.04           O  
ATOM   3861  C1' G   A 184     -45.381  79.440-123.775  1.00 71.04           C  
ATOM   3862  N1  G   A 184     -48.768  81.859-126.679  1.00 34.38           N  
ATOM   3863  C2  G   A 184     -47.424  82.097-126.525  1.00 34.38           C  
ATOM   3864  N2  G   A 184     -46.917  83.114-127.238  1.00 34.38           N  
ATOM   3865  N3  G   A 184     -46.636  81.391-125.731  1.00 34.38           N  
ATOM   3866  C4  G   A 184     -47.311  80.414-125.089  1.00 34.38           C  
ATOM   3867  C5  G   A 184     -48.650  80.095-125.171  1.00 34.38           C  
ATOM   3868  C6  G   A 184     -49.483  80.859-126.029  1.00 34.38           C  
ATOM   3869  O6  G   A 184     -50.695  80.731-126.242  1.00 34.38           O  
ATOM   3870  N7  G   A 184     -48.951  79.020-124.346  1.00 34.38           N  
ATOM   3871  C8  G   A 184     -47.812  78.710-123.790  1.00 34.38           C  
ATOM   3872  N9  G   A 184     -46.776  79.515-124.197  1.00 34.38           N  
ATOM   3873  OP1 G   A 184     -46.959  79.000-118.327  1.00 71.04           O  
ATOM   3874  OP2 G   A 184     -49.009  78.124-119.596  1.00 71.04           O1-
ATOM   3875  P   U   A 185     -44.578  82.468-120.200  1.00 40.78           P  
ATOM   3876  C5' U   A 185     -43.445  84.028-121.992  1.00 40.78           C  
ATOM   3877  O5' U   A 185     -44.622  83.385-121.503  1.00 40.78           O  
ATOM   3878  C4' U   A 185     -43.815  85.116-122.973  1.00 40.78           C  
ATOM   3879  O4' U   A 185     -44.547  84.524-124.078  1.00 40.78           O  
ATOM   3880  C3' U   A 185     -44.748  86.195-122.432  1.00 40.78           C  
ATOM   3881  O3' U   A 185     -44.043  87.236-121.766  1.00 40.78           O  
ATOM   3882  C2' U   A 185     -45.448  86.695-123.690  1.00 40.78           C  
ATOM   3883  O2' U   A 185     -44.686  87.651-124.399  1.00 40.78           O  
ATOM   3884  C1' U   A 185     -45.563  85.411-124.513  1.00 40.78           C  
ATOM   3885  N1  U   A 185     -46.857  84.741-124.324  1.00 40.83           N  
ATOM   3886  C2  U   A 185     -47.919  85.155-125.102  1.00 40.83           C  
ATOM   3887  O2  U   A 185     -47.824  86.037-125.938  1.00 40.83           O  
ATOM   3888  N3  U   A 185     -49.101  84.496-124.865  1.00 40.83           N  
ATOM   3889  C4  U   A 185     -49.319  83.487-123.948  1.00 40.83           C  
ATOM   3890  O4  U   A 185     -50.444  82.997-123.844  1.00 40.83           O  
ATOM   3891  C5  U   A 185     -48.168  83.114-123.186  1.00 40.83           C  
ATOM   3892  C6  U   A 185     -47.006  83.737-123.395  1.00 40.83           C  
ATOM   3893  OP1 U   A 185     -43.471  82.952-119.336  1.00 40.78           O  
ATOM   3894  OP2 U   A 185     -45.954  82.380-119.648  1.00 40.78           O1-
ATOM   3895  P   C   A 186     -44.818  88.170-120.712  1.00 50.91           P  
ATOM   3896  C5' C   A 186     -45.574  90.031-122.395  1.00 50.91           C  
ATOM   3897  O5' C   A 186     -45.921  88.909-121.592  1.00 50.91           O  
ATOM   3898  C4' C   A 186     -46.812  90.660-122.990  1.00 50.91           C  
ATOM   3899  O4' C   A 186     -47.428  89.740-123.930  1.00 50.91           O  
ATOM   3900  C3' C   A 186     -47.918  90.959-121.984  1.00 50.91           C  
ATOM   3901  O3' C   A 186     -47.733  92.181-121.285  1.00 50.91           O  
ATOM   3902  C2' C   A 186     -49.159  90.985-122.867  1.00 50.91           C  
ATOM   3903  O2' C   A 186     -49.343  92.220-123.528  1.00 50.91           O  
ATOM   3904  C1' C   A 186     -48.838  89.887-123.882  1.00 50.91           C  
ATOM   3905  N1  C   A 186     -49.431  88.615-123.450  1.00 63.42           N  
ATOM   3906  C2  C   A 186     -50.758  88.358-123.787  1.00 63.42           C  
ATOM   3907  O2  C   A 186     -51.356  89.172-124.500  1.00 63.42           O  
ATOM   3908  N3  C   A 186     -51.353  87.233-123.331  1.00 63.42           N  
ATOM   3909  C4  C   A 186     -50.661  86.376-122.576  1.00 63.42           C  
ATOM   3910  N4  C   A 186     -51.292  85.289-122.125  1.00 63.42           N  
ATOM   3911  C5  C   A 186     -49.291  86.595-122.249  1.00 63.42           C  
ATOM   3912  C6  C   A 186     -48.719  87.716-122.707  1.00 63.42           C  
ATOM   3913  OP1 C   A 186     -43.855  89.192-120.230  1.00 50.91           O  
ATOM   3914  OP2 C   A 186     -45.511  87.295-119.733  1.00 50.91           O1-
ATOM   3915  P   G   A 187     -48.159  92.273-119.737  1.00 51.06           P  
ATOM   3916  C5' G   A 187     -50.497  93.237-120.433  1.00 51.06           C  
ATOM   3917  O5' G   A 187     -49.752  92.219-119.772  1.00 51.06           O  
ATOM   3918  C4' G   A 187     -51.914  92.779-120.702  1.00 51.06           C  
ATOM   3919  O4' G   A 187     -51.896  91.612-121.569  1.00 51.06           O  
ATOM   3920  C3' G   A 187     -52.737  92.317-119.510  1.00 51.06           C  
ATOM   3921  O3' G   A 187     -53.273  93.392-118.748  1.00 51.06           O  
ATOM   3922  C2' G   A 187     -53.818  91.478-120.179  1.00 51.06           C  
ATOM   3923  O2' G   A 187     -54.862  92.259-120.724  1.00 51.06           O  
ATOM   3924  C1' G   A 187     -53.025  90.797-121.296  1.00 51.06           C  
ATOM   3925  N1  G   A 187     -54.364  86.223-119.593  1.00 77.41           N  
ATOM   3926  C2  G   A 187     -55.117  87.145-120.272  1.00 77.41           C  
ATOM   3927  N2  G   A 187     -56.403  86.831-120.424  1.00 77.41           N  
ATOM   3928  N3  G   A 187     -54.640  88.281-120.762  1.00 77.41           N  
ATOM   3929  C4  G   A 187     -53.320  88.421-120.496  1.00 77.41           C  
ATOM   3930  C5  G   A 187     -52.475  87.544-119.847  1.00 77.41           C  
ATOM   3931  C6  G   A 187     -53.004  86.332-119.338  1.00 77.41           C  
ATOM   3932  O6  G   A 187     -52.418  85.430-118.729  1.00 77.41           O  
ATOM   3933  N7  G   A 187     -51.183  88.048-119.801  1.00 77.41           N  
ATOM   3934  C8  G   A 187     -51.271  89.212-120.383  1.00 77.41           C  
ATOM   3935  N9  G   A 187     -52.550  89.522-120.778  1.00 77.41           N  
ATOM   3936  OP1 G   A 187     -47.749  93.609-119.238  1.00 51.06           O  
ATOM   3937  OP2 G   A 187     -47.667  91.051-119.051  1.00 51.06           O1-
ATOM   3938  P   C   A 188     -52.957  93.477-117.171  1.00 87.13           P  
ATOM   3939  C5' C   A 188     -53.711  91.916-115.196  1.00 87.13           C  
ATOM   3940  O5' C   A 188     -53.981  92.460-116.490  1.00 87.13           O  
ATOM   3941  C4' C   A 188     -54.970  91.343-114.581  1.00 87.13           C  
ATOM   3942  O4' C   A 188     -55.932  92.406-114.369  1.00 87.13           O  
ATOM   3943  C3' C   A 188     -55.703  90.297-115.420  1.00 87.13           C  
ATOM   3944  O3' C   A 188     -55.202  88.982-115.191  1.00 87.13           O  
ATOM   3945  C2' C   A 188     -57.141  90.424-114.924  1.00 87.13           C  
ATOM   3946  O2' C   A 188     -57.379  89.677-113.748  1.00 87.13           O  
ATOM   3947  C1' C   A 188     -57.241  91.918-114.602  1.00 87.13           C  
ATOM   3948  N1  C   A 188     -57.852  92.723-115.671  1.00104.76           N  
ATOM   3949  C2  C   A 188     -59.175  92.459-116.047  1.00104.76           C  
ATOM   3950  O2  C   A 188     -59.793  91.551-115.470  1.00104.76           O  
ATOM   3951  N3  C   A 188     -59.744  93.200-117.025  1.00104.76           N  
ATOM   3952  C4  C   A 188     -59.045  94.169-117.621  1.00104.76           C  
ATOM   3953  N4  C   A 188     -59.647  94.874-118.581  1.00104.76           N  
ATOM   3954  C5  C   A 188     -57.697  94.457-117.259  1.00104.76           C  
ATOM   3955  C6  C   A 188     -57.145  93.717-116.290  1.00104.76           C  
ATOM   3956  OP1 C   A 188     -53.292  94.850-116.718  1.00 87.13           O  
ATOM   3957  OP2 C   A 188     -51.585  92.949-116.955  1.00 87.13           O1-
ATOM   3958  P   A   A 189     -54.959  87.987-116.432  1.00 84.75           P  
ATOM   3959  C5' A   A 189     -57.405  87.017-116.440  1.00 84.75           C  
ATOM   3960  O5' A   A 189     -56.401  87.800-117.086  1.00 84.75           O  
ATOM   3961  C4' A   A 189     -58.782  87.490-116.848  1.00 84.75           C  
ATOM   3962  O4' A   A 189     -58.837  88.931-116.728  1.00 84.75           O  
ATOM   3963  C3' A   A 189     -59.237  87.171-118.267  1.00 84.75           C  
ATOM   3964  O3' A   A 189     -59.894  85.902-118.254  1.00 84.75           O  
ATOM   3965  C2' A   A 189     -60.205  88.308-118.585  1.00 84.75           C  
ATOM   3966  O2' A   A 189     -61.515  88.050-118.123  1.00 84.75           O  
ATOM   3967  C1' A   A 189     -59.613  89.470-117.780  1.00 84.75           C  
ATOM   3968  N1  A   A 189     -59.482  93.249-121.274  1.00111.80           N  
ATOM   3969  C2  A   A 189     -60.487  92.509-120.788  1.00111.80           C  
ATOM   3970  N3  A   A 189     -60.453  91.527-119.890  1.00111.80           N  
ATOM   3971  C4  A   A 189     -59.195  91.315-119.468  1.00111.80           C  
ATOM   3972  C5  A   A 189     -58.058  91.991-119.876  1.00111.80           C  
ATOM   3973  C6  A   A 189     -58.230  93.011-120.828  1.00111.80           C  
ATOM   3974  N6  A   A 189     -57.228  93.752-121.308  1.00111.80           N  
ATOM   3975  N7  A   A 189     -56.935  91.498-119.226  1.00111.80           N  
ATOM   3976  C8  A   A 189     -57.409  90.555-118.450  1.00111.80           C  
ATOM   3977  N9  A   A 189     -58.771  90.397-118.536  1.00111.80           N  
ATOM   3978  OP1 A   A 189     -54.543  86.679-115.864  1.00 84.75           O  
ATOM   3979  OP2 A   A 189     -54.080  88.674-117.411  1.00 84.75           O1-
ATOM   3980  P   A   A 190     -59.704  84.880-119.481  1.00 52.66           P  
ATOM   3981  C5' A   A 190     -62.146  85.444-120.317  1.00 52.66           C  
ATOM   3982  O5' A   A 190     -60.742  85.381-120.581  1.00 52.66           O  
ATOM   3983  C4' A   A 190     -62.824  86.279-121.379  1.00 52.66           C  
ATOM   3984  O4' A   A 190     -62.424  87.664-121.221  1.00 52.66           O  
ATOM   3985  C3' A   A 190     -62.402  85.895-122.781  1.00 52.66           C  
ATOM   3986  O3' A   A 190     -63.248  84.864-123.278  1.00 52.66           O  
ATOM   3987  C2' A   A 190     -62.497  87.206-123.552  1.00 52.66           C  
ATOM   3988  O2' A   A 190     -63.809  87.486-123.997  1.00 52.66           O  
ATOM   3989  C1' A   A 190     -62.086  88.220-122.480  1.00 52.66           C  
ATOM   3990  N1  A   A 190     -58.060  91.313-123.636  1.00109.84           N  
ATOM   3991  C2  A   A 190     -59.351  91.379-123.999  1.00109.84           C  
ATOM   3992  N3  A   A 190     -60.354  90.544-123.715  1.00109.84           N  
ATOM   3993  C4  A   A 190     -59.916  89.523-122.958  1.00109.84           C  
ATOM   3994  C5  A   A 190     -58.618  89.317-122.523  1.00109.84           C  
ATOM   3995  C6  A   A 190     -57.657  90.268-122.880  1.00109.84           C  
ATOM   3996  N6  A   A 190     -56.372  90.191-122.498  1.00109.84           N  
ATOM   3997  N7  A   A 190     -58.529  88.156-121.778  1.00109.84           N  
ATOM   3998  C8  A   A 190     -59.750  87.698-121.761  1.00109.84           C  
ATOM   3999  N9  A   A 190     -60.649  88.483-122.431  1.00109.84           N  
ATOM   4000  OP1 A   A 190     -60.142  83.540-119.012  1.00 52.66           O  
ATOM   4001  OP2 A   A 190     -58.333  85.053-120.024  1.00 52.66           O1-
ATOM   4002  P   G   A 191     -62.712  83.885-124.432  1.00 80.17           P  
ATOM   4003  C5' G   A 191     -61.435  84.747-126.552  1.00 80.17           C  
ATOM   4004  O5' G   A 191     -62.561  84.845-125.692  1.00 80.17           O  
ATOM   4005  C4' G   A 191     -60.747  86.085-126.657  1.00 80.17           C  
ATOM   4006  O4' G   A 191     -60.280  86.499-125.349  1.00 80.17           O  
ATOM   4007  C3' G   A 191     -59.510  86.110-127.533  1.00 80.17           C  
ATOM   4008  O3' G   A 191     -59.888  86.281-128.891  1.00 80.17           O  
ATOM   4009  C2' G   A 191     -58.718  87.283-126.967  1.00 80.17           C  
ATOM   4010  O2' G   A 191     -59.149  88.530-127.473  1.00 80.17           O  
ATOM   4011  C1' G   A 191     -59.050  87.190-125.475  1.00 80.17           C  
ATOM   4012  N1  G   A 191     -54.208  87.009-123.963  1.00 45.62           N  
ATOM   4013  C2  G   A 191     -54.852  87.964-124.710  1.00 45.62           C  
ATOM   4014  N2  G   A 191     -54.107  88.997-125.117  1.00 45.62           N  
ATOM   4015  N3  G   A 191     -56.132  87.909-125.034  1.00 45.62           N  
ATOM   4016  C4  G   A 191     -56.727  86.801-124.547  1.00 45.62           C  
ATOM   4017  C5  G   A 191     -56.176  85.788-123.791  1.00 45.62           C  
ATOM   4018  C6  G   A 191     -54.801  85.862-123.448  1.00 45.62           C  
ATOM   4019  O6  G   A 191     -54.128  85.065-122.783  1.00 45.62           O  
ATOM   4020  N7  G   A 191     -57.129  84.827-123.484  1.00 45.62           N  
ATOM   4021  C8  G   A 191     -58.220  85.262-124.053  1.00 45.62           C  
ATOM   4022  N9  G   A 191     -58.044  86.450-124.720  1.00 45.62           N  
ATOM   4023  OP1 G   A 191     -63.781  82.897-124.723  1.00 80.17           O  
ATOM   4024  OP2 G   A 191     -61.358  83.410-124.045  1.00 80.17           O1-
ATOM   4025  P   A   A 192     -59.215  85.360-130.021  1.00 53.91           P  
ATOM   4026  C5' A   A 192     -57.945  87.519-130.793  1.00 53.91           C  
ATOM   4027  O5' A   A 192     -57.889  86.151-130.405  1.00 53.91           O  
ATOM   4028  C4' A   A 192     -56.574  88.137-130.698  1.00 53.91           C  
ATOM   4029  O4' A   A 192     -56.205  88.311-129.305  1.00 53.91           O  
ATOM   4030  C3' A   A 192     -55.456  87.286-131.282  1.00 53.91           C  
ATOM   4031  O3' A   A 192     -55.341  87.429-132.691  1.00 53.91           O  
ATOM   4032  C2' A   A 192     -54.230  87.788-130.531  1.00 53.91           C  
ATOM   4033  O2' A   A 192     -53.693  88.968-131.093  1.00 53.91           O  
ATOM   4034  C1' A   A 192     -54.813  88.088-129.149  1.00 53.91           C  
ATOM   4035  N1  A   A 192     -51.448  85.398-126.346  1.00 70.25           N  
ATOM   4036  C2  A   A 192     -51.307  86.468-127.140  1.00 70.25           C  
ATOM   4037  N3  A   A 192     -52.230  87.126-127.837  1.00 70.25           N  
ATOM   4038  C4  A   A 192     -53.442  86.572-127.661  1.00 70.25           C  
ATOM   4039  C5  A   A 192     -53.745  85.474-126.877  1.00 70.25           C  
ATOM   4040  C6  A   A 192     -52.679  84.866-126.191  1.00 70.25           C  
ATOM   4041  N6  A   A 192     -52.819  83.798-125.402  1.00 70.25           N  
ATOM   4042  N7  A   A 192     -55.102  85.189-126.937  1.00 70.25           N  
ATOM   4043  C8  A   A 192     -55.581  86.105-127.744  1.00 70.25           C  
ATOM   4044  N9  A   A 192     -54.630  86.972-128.223  1.00 70.25           N  
ATOM   4045  OP1 A   A 192     -60.120  85.355-131.198  1.00 53.91           O  
ATOM   4046  OP2 A   A 192     -58.819  84.074-129.393  1.00 53.91           O1-
ATOM   4047  P   C   A 193     -54.767  86.208-133.562  1.00 58.80           P  
ATOM   4048  C5' C   A 193     -52.334  87.113-133.198  1.00 58.80           C  
ATOM   4049  O5' C   A 193     -53.269  86.050-133.045  1.00 58.80           O  
ATOM   4050  C4' C   A 193     -50.971  86.690-132.704  1.00 58.80           C  
ATOM   4051  O4' C   A 193     -50.989  86.533-131.262  1.00 58.80           O  
ATOM   4052  C3' C   A 193     -50.438  85.366-133.232  1.00 58.80           C  
ATOM   4053  O3' C   A 193     -49.823  85.503-134.508  1.00 58.80           O  
ATOM   4054  C2' C   A 193     -49.437  84.955-132.158  1.00 58.80           C  
ATOM   4055  O2' C   A 193     -48.171  85.556-132.336  1.00 58.80           O  
ATOM   4056  C1' C   A 193     -50.089  85.505-130.886  1.00 58.80           C  
ATOM   4057  N1  C   A 193     -50.827  84.492-130.116  1.00 38.56           N  
ATOM   4058  C2  C   A 193     -50.105  83.593-129.325  1.00 38.56           C  
ATOM   4059  O2  C   A 193     -48.868  83.677-129.301  1.00 38.56           O  
ATOM   4060  N3  C   A 193     -50.771  82.658-128.609  1.00 38.56           N  
ATOM   4061  C4  C   A 193     -52.103  82.601-128.664  1.00 38.56           C  
ATOM   4062  N4  C   A 193     -52.719  81.663-127.940  1.00 38.56           N  
ATOM   4063  C5  C   A 193     -52.864  83.503-129.463  1.00 38.56           C  
ATOM   4064  C6  C   A 193     -52.192  84.424-130.166  1.00 38.56           C  
ATOM   4065  OP1 C   A 193     -54.726  86.646-134.980  1.00 58.80           O  
ATOM   4066  OP2 C   A 193     -55.518  84.980-133.194  1.00 58.80           O1-
ATOM   4067  P   C   A 194     -49.489  84.193-135.375  1.00 36.39           P  
ATOM   4068  C5' C   A 194     -46.888  84.406-135.080  1.00 36.39           C  
ATOM   4069  O5' C   A 194     -48.091  83.696-134.794  1.00 36.39           O  
ATOM   4070  C4' C   A 194     -45.713  83.748-134.392  1.00 36.39           C  
ATOM   4071  O4' C   A 194     -45.912  83.789-132.956  1.00 36.39           O  
ATOM   4072  C3' C   A 194     -45.519  82.281-134.712  1.00 36.39           C  
ATOM   4073  O3' C   A 194     -44.748  82.139-135.900  1.00 36.39           O  
ATOM   4074  C2' C   A 194     -44.788  81.756-133.481  1.00 36.39           C  
ATOM   4075  O2' C   A 194     -43.395  81.986-133.534  1.00 36.39           O  
ATOM   4076  C1' C   A 194     -45.397  82.608-132.365  1.00 36.39           C  
ATOM   4077  N1  C   A 194     -46.507  81.935-131.680  1.00 41.92           N  
ATOM   4078  C2  C   A 194     -46.258  81.215-130.505  1.00 41.92           C  
ATOM   4079  O2  C   A 194     -45.097  81.157-130.070  1.00 41.92           O  
ATOM   4080  N3  C   A 194     -47.291  80.604-129.876  1.00 41.92           N  
ATOM   4081  C4  C   A 194     -48.527  80.702-130.382  1.00 41.92           C  
ATOM   4082  N4  C   A 194     -49.523  80.112-129.738  1.00 41.92           N  
ATOM   4083  C5  C   A 194     -48.798  81.421-131.578  1.00 41.92           C  
ATOM   4084  C6  C   A 194     -47.772  82.014-132.187  1.00 41.92           C  
ATOM   4085  OP1 C   A 194     -49.280  84.630-136.778  1.00 36.39           O  
ATOM   4086  OP2 C   A 194     -50.515  83.161-135.074  1.00 36.39           O1-
ATOM   4087  P   A   A 195     -44.869  80.794-136.771  1.00 32.39           P  
ATOM   4088  C5' A   A 195     -42.724  79.976-135.503  1.00 32.39           C  
ATOM   4089  O5' A   A 195     -44.060  79.718-135.922  1.00 32.39           O  
ATOM   4090  C4' A   A 195     -42.015  78.678-135.222  1.00 32.39           C  
ATOM   4091  O4' A   A 195     -42.740  77.940-134.211  1.00 32.39           O  
ATOM   4092  C3' A   A 195     -41.930  77.746-136.415  1.00 32.39           C  
ATOM   4093  O3' A   A 195     -40.762  78.092-137.157  1.00 32.39           O  
ATOM   4094  C2' A   A 195     -41.840  76.363-135.774  1.00 32.39           C  
ATOM   4095  O2' A   A 195     -40.513  75.989-135.463  1.00 32.39           O  
ATOM   4096  C1' A   A 195     -42.630  76.556-134.474  1.00 32.39           C  
ATOM   4097  N1  A   A 195     -45.496  72.954-132.258  1.00 52.15           N  
ATOM   4098  C2  A   A 195     -44.235  73.354-132.072  1.00 52.15           C  
ATOM   4099  N3  A   A 195     -43.560  74.321-132.682  1.00 52.15           N  
ATOM   4100  C4  A   A 195     -44.334  74.940-133.590  1.00 52.15           C  
ATOM   4101  C5  A   A 195     -45.652  74.651-133.894  1.00 52.15           C  
ATOM   4102  C6  A   A 195     -46.246  73.587-133.185  1.00 52.15           C  
ATOM   4103  N6  A   A 195     -47.498  73.174-133.372  1.00 52.15           N  
ATOM   4104  N7  A   A 195     -46.119  75.490-134.901  1.00 52.15           N  
ATOM   4105  C8  A   A 195     -45.082  76.246-135.183  1.00 52.15           C  
ATOM   4106  N9  A   A 195     -43.966  75.959-134.433  1.00 52.15           N  
ATOM   4107  OP1 A   A 195     -44.137  81.014-138.044  1.00 32.39           O  
ATOM   4108  OP2 A   A 195     -46.293  80.377-136.805  1.00 32.39           O1-
ATOM   4109  P   A   A 196     -40.637  77.680-138.705  1.00 56.03           P  
ATOM   4110  C5' A   A 196     -39.664  75.384-139.515  1.00 56.03           C  
ATOM   4111  O5' A   A 196     -39.525  76.540-138.700  1.00 56.03           O  
ATOM   4112  C4' A   A 196     -39.464  74.140-138.685  1.00 56.03           C  
ATOM   4113  O4' A   A 196     -40.305  74.204-137.508  1.00 56.03           O  
ATOM   4114  C3' A   A 196     -39.883  72.868-139.407  1.00 56.03           C  
ATOM   4115  O3' A   A 196     -38.829  72.349-140.209  1.00 56.03           O  
ATOM   4116  C2' A   A 196     -40.261  71.940-138.257  1.00 56.03           C  
ATOM   4117  O2' A   A 196     -39.142  71.288-137.692  1.00 56.03           O  
ATOM   4118  C1' A   A 196     -40.845  72.925-137.239  1.00 56.03           C  
ATOM   4119  N1  A   A 196     -45.328  71.400-135.236  1.00 66.92           N  
ATOM   4120  C2  A   A 196     -44.060  71.089-134.941  1.00 66.92           C  
ATOM   4121  N3  A   A 196     -42.935  71.521-135.504  1.00 66.92           N  
ATOM   4122  C4  A   A 196     -43.204  72.386-136.496  1.00 66.92           C  
ATOM   4123  C5  A   A 196     -44.454  72.806-136.916  1.00 66.92           C  
ATOM   4124  C6  A   A 196     -45.564  72.274-136.239  1.00 66.92           C  
ATOM   4125  N6  A   A 196     -46.829  72.584-136.528  1.00 66.92           N  
ATOM   4126  N7  A   A 196     -44.341  73.707-137.967  1.00 66.92           N  
ATOM   4127  C8  A   A 196     -43.048  73.807-138.157  1.00 66.92           C  
ATOM   4128  N9  A   A 196     -42.301  73.037-137.300  1.00 66.92           N  
ATOM   4129  OP1 A   A 196     -40.082  78.850-139.432  1.00 56.03           O  
ATOM   4130  OP2 A   A 196     -41.923  77.083-139.148  1.00 56.03           O1-
ATOM   4131  P   A   A 197     -38.771  72.708-141.774  1.00 58.90           P  
ATOM   4132  C5' A   A 197     -38.332  70.698-143.415  1.00 58.90           C  
ATOM   4133  O5' A   A 197     -37.851  71.563-142.389  1.00 58.90           O  
ATOM   4134  C4' A   A 197     -38.148  69.258-142.998  1.00 58.90           C  
ATOM   4135  O4' A   A 197     -36.751  69.059-142.664  1.00 58.90           O  
ATOM   4136  C3' A   A 197     -38.952  68.809-141.770  1.00 58.90           C  
ATOM   4137  O3' A   A 197     -39.236  67.422-141.942  1.00 58.90           O  
ATOM   4138  C2' A   A 197     -37.943  68.955-140.636  1.00 58.90           C  
ATOM   4139  O2' A   A 197     -38.189  68.073-139.559  1.00 58.90           O  
ATOM   4140  C1' A   A 197     -36.639  68.591-141.339  1.00 58.90           C  
ATOM   4141  N1  A   A 197     -32.340  67.682-138.700  1.00 80.89           N  
ATOM   4142  C2  A   A 197     -33.340  66.887-139.099  1.00 80.89           C  
ATOM   4143  N3  A   A 197     -34.442  67.195-139.775  1.00 80.89           N  
ATOM   4144  C4  A   A 197     -34.474  68.510-140.053  1.00 80.89           C  
ATOM   4145  C5  A   A 197     -33.525  69.454-139.709  1.00 80.89           C  
ATOM   4146  C6  A   A 197     -32.403  68.999-138.997  1.00 80.89           C  
ATOM   4147  N6  A   A 197     -31.404  69.791-138.603  1.00 80.89           N  
ATOM   4148  N7  A   A 197     -33.899  70.712-140.162  1.00 80.89           N  
ATOM   4149  C8  A   A 197     -35.045  70.502-140.764  1.00 80.89           C  
ATOM   4150  N9  A   A 197     -35.446  69.189-140.744  1.00 80.89           N  
ATOM   4151  OP1 A   A 197     -38.042  73.996-141.896  1.00 58.90           O  
ATOM   4152  OP2 A   A 197     -40.135  72.580-142.344  1.00 58.90           O1-
ATOM   4153  P   G   A 198     -40.241  66.945-143.102  1.00 48.05           P  
ATOM   4154  C5' G   A 198     -38.620  65.476-144.572  1.00 48.05           C  
ATOM   4155  O5' G   A 198     -39.286  66.722-144.360  1.00 48.05           O  
ATOM   4156  C4' G   A 198     -37.143  65.615-144.276  1.00 48.05           C  
ATOM   4157  O4' G   A 198     -36.970  65.937-142.871  1.00 48.05           O  
ATOM   4158  C3' G   A 198     -36.256  64.386-144.497  1.00 48.05           C  
ATOM   4159  O3' G   A 198     -35.828  64.203-145.841  1.00 48.05           O  
ATOM   4160  C2' G   A 198     -35.085  64.657-143.563  1.00 48.05           C  
ATOM   4161  O2' G   A 198     -34.124  65.527-144.127  1.00 48.05           O  
ATOM   4162  C1' G   A 198     -35.780  65.339-142.385  1.00 48.05           C  
ATOM   4163  N1  G   A 198     -34.094  61.837-139.129  1.00 70.05           N  
ATOM   4164  C2  G   A 198     -33.386  62.641-139.987  1.00 70.05           C  
ATOM   4165  N2  G   A 198     -32.054  62.481-139.985  1.00 70.05           N  
ATOM   4166  N3  G   A 198     -33.941  63.535-140.787  1.00 70.05           N  
ATOM   4167  C4  G   A 198     -35.285  63.563-140.657  1.00 70.05           C  
ATOM   4168  C5  G   A 198     -36.085  62.805-139.830  1.00 70.05           C  
ATOM   4169  C6  G   A 198     -35.477  61.847-138.979  1.00 70.05           C  
ATOM   4170  O6  G   A 198     -36.015  61.076-138.176  1.00 70.05           O  
ATOM   4171  N7  G   A 198     -37.422  63.142-139.995  1.00 70.05           N  
ATOM   4172  C8  G   A 198     -37.410  64.078-140.904  1.00 70.05           C  
ATOM   4173  N9  G   A 198     -36.146  64.374-141.355  1.00 70.05           N  
ATOM   4174  OP1 G   A 198     -41.151  68.079-143.405  1.00 48.05           O  
ATOM   4175  OP2 G   A 198     -40.810  65.631-142.710  1.00 48.05           O1-
ATOM   4176  P   A   A 199     -35.358  62.745-146.332  1.00 48.53           P  
ATOM   4177  C5' A   A 199     -32.869  62.909-145.500  1.00 48.53           C  
ATOM   4178  O5' A   A 199     -34.174  62.359-145.337  1.00 48.53           O  
ATOM   4179  C4' A   A 199     -31.858  62.082-144.740  1.00 48.53           C  
ATOM   4180  O4' A   A 199     -32.175  62.098-143.324  1.00 48.53           O  
ATOM   4181  C3' A   A 199     -31.819  60.603-145.084  1.00 48.53           C  
ATOM   4182  O3' A   A 199     -31.032  60.389-146.249  1.00 48.53           O  
ATOM   4183  C2' A   A 199     -31.212  59.977-143.834  1.00 48.53           C  
ATOM   4184  O2' A   A 199     -29.800  60.030-143.822  1.00 48.53           O  
ATOM   4185  C1' A   A 199     -31.775  60.875-142.730  1.00 48.53           C  
ATOM   4186  N1  A   A 199     -33.511  57.924-138.876  1.00 54.08           N  
ATOM   4187  C2  A   A 199     -32.274  58.289-139.238  1.00 54.08           C  
ATOM   4188  N3  A   A 199     -31.885  59.059-140.253  1.00 54.08           N  
ATOM   4189  C4  A   A 199     -32.947  59.485-140.958  1.00 54.08           C  
ATOM   4190  C5  A   A 199     -34.277  59.194-140.710  1.00 54.08           C  
ATOM   4191  C6  A   A 199     -34.556  58.370-139.607  1.00 54.08           C  
ATOM   4192  N6  A   A 199     -35.789  58.008-139.246  1.00 54.08           N  
ATOM   4193  N7  A   A 199     -35.097  59.808-141.647  1.00 54.08           N  
ATOM   4194  C8  A   A 199     -34.260  60.446-142.427  1.00 54.08           C  
ATOM   4195  N9  A   A 199     -32.943  60.295-142.069  1.00 54.08           N  
ATOM   4196  OP1 A   A 199     -34.783  62.893-147.693  1.00 48.53           O  
ATOM   4197  OP2 A   A 199     -36.476  61.793-146.107  1.00 48.53           O1-
ATOM   4198  P   G   A 200     -30.940  58.917-146.881  1.00 59.45           P  
ATOM   4199  C5' G   A 200     -30.071  56.769-145.657  1.00 59.45           C  
ATOM   4200  O5' G   A 200     -29.936  58.160-145.906  1.00 59.45           O  
ATOM   4201  C4' G   A 200     -29.482  56.421-144.312  1.00 59.45           C  
ATOM   4202  O4' G   A 200     -30.257  57.035-143.252  1.00 59.45           O  
ATOM   4203  C3' G   A 200     -29.582  54.931-144.052  1.00 59.45           C  
ATOM   4204  O3' G   A 200     -28.486  54.229-144.622  1.00 59.45           O  
ATOM   4205  C2' G   A 200     -29.625  54.849-142.530  1.00 59.45           C  
ATOM   4206  O2' G   A 200     -28.341  54.870-141.943  1.00 59.45           O  
ATOM   4207  C1' G   A 200     -30.375  56.134-142.165  1.00 59.45           C  
ATOM   4208  N1  G   A 200     -33.826  53.908-139.173  1.00 62.32           N  
ATOM   4209  C2  G   A 200     -32.455  53.843-139.117  1.00 62.32           C  
ATOM   4210  N2  G   A 200     -31.939  53.092-138.134  1.00 62.32           N  
ATOM   4211  N3  G   A 200     -31.651  54.469-139.961  1.00 62.32           N  
ATOM   4212  C4  G   A 200     -32.339  55.175-140.883  1.00 62.32           C  
ATOM   4213  C5  G   A 200     -33.705  55.303-141.026  1.00 62.32           C  
ATOM   4214  C6  G   A 200     -34.555  54.629-140.112  1.00 62.32           C  
ATOM   4215  O6  G   A 200     -35.791  54.621-140.071  1.00 62.32           O  
ATOM   4216  N7  G   A 200     -34.013  56.120-142.106  1.00 62.32           N  
ATOM   4217  C8  G   A 200     -32.852  56.467-142.590  1.00 62.32           C  
ATOM   4218  N9  G   A 200     -31.794  55.932-141.894  1.00 62.32           N  
ATOM   4219  OP1 G   A 200     -30.299  59.032-148.216  1.00 59.45           O  
ATOM   4220  OP2 G   A 200     -32.273  58.274-146.760  1.00 59.45           O1-
ATOM   4221  P   G   A 201     -28.743  52.837-145.374  1.00 74.79           P  
ATOM   4222  C5' G   A 201     -27.935  51.371-143.365  1.00 74.79           C  
ATOM   4223  O5' G   A 201     -29.009  51.821-144.180  1.00 74.79           O  
ATOM   4224  C4' G   A 201     -28.405  50.274-142.446  1.00 74.79           C  
ATOM   4225  O4' G   A 201     -29.154  50.823-141.333  1.00 74.79           O  
ATOM   4226  C3' G   A 201     -29.324  49.212-143.048  1.00 74.79           C  
ATOM   4227  O3' G   A 201     -28.613  48.213-143.767  1.00 74.79           O  
ATOM   4228  C2' G   A 201     -30.017  48.652-141.813  1.00 74.79           C  
ATOM   4229  O2' G   A 201     -29.226  47.683-141.160  1.00 74.79           O  
ATOM   4230  C1' G   A 201     -30.148  49.897-140.931  1.00 74.79           C  
ATOM   4231  N1  G   A 201     -35.011  49.708-139.537  1.00 66.64           N  
ATOM   4232  C2  G   A 201     -33.968  48.892-139.180  1.00 66.64           C  
ATOM   4233  N2  G   A 201     -34.264  47.885-138.346  1.00 66.64           N  
ATOM   4234  N3  G   A 201     -32.728  49.052-139.607  1.00 66.64           N  
ATOM   4235  C4  G   A 201     -32.613  50.110-140.437  1.00 66.64           C  
ATOM   4236  C5  G   A 201     -33.591  50.987-140.857  1.00 66.64           C  
ATOM   4237  C6  G   A 201     -34.921  50.802-140.387  1.00 66.64           C  
ATOM   4238  O6  G   A 201     -35.934  51.468-140.640  1.00 66.64           O  
ATOM   4239  N7  G   A 201     -33.059  51.945-141.710  1.00 66.64           N  
ATOM   4240  C8  G   A 201     -31.792  51.635-141.795  1.00 66.64           C  
ATOM   4241  N9  G   A 201     -31.458  50.528-141.051  1.00 66.64           N  
ATOM   4242  OP1 G   A 201     -27.474  52.449-146.041  1.00 74.79           O  
ATOM   4243  OP2 G   A 201     -29.987  52.956-146.176  1.00 74.79           O1-
ATOM   4244  P   G   A 202     -29.383  47.338-144.872  1.00 62.48           P  
ATOM   4245  C5' G   A 202     -30.135  45.531-143.131  1.00 62.48           C  
ATOM   4246  O5' G   A 202     -30.496  46.571-144.032  1.00 62.48           O  
ATOM   4247  C4' G   A 202     -31.368  44.906-142.529  1.00 62.48           C  
ATOM   4248  O4' G   A 202     -32.029  45.855-141.652  1.00 62.48           O  
ATOM   4249  C3' G   A 202     -32.449  44.476-143.504  1.00 62.48           C  
ATOM   4250  O3' G   A 202     -32.194  43.221-144.119  1.00 62.48           O  
ATOM   4251  C2' G   A 202     -33.697  44.461-142.631  1.00 62.48           C  
ATOM   4252  O2' G   A 202     -33.834  43.267-141.888  1.00 62.48           O  
ATOM   4253  C1' G   A 202     -33.429  45.635-141.687  1.00 62.48           C  
ATOM   4254  N1  G   A 202     -37.797  48.169-142.014  1.00 53.86           N  
ATOM   4255  C2  G   A 202     -37.522  46.968-141.405  1.00 53.86           C  
ATOM   4256  N2  G   A 202     -38.551  46.347-140.819  1.00 53.86           N  
ATOM   4257  N3  G   A 202     -36.325  46.415-141.374  1.00 53.86           N  
ATOM   4258  C4  G   A 202     -35.405  47.165-142.012  1.00 53.86           C  
ATOM   4259  C5  G   A 202     -35.571  48.376-142.650  1.00 53.86           C  
ATOM   4260  C6  G   A 202     -36.865  48.963-142.676  1.00 53.86           C  
ATOM   4261  O6  G   A 202     -37.219  50.031-143.192  1.00 53.86           O  
ATOM   4262  N7  G   A 202     -34.366  48.822-143.177  1.00 53.86           N  
ATOM   4263  C8  G   A 202     -33.510  47.889-142.860  1.00 53.86           C  
ATOM   4264  N9  G   A 202     -34.079  46.852-142.162  1.00 53.86           N  
ATOM   4265  OP1 G   A 202     -28.425  46.330-145.393  1.00 62.48           O  
ATOM   4266  OP2 G   A 202     -30.064  48.261-145.815  1.00 62.48           O1-
ATOM   4267  P   G   A 203     -32.884  42.879-145.530  1.00180.00           P  
ATOM   4268  C5' G   A 203     -34.623  41.413-144.232  1.00180.00           C  
ATOM   4269  O5' G   A 203     -34.375  42.482-145.136  1.00180.00           O  
ATOM   4270  C4' G   A 203     -36.038  41.484-143.714  1.00180.00           C  
ATOM   4271  O4' G   A 203     -36.247  42.758-143.052  1.00180.00           O  
ATOM   4272  C3' G   A 203     -37.116  41.433-144.793  1.00180.00           C  
ATOM   4273  O3' G   A 203     -37.456  40.117-145.205  1.00180.00           O  
ATOM   4274  C2' G   A 203     -38.284  42.144-144.124  1.00180.00           C  
ATOM   4275  O2' G   A 203     -39.022  41.299-143.263  1.00180.00           O  
ATOM   4276  C1' G   A 203     -37.564  43.214-143.305  1.00180.00           C  
ATOM   4277  N1  G   A 203     -40.156  47.260-144.874  1.00 80.07           N  
ATOM   4278  C2  G   A 203     -40.582  46.163-144.168  1.00 80.07           C  
ATOM   4279  N2  G   A 203     -41.871  46.145-143.817  1.00 80.07           N  
ATOM   4280  N3  G   A 203     -39.801  45.157-143.826  1.00 80.07           N  
ATOM   4281  C4  G   A 203     -38.532  45.342-144.238  1.00 80.07           C  
ATOM   4282  C5  G   A 203     -37.999  46.399-144.943  1.00 80.07           C  
ATOM   4283  C6  G   A 203     -38.854  47.471-145.315  1.00 80.07           C  
ATOM   4284  O6  G   A 203     -38.578  48.496-145.949  1.00 80.07           O  
ATOM   4285  N7  G   A 203     -36.644  46.203-145.174  1.00 80.07           N  
ATOM   4286  C8  G   A 203     -36.385  45.054-144.610  1.00 80.07           C  
ATOM   4287  N9  G   A 203     -37.487  44.483-144.022  1.00 80.07           N  
ATOM   4288  OP1 G   A 203     -32.213  41.676-146.082  1.00180.00           O  
ATOM   4289  OP2 G   A 203     -32.936  44.126-146.336  1.00180.00           O1-
ATOM   4290  P   G   A 204     -38.522  39.912-146.389  1.00 77.36           P  
ATOM   4291  C5' G   A 204     -39.821  37.978-145.189  1.00 77.36           C  
ATOM   4292  O5' G   A 204     -39.800  39.327-145.641  1.00 77.36           O  
ATOM   4293  C4' G   A 204     -41.205  37.607-144.718  1.00 77.36           C  
ATOM   4294  O4' G   A 204     -41.494  38.225-143.439  1.00 77.36           O  
ATOM   4295  C3' G   A 204     -42.326  38.057-145.630  1.00 77.36           C  
ATOM   4296  O3' G   A 204     -42.500  37.142-146.705  1.00 77.36           O  
ATOM   4297  C2' G   A 204     -43.524  38.119-144.689  1.00 77.36           C  
ATOM   4298  O2' G   A 204     -44.148  36.863-144.513  1.00 77.36           O  
ATOM   4299  C1' G   A 204     -42.871  38.556-143.374  1.00 77.36           C  
ATOM   4300  N1  G   A 204     -44.877  42.165-140.421  1.00116.33           N  
ATOM   4301  C2  G   A 204     -44.989  40.800-140.325  1.00116.33           C  
ATOM   4302  N2  G   A 204     -45.734  40.336-139.311  1.00116.33           N  
ATOM   4303  N3  G   A 204     -44.411  39.951-141.160  1.00116.33           N  
ATOM   4304  C4  G   A 204     -43.700  40.588-142.115  1.00116.33           C  
ATOM   4305  C5  G   A 204     -43.524  41.943-142.297  1.00116.33           C  
ATOM   4306  C6  G   A 204     -44.151  42.842-141.394  1.00116.33           C  
ATOM   4307  O6  G   A 204     -44.117  44.079-141.389  1.00116.33           O  
ATOM   4308  N7  G   A 204     -42.715  42.192-143.397  1.00116.33           N  
ATOM   4309  C8  G   A 204     -42.421  41.006-143.857  1.00116.33           C  
ATOM   4310  N9  G   A 204     -42.989  39.989-143.127  1.00116.33           N  
ATOM   4311  OP1 G   A 204     -37.990  38.863-147.295  1.00 77.36           O  
ATOM   4312  OP2 G   A 204     -38.875  41.246-146.938  1.00 77.36           O1-
ATOM   4313  P   A   A 205     -42.870  37.700-148.165  1.00118.04           P  
ATOM   4314  C5' A   A 205     -45.413  37.168-147.813  1.00118.04           C  
ATOM   4315  O5' A   A 205     -44.392  38.138-148.023  1.00118.04           O  
ATOM   4316  C4' A   A 205     -46.687  37.847-147.379  1.00118.04           C  
ATOM   4317  O4' A   A 205     -46.480  38.499-146.100  1.00118.04           O  
ATOM   4318  C3' A   A 205     -47.163  38.949-148.311  1.00118.04           C  
ATOM   4319  O3' A   A 205     -47.938  38.427-149.378  1.00118.04           O  
ATOM   4320  C2' A   A 205     -47.946  39.866-147.382  1.00118.04           C  
ATOM   4321  O2' A   A 205     -49.272  39.426-147.164  1.00118.04           O  
ATOM   4322  C1' A   A 205     -47.136  39.755-146.089  1.00118.04           C  
ATOM   4323  N1  A   A 205     -45.825  44.375-144.216  1.00128.53           N  
ATOM   4324  C2  A   A 205     -46.919  43.621-144.053  1.00128.53           C  
ATOM   4325  N3  A   A 205     -47.198  42.420-144.556  1.00128.53           N  
ATOM   4326  C4  A   A 205     -46.183  41.979-145.319  1.00128.53           C  
ATOM   4327  C5  A   A 205     -44.995  42.639-145.578  1.00128.53           C  
ATOM   4328  C6  A   A 205     -44.825  43.903-144.992  1.00128.53           C  
ATOM   4329  N6  A   A 205     -43.738  44.656-145.164  1.00128.53           N  
ATOM   4330  N7  A   A 205     -44.181  41.878-146.406  1.00128.53           N  
ATOM   4331  C8  A   A 205     -44.885  40.796-146.629  1.00128.53           C  
ATOM   4332  N9  A   A 205     -46.110  40.794-146.011  1.00128.53           N  
ATOM   4333  OP1 A   A 205     -42.796  36.565-149.119  1.00118.04           O  
ATOM   4334  OP2 A   A 205     -42.062  38.921-148.413  1.00118.04           O1-
ATOM   4335  P   C   A 206     -47.930  39.184-150.793  1.00114.15           P  
ATOM   4336  C5' C   A 206     -50.133  40.407-150.066  1.00114.15           C  
ATOM   4337  O5' C   A 206     -48.783  40.495-150.507  1.00114.15           O  
ATOM   4338  C4' C   A 206     -50.686  41.789-149.848  1.00114.15           C  
ATOM   4339  O4' C   A 206     -50.071  42.380-148.674  1.00114.15           O  
ATOM   4340  C3' C   A 206     -50.364  42.750-150.968  1.00114.15           C  
ATOM   4341  O3' C   A 206     -51.296  42.601-152.030  1.00114.15           O  
ATOM   4342  C2' C   A 206     -50.410  44.105-150.275  1.00114.15           C  
ATOM   4343  O2' C   A 206     -51.722  44.615-150.147  1.00114.15           O  
ATOM   4344  C1' C   A 206     -49.843  43.762-148.895  1.00114.15           C  
ATOM   4345  N1  C   A 206     -48.391  43.984-148.838  1.00145.07           N  
ATOM   4346  C2  C   A 206     -47.898  45.290-148.903  1.00145.07           C  
ATOM   4347  O2  C   A 206     -48.703  46.232-148.958  1.00145.07           O  
ATOM   4348  N3  C   A 206     -46.559  45.491-148.904  1.00145.07           N  
ATOM   4349  C4  C   A 206     -45.728  44.447-148.836  1.00145.07           C  
ATOM   4350  N4  C   A 206     -44.416  44.685-148.854  1.00145.07           N  
ATOM   4351  C5  C   A 206     -46.206  43.109-148.746  1.00145.07           C  
ATOM   4352  C6  C   A 206     -47.530  42.925-148.747  1.00145.07           C  
ATOM   4353  OP1 C   A 206     -48.670  38.348-151.771  1.00114.15           O  
ATOM   4354  OP2 C   A 206     -46.535  39.600-151.088  1.00114.15           O1-
ATOM   4355  P   C   A 207     -50.756  42.328-153.520  1.00 94.07           P  
ATOM   4356  C5' C   A 207     -51.572  44.720-154.159  1.00 94.07           C  
ATOM   4357  O5' C   A 207     -50.502  43.789-154.097  1.00 94.07           O  
ATOM   4358  C4' C   A 207     -51.084  46.116-153.861  1.00 94.07           C  
ATOM   4359  O4' C   A 207     -50.349  46.122-152.607  1.00 94.07           O  
ATOM   4360  C3' C   A 207     -50.105  46.727-154.853  1.00 94.07           C  
ATOM   4361  O3' C   A 207     -50.731  47.289-155.998  1.00 94.07           O  
ATOM   4362  C2' C   A 207     -49.435  47.809-154.016  1.00 94.07           C  
ATOM   4363  O2' C   A 207     -50.192  49.000-153.946  1.00 94.07           O  
ATOM   4364  C1' C   A 207     -49.376  47.153-152.636  1.00 94.07           C  
ATOM   4365  N1  C   A 207     -48.038  46.591-152.392  1.00118.81           N  
ATOM   4366  C2  C   A 207     -46.979  47.487-152.281  1.00118.81           C  
ATOM   4367  O2  C   A 207     -47.229  48.697-152.316  1.00118.81           O  
ATOM   4368  N3  C   A 207     -45.720  47.022-152.133  1.00118.81           N  
ATOM   4369  C4  C   A 207     -45.502  45.708-152.074  1.00118.81           C  
ATOM   4370  N4  C   A 207     -44.236  45.294-151.950  1.00118.81           N  
ATOM   4371  C5  C   A 207     -46.571  44.762-152.141  1.00118.81           C  
ATOM   4372  C6  C   A 207     -47.815  45.245-152.298  1.00118.81           C  
ATOM   4373  OP1 C   A 207     -51.862  41.709-154.292  1.00 94.07           O  
ATOM   4374  OP2 C   A 207     -49.449  41.629-153.421  1.00 94.07           O1-
ATOM   4375  P   U   A 208     -49.841  47.645-157.286  1.00180.00           P  
ATOM   4376  C5' U   A 208     -49.259  50.120-156.616  1.00180.00           C  
ATOM   4377  O5' U   A 208     -48.842  48.764-156.752  1.00180.00           O  
ATOM   4378  C4' U   A 208     -48.081  51.035-156.820  1.00180.00           C  
ATOM   4379  O4' U   A 208     -47.171  50.916-155.695  1.00180.00           O  
ATOM   4380  C3' U   A 208     -47.269  50.602-158.030  1.00180.00           C  
ATOM   4381  O3' U   A 208     -47.756  51.118-159.260  1.00180.00           O  
ATOM   4382  C2' U   A 208     -45.860  51.061-157.678  1.00180.00           C  
ATOM   4383  O2' U   A 208     -45.629  52.424-157.971  1.00180.00           O  
ATOM   4384  C1' U   A 208     -45.836  50.841-156.163  1.00180.00           C  
ATOM   4385  N1  U   A 208     -45.310  49.519-155.795  1.00127.11           N  
ATOM   4386  C2  U   A 208     -43.940  49.354-155.743  1.00127.11           C  
ATOM   4387  O2  U   A 208     -43.156  50.252-155.993  1.00127.11           O  
ATOM   4388  N3  U   A 208     -43.523  48.095-155.386  1.00127.11           N  
ATOM   4389  C4  U   A 208     -44.321  47.009-155.089  1.00127.11           C  
ATOM   4390  O4  U   A 208     -43.796  45.940-154.773  1.00127.11           O  
ATOM   4391  C5  U   A 208     -45.725  47.260-155.173  1.00127.11           C  
ATOM   4392  C6  U   A 208     -46.161  48.476-155.512  1.00127.11           C  
ATOM   4393  OP1 U   A 208     -50.732  48.262-158.299  1.00180.00           O  
ATOM   4394  OP2 U   A 208     -49.037  46.449-157.647  1.00180.00           O1-
ATOM   4395  P   U   A 209     -48.056  50.109-160.474  1.00168.20           P  
ATOM   4396  C5' U   A 209     -45.673  51.014-161.062  1.00168.20           C  
ATOM   4397  O5' U   A 209     -46.880  50.407-161.503  1.00168.20           O  
ATOM   4398  C4' U   A 209     -45.540  52.390-161.664  1.00168.20           C  
ATOM   4399  O4' U   A 209     -46.683  53.198-161.296  1.00168.20           O  
ATOM   4400  C3' U   A 209     -44.355  53.222-161.186  1.00168.20           C  
ATOM   4401  O3' U   A 209     -43.199  52.881-161.947  1.00168.20           O  
ATOM   4402  C2' U   A 209     -44.797  54.665-161.440  1.00168.20           C  
ATOM   4403  O2' U   A 209     -44.447  55.119-162.731  1.00168.20           O  
ATOM   4404  C1' U   A 209     -46.325  54.564-161.355  1.00168.20           C  
ATOM   4405  N1  U   A 209     -46.975  55.285-160.249  1.00144.92           N  
ATOM   4406  C2  U   A 209     -47.048  56.663-160.346  1.00144.92           C  
ATOM   4407  O2  U   A 209     -46.584  57.284-161.287  1.00144.92           O  
ATOM   4408  N3  U   A 209     -47.684  57.287-159.301  1.00144.92           N  
ATOM   4409  C4  U   A 209     -48.241  56.688-158.191  1.00144.92           C  
ATOM   4410  O4  U   A 209     -48.795  57.387-157.340  1.00144.92           O  
ATOM   4411  C5  U   A 209     -48.119  55.262-158.159  1.00144.92           C  
ATOM   4412  C6  U   A 209     -47.504  54.625-159.164  1.00144.92           C  
ATOM   4413  OP1 U   A 209     -49.337  50.524-161.099  1.00168.20           O  
ATOM   4414  OP2 U   A 209     -47.898  48.718-159.977  1.00168.20           O1-
ATOM   4415  P   C   A 210     -41.730  53.100-161.329  1.00158.51           P  
ATOM   4416  C5' C   A 210     -40.647  52.092-159.167  1.00158.51           C  
ATOM   4417  O5' C   A 210     -41.556  51.936-160.254  1.00158.51           O  
ATOM   4418  C4' C   A 210     -40.053  50.760-158.760  1.00158.51           C  
ATOM   4419  O4' C   A 210     -41.055  49.941-158.101  1.00158.51           O  
ATOM   4420  C3' C   A 210     -39.406  49.889-159.830  1.00158.51           C  
ATOM   4421  O3' C   A 210     -38.266  49.274-159.237  1.00158.51           O  
ATOM   4422  C2' C   A 210     -40.464  48.815-160.075  1.00158.51           C  
ATOM   4423  O2' C   A 210     -39.919  47.589-160.522  1.00158.51           O  
ATOM   4424  C1' C   A 210     -41.058  48.654-158.677  1.00158.51           C  
ATOM   4425  N1  C   A 210     -42.428  48.123-158.634  1.00147.65           N  
ATOM   4426  C2  C   A 210     -42.631  46.852-158.087  1.00147.65           C  
ATOM   4427  O2  C   A 210     -41.649  46.213-157.679  1.00147.65           O  
ATOM   4428  N3  C   A 210     -43.885  46.353-158.017  1.00147.65           N  
ATOM   4429  C4  C   A 210     -44.914  47.072-158.470  1.00147.65           C  
ATOM   4430  N4  C   A 210     -46.136  46.545-158.369  1.00147.65           N  
ATOM   4431  C5  C   A 210     -44.735  48.365-159.043  1.00147.65           C  
ATOM   4432  C6  C   A 210     -43.486  48.848-159.104  1.00147.65           C  
ATOM   4433  OP1 C   A 210     -41.735  54.399-160.611  1.00158.51           O  
ATOM   4434  OP2 C   A 210     -40.747  52.869-162.418  1.00158.51           O1-
ATOM   4435  P   G   A 211     -36.806  49.909-159.453  1.00126.68           P  
ATOM   4436  C5' G   A 211     -36.869  51.650-157.480  1.00126.68           C  
ATOM   4437  O5' G   A 211     -36.938  51.391-158.882  1.00126.68           O  
ATOM   4438  C4' G   A 211     -36.691  53.130-157.235  1.00126.68           C  
ATOM   4439  O4' G   A 211     -37.698  53.865-157.976  1.00126.68           O  
ATOM   4440  C3' G   A 211     -36.801  53.665-155.803  1.00126.68           C  
ATOM   4441  O3' G   A 211     -35.611  53.518-155.033  1.00126.68           O  
ATOM   4442  C2' G   A 211     -37.148  55.132-156.031  1.00126.68           C  
ATOM   4443  O2' G   A 211     -36.009  55.927-156.290  1.00126.68           O  
ATOM   4444  C1' G   A 211     -38.018  55.060-157.288  1.00126.68           C  
ATOM   4445  N1  G   A 211     -41.968  52.385-155.533  1.00133.28           N  
ATOM   4446  C2  G   A 211     -40.657  52.005-155.675  1.00133.28           C  
ATOM   4447  N2  G   A 211     -40.360  50.752-155.300  1.00133.28           N  
ATOM   4448  N3  G   A 211     -39.707  52.794-156.150  1.00133.28           N  
ATOM   4449  C4  G   A 211     -40.182  54.014-156.480  1.00133.28           C  
ATOM   4450  C5  G   A 211     -41.472  54.491-156.378  1.00133.28           C  
ATOM   4451  C6  G   A 211     -42.480  53.635-155.865  1.00133.28           C  
ATOM   4452  O6  G   A 211     -43.682  53.873-155.696  1.00133.28           O  
ATOM   4453  N7  G   A 211     -41.549  55.803-156.825  1.00133.28           N  
ATOM   4454  C8  G   A 211     -40.329  56.095-157.183  1.00133.28           C  
ATOM   4455  N9  G   A 211     -39.449  55.056-156.998  1.00133.28           N  
ATOM   4456  OP1 G   A 211     -36.562  49.994-160.916  1.00126.68           O  
ATOM   4457  OP2 G   A 211     -35.849  49.168-158.592  1.00126.68           O1-
ATOM   4458  P   G   A 212     -35.713  53.327-153.439  1.00 84.89           P  
ATOM   4459  C5' G   A 212     -37.461  54.279-151.716  1.00 84.89           C  
ATOM   4460  O5' G   A 212     -36.841  54.363-152.998  1.00 84.89           O  
ATOM   4461  C4' G   A 212     -38.943  54.545-151.842  1.00 84.89           C  
ATOM   4462  O4' G   A 212     -39.486  53.702-152.889  1.00 84.89           O  
ATOM   4463  C3' G   A 212     -39.797  54.243-150.616  1.00 84.89           C  
ATOM   4464  O3' G   A 212     -39.840  55.270-149.632  1.00 84.89           O  
ATOM   4465  C2' G   A 212     -41.168  53.976-151.224  1.00 84.89           C  
ATOM   4466  O2' G   A 212     -41.891  55.163-151.481  1.00 84.89           O  
ATOM   4467  C1' G   A 212     -40.796  53.294-152.542  1.00 84.89           C  
ATOM   4468  N1  G   A 212     -43.679  49.134-152.405  1.00143.38           N  
ATOM   4469  C2  G   A 212     -44.041  50.449-152.572  1.00143.38           C  
ATOM   4470  N2  G   A 212     -45.346  50.692-152.714  1.00143.38           N  
ATOM   4471  N3  G   A 212     -43.186  51.452-152.599  1.00143.38           N  
ATOM   4472  C4  G   A 212     -41.914  51.035-152.450  1.00143.38           C  
ATOM   4473  C5  G   A 212     -41.441  49.751-152.281  1.00143.38           C  
ATOM   4474  C6  G   A 212     -42.374  48.678-152.247  1.00143.38           C  
ATOM   4475  O6  G   A 212     -42.158  47.465-152.103  1.00143.38           O  
ATOM   4476  N7  G   A 212     -40.058  49.748-152.167  1.00143.38           N  
ATOM   4477  C8  G   A 212     -39.724  51.007-152.263  1.00143.38           C  
ATOM   4478  N9  G   A 212     -40.805  51.840-152.428  1.00143.38           N  
ATOM   4479  OP1 G   A 212     -34.422  53.778-152.858  1.00 84.89           O  
ATOM   4480  OP2 G   A 212     -36.202  51.953-153.161  1.00 84.89           O1-
ATOM   4481  P   G   A 213     -40.663  55.030-148.272  1.00 94.63           P  
ATOM   4482  C5' G   A 213     -43.161  55.530-147.645  1.00 94.63           C  
ATOM   4483  O5' G   A 213     -42.069  55.733-148.537  1.00 94.63           O  
ATOM   4484  C4' G   A 213     -44.413  55.186-148.418  1.00 94.63           C  
ATOM   4485  O4' G   A 213     -44.080  54.307-149.520  1.00 94.63           O  
ATOM   4486  C3' G   A 213     -45.453  54.435-147.607  1.00 94.63           C  
ATOM   4487  O3' G   A 213     -46.295  55.340-146.901  1.00 94.63           O  
ATOM   4488  C2' G   A 213     -46.203  53.631-148.663  1.00 94.63           C  
ATOM   4489  O2' G   A 213     -47.232  54.374-149.284  1.00 94.63           O  
ATOM   4490  C1' G   A 213     -45.096  53.334-149.681  1.00 94.63           C  
ATOM   4491  N1  G   A 213     -45.781  48.313-149.155  1.00 98.15           N  
ATOM   4492  C2  G   A 213     -46.722  49.304-149.275  1.00 98.15           C  
ATOM   4493  N2  G   A 213     -48.003  48.906-149.248  1.00 98.15           N  
ATOM   4494  N3  G   A 213     -46.430  50.589-149.410  1.00 98.15           N  
ATOM   4495  C4  G   A 213     -45.097  50.804-149.408  1.00 98.15           C  
ATOM   4496  C5  G   A 213     -44.078  49.881-149.293  1.00 98.15           C  
ATOM   4497  C6  G   A 213     -44.405  48.512-149.157  1.00 98.15           C  
ATOM   4498  O6  G   A 213     -43.640  47.547-149.049  1.00 98.15           O  
ATOM   4499  N7  G   A 213     -42.840  50.505-149.348  1.00 98.15           N  
ATOM   4500  C8  G   A 213     -43.121  51.770-149.492  1.00 98.15           C  
ATOM   4501  N9  G   A 213     -44.470  52.023-149.533  1.00 98.15           N  
ATOM   4502  OP1 G   A 213     -39.969  55.768-147.186  1.00 94.63           O  
ATOM   4503  OP2 G   A 213     -40.902  53.571-148.129  1.00 94.63           O1-
ATOM   4504  P   C   A 214     -46.560  55.116-145.333  1.00 84.76           P  
ATOM   4505  C5' C   A 214     -47.688  52.749-145.427  1.00 84.76           C  
ATOM   4506  O5' C   A 214     -46.528  53.533-145.175  1.00 84.76           O  
ATOM   4507  C4' C   A 214     -47.479  51.347-144.916  1.00 84.76           C  
ATOM   4508  O4' C   A 214     -46.622  50.609-145.821  1.00 84.76           O  
ATOM   4509  C3' C   A 214     -46.767  51.298-143.577  1.00 84.76           C  
ATOM   4510  O3' C   A 214     -47.682  51.457-142.500  1.00 84.76           O  
ATOM   4511  C2' C   A 214     -46.094  49.928-143.592  1.00 84.76           C  
ATOM   4512  O2' C   A 214     -46.950  48.889-143.163  1.00 84.76           O  
ATOM   4513  C1' C   A 214     -45.780  49.746-145.080  1.00 84.76           C  
ATOM   4514  N1  C   A 214     -44.384  50.021-145.456  1.00101.97           N  
ATOM   4515  C2  C   A 214     -43.424  49.033-145.234  1.00101.97           C  
ATOM   4516  O2  C   A 214     -43.774  47.971-144.707  1.00101.97           O  
ATOM   4517  N3  C   A 214     -42.141  49.261-145.598  1.00101.97           N  
ATOM   4518  C4  C   A 214     -41.806  50.422-146.163  1.00101.97           C  
ATOM   4519  N4  C   A 214     -40.531  50.600-146.518  1.00101.97           N  
ATOM   4520  C5  C   A 214     -42.763  51.450-146.394  1.00101.97           C  
ATOM   4521  C6  C   A 214     -44.029  51.211-146.027  1.00101.97           C  
ATOM   4522  OP1 C   A 214     -47.939  55.580-145.036  1.00 84.76           O  
ATOM   4523  OP2 C   A 214     -45.416  55.682-144.574  1.00 84.76           O1-
ATOM   4524  P   C   A 215     -47.194  52.159-141.141  1.00 88.38           P  
ATOM   4525  C5' C   A 215     -46.995  49.719-140.226  1.00 88.38           C  
ATOM   4526  O5' C   A 215     -46.399  50.998-140.399  1.00 88.38           O  
ATOM   4527  C4' C   A 215     -45.943  48.686-139.913  1.00 88.38           C  
ATOM   4528  O4' C   A 215     -45.114  48.436-141.077  1.00 88.38           O  
ATOM   4529  C3' C   A 215     -44.957  49.062-138.825  1.00 88.38           C  
ATOM   4530  O3' C   A 215     -45.511  48.796-137.544  1.00 88.38           O  
ATOM   4531  C2' C   A 215     -43.758  48.168-139.127  1.00 88.38           C  
ATOM   4532  O2' C   A 215     -43.878  46.882-138.556  1.00 88.38           O  
ATOM   4533  C1' C   A 215     -43.819  48.051-140.653  1.00 88.38           C  
ATOM   4534  N1  C   A 215     -42.811  48.864-141.352  1.00106.93           N  
ATOM   4535  C2  C   A 215     -41.501  48.390-141.393  1.00106.93           C  
ATOM   4536  O2  C   A 215     -41.247  47.305-140.853  1.00106.93           O  
ATOM   4537  N3  C   A 215     -40.547  49.120-142.014  1.00106.93           N  
ATOM   4538  C4  C   A 215     -40.867  50.282-142.585  1.00106.93           C  
ATOM   4539  N4  C   A 215     -39.891  50.971-143.185  1.00106.93           N  
ATOM   4540  C5  C   A 215     -42.200  50.790-142.567  1.00106.93           C  
ATOM   4541  C6  C   A 215     -43.134  50.053-141.945  1.00106.93           C  
ATOM   4542  OP1 C   A 215     -48.407  52.478-140.347  1.00 88.38           O  
ATOM   4543  OP2 C   A 215     -46.235  53.239-141.485  1.00 88.38           O1-
ATOM   4544  P   U   A 216     -45.079  49.702-136.290  1.00 84.70           P  
ATOM   4545  C5' U   A 216     -43.134  48.066-135.676  1.00 84.70           C  
ATOM   4546  O5' U   A 216     -43.535  49.364-136.097  1.00 84.70           O  
ATOM   4547  C4' U   A 216     -41.638  47.895-135.810  1.00 84.70           C  
ATOM   4548  O4' U   A 216     -41.252  47.917-137.209  1.00 84.70           O  
ATOM   4549  C3' U   A 216     -40.719  48.917-135.155  1.00 84.70           C  
ATOM   4550  O3' U   A 216     -40.546  48.691-133.763  1.00 84.70           O  
ATOM   4551  C2' U   A 216     -39.412  48.712-135.914  1.00 84.70           C  
ATOM   4552  O2' U   A 216     -38.648  47.638-135.404  1.00 84.70           O  
ATOM   4553  C1' U   A 216     -39.910  48.361-137.317  1.00 84.70           C  
ATOM   4554  N1  U   A 216     -39.842  49.513-138.227  1.00 76.77           N  
ATOM   4555  C2  U   A 216     -38.605  49.806-138.764  1.00 76.77           C  
ATOM   4556  O2  U   A 216     -37.622  49.129-138.540  1.00 76.77           O  
ATOM   4557  N3  U   A 216     -38.563  50.915-139.570  1.00 76.77           N  
ATOM   4558  C4  U   A 216     -39.621  51.742-139.893  1.00 76.77           C  
ATOM   4559  O4  U   A 216     -39.427  52.716-140.623  1.00 76.77           O  
ATOM   4560  C5  U   A 216     -40.877  51.358-139.317  1.00 76.77           C  
ATOM   4561  C6  U   A 216     -40.943  50.282-138.524  1.00 76.77           C  
ATOM   4562  OP1 U   A 216     -45.816  49.192-135.106  1.00 84.70           O  
ATOM   4563  OP2 U   A 216     -45.208  51.131-136.675  1.00 84.70           O1-
ATOM   4564  P   C   A 217     -40.090  49.906-132.814  1.00 75.09           P  
ATOM   4565  C5' C   A 217     -37.608  49.072-132.671  1.00 75.09           C  
ATOM   4566  O5' C   A 217     -38.532  50.062-133.110  1.00 75.09           O  
ATOM   4567  C4' C   A 217     -36.216  49.387-133.170  1.00 75.09           C  
ATOM   4568  O4' C   A 217     -36.178  49.278-134.617  1.00 75.09           O  
ATOM   4569  C3' C   A 217     -35.649  50.774-132.879  1.00 75.09           C  
ATOM   4570  O3' C   A 217     -35.101  50.894-131.574  1.00 75.09           O  
ATOM   4571  C2' C   A 217     -34.584  50.922-133.959  1.00 75.09           C  
ATOM   4572  O2' C   A 217     -33.369  50.283-133.623  1.00 75.09           O  
ATOM   4573  C1' C   A 217     -35.235  50.200-135.139  1.00 75.09           C  
ATOM   4574  N1  C   A 217     -35.940  51.143-136.020  1.00 39.31           N  
ATOM   4575  C2  C   A 217     -35.224  51.766-137.045  1.00 39.31           C  
ATOM   4576  O2  C   A 217     -34.025  51.485-137.196  1.00 39.31           O  
ATOM   4577  N3  C   A 217     -35.854  52.657-137.844  1.00 39.31           N  
ATOM   4578  C4  C   A 217     -37.146  52.930-137.650  1.00 39.31           C  
ATOM   4579  N4  C   A 217     -37.725  53.822-138.456  1.00 39.31           N  
ATOM   4580  C5  C   A 217     -37.902  52.301-136.619  1.00 39.31           C  
ATOM   4581  C6  C   A 217     -37.266  51.420-135.836  1.00 39.31           C  
ATOM   4582  OP1 C   A 217     -40.253  49.460-131.408  1.00 75.09           O  
ATOM   4583  OP2 C   A 217     -40.777  51.139-133.278  1.00 75.09           O1-
ATOM   4584  P   U   A 218     -35.057  52.337-130.869  1.00 65.31           P  
ATOM   4585  C5' U   A 218     -32.600  52.638-131.725  1.00 65.31           C  
ATOM   4586  O5' U   A 218     -33.937  53.122-131.687  1.00 65.31           O  
ATOM   4587  C4' U   A 218     -31.741  53.509-132.610  1.00 65.31           C  
ATOM   4588  O4' U   A 218     -32.092  53.325-134.007  1.00 65.31           O  
ATOM   4589  C3' U   A 218     -31.843  55.011-132.391  1.00 65.31           C  
ATOM   4590  O3' U   A 218     -31.059  55.447-131.291  1.00 65.31           O  
ATOM   4591  C2' U   A 218     -31.341  55.569-133.718  1.00 65.31           C  
ATOM   4592  O2' U   A 218     -29.930  55.619-133.794  1.00 65.31           O  
ATOM   4593  C1' U   A 218     -31.872  54.536-134.713  1.00 65.31           C  
ATOM   4594  N1  U   A 218     -33.137  54.972-135.321  1.00 49.45           N  
ATOM   4595  C2  U   A 218     -33.059  55.791-136.431  1.00 49.45           C  
ATOM   4596  O2  U   A 218     -31.999  56.131-136.929  1.00 49.45           O  
ATOM   4597  N3  U   A 218     -34.268  56.198-136.938  1.00 49.45           N  
ATOM   4598  C4  U   A 218     -35.520  55.873-136.460  1.00 49.45           C  
ATOM   4599  O4  U   A 218     -36.517  56.347-137.006  1.00 49.45           O  
ATOM   4600  C5  U   A 218     -35.517  55.010-135.318  1.00 49.45           C  
ATOM   4601  C6  U   A 218     -34.353  54.598-134.801  1.00 49.45           C  
ATOM   4602  OP1 U   A 218     -34.569  52.145-129.479  1.00 65.31           O  
ATOM   4603  OP2 U   A 218     -36.361  53.008-131.102  1.00 65.31           O1-
ATOM   4604  P   U   A 219     -31.511  56.754-130.475  1.00 59.29           P  
ATOM   4605  C5' U   A 219     -29.701  57.992-131.906  1.00 59.29           C  
ATOM   4606  O5' U   A 219     -31.032  57.954-131.405  1.00 59.29           O  
ATOM   4607  C4' U   A 219     -29.605  58.936-133.081  1.00 59.29           C  
ATOM   4608  O4' U   A 219     -30.286  58.372-134.233  1.00 59.29           O  
ATOM   4609  C3' U   A 219     -30.224  60.322-132.926  1.00 59.29           C  
ATOM   4610  O3' U   A 219     -29.401  61.233-132.213  1.00 59.29           O  
ATOM   4611  C2' U   A 219     -30.432  60.745-134.374  1.00 59.29           C  
ATOM   4612  O2' U   A 219     -29.257  61.260-134.969  1.00 59.29           O  
ATOM   4613  C1' U   A 219     -30.808  59.418-135.036  1.00 59.29           C  
ATOM   4614  N1  U   A 219     -32.267  59.264-135.126  1.00 52.02           N  
ATOM   4615  C2  U   A 219     -32.918  59.954-136.131  1.00 52.02           C  
ATOM   4616  O2  U   A 219     -32.331  60.645-136.945  1.00 52.02           O  
ATOM   4617  N3  U   A 219     -34.282  59.806-136.145  1.00 52.02           N  
ATOM   4618  C4  U   A 219     -35.045  59.051-135.279  1.00 52.02           C  
ATOM   4619  O4  U   A 219     -36.271  59.051-135.395  1.00 52.02           O  
ATOM   4620  C5  U   A 219     -34.296  58.352-134.279  1.00 52.02           C  
ATOM   4621  C6  U   A 219     -32.965  58.479-134.238  1.00 52.02           C  
ATOM   4622  OP1 U   A 219     -30.733  56.793-129.211  1.00 59.29           O  
ATOM   4623  OP2 U   A 219     -32.995  56.774-130.424  1.00 59.29           O1-
ATOM   4624  P   G   A 220     -30.086  62.392-131.335  1.00 65.77           P  
ATOM   4625  C5' G   A 220     -29.554  64.082-133.267  1.00 65.77           C  
ATOM   4626  O5' G   A 220     -30.521  63.480-132.413  1.00 65.77           O  
ATOM   4627  C4' G   A 220     -30.224  64.684-134.479  1.00 65.77           C  
ATOM   4628  O4' G   A 220     -30.916  63.642-135.215  1.00 65.77           O  
ATOM   4629  C3' G   A 220     -31.303  65.738-134.195  1.00 65.77           C  
ATOM   4630  O3' G   A 220     -30.796  67.049-133.982  1.00 65.77           O  
ATOM   4631  C2' G   A 220     -32.162  65.657-135.450  1.00 65.77           C  
ATOM   4632  O2' G   A 220     -31.616  66.387-136.529  1.00 65.77           O  
ATOM   4633  C1' G   A 220     -32.115  64.161-135.762  1.00 65.77           C  
ATOM   4634  N1  G   A 220     -37.104  63.389-135.932  1.00 45.75           N  
ATOM   4635  C2  G   A 220     -36.313  64.157-136.743  1.00 45.75           C  
ATOM   4636  N2  G   A 220     -36.941  64.820-137.725  1.00 45.75           N  
ATOM   4637  N3  G   A 220     -35.007  64.269-136.603  1.00 45.75           N  
ATOM   4638  C4  G   A 220     -34.548  63.539-135.565  1.00 45.75           C  
ATOM   4639  C5  G   A 220     -35.257  62.741-134.689  1.00 45.75           C  
ATOM   4640  C6  G   A 220     -36.667  62.638-134.850  1.00 45.75           C  
ATOM   4641  O6  G   A 220     -37.492  62.002-134.166  1.00 45.75           O  
ATOM   4642  N7  G   A 220     -34.407  62.160-133.758  1.00 45.75           N  
ATOM   4643  C8  G   A 220     -33.223  62.611-134.076  1.00 45.75           C  
ATOM   4644  N9  G   A 220     -33.242  63.458-135.159  1.00 45.75           N  
ATOM   4645  OP1 G   A 220     -29.037  62.985-130.469  1.00 65.77           O  
ATOM   4646  OP2 G   A 220     -31.317  61.832-130.719  1.00 65.77           O1-
ATOM   4647  P   C   A 221     -31.760  68.178-133.368  1.00 38.08           P  
ATOM   4648  C5' C   A 221     -32.763  68.969-135.661  1.00 38.08           C  
ATOM   4649  O5' C   A 221     -32.946  68.283-134.427  1.00 38.08           O  
ATOM   4650  C4' C   A 221     -34.092  69.447-136.189  1.00 38.08           C  
ATOM   4651  O4' C   A 221     -34.926  68.309-136.525  1.00 38.08           O  
ATOM   4652  C3' C   A 221     -34.921  70.243-135.198  1.00 38.08           C  
ATOM   4653  O3' C   A 221     -34.530  71.605-135.143  1.00 38.08           O  
ATOM   4654  C2' C   A 221     -36.340  70.046-135.715  1.00 38.08           C  
ATOM   4655  O2' C   A 221     -36.674  70.928-136.767  1.00 38.08           O  
ATOM   4656  C1' C   A 221     -36.282  68.606-136.233  1.00 38.08           C  
ATOM   4657  N1  C   A 221     -36.750  67.652-135.217  1.00 48.27           N  
ATOM   4658  C2  C   A 221     -38.086  67.701-134.820  1.00 48.27           C  
ATOM   4659  O2  C   A 221     -38.841  68.508-135.372  1.00 48.27           O  
ATOM   4660  N3  C   A 221     -38.520  66.867-133.848  1.00 48.27           N  
ATOM   4661  C4  C   A 221     -37.674  66.000-133.289  1.00 48.27           C  
ATOM   4662  N4  C   A 221     -38.144  65.205-132.323  1.00 48.27           N  
ATOM   4663  C5  C   A 221     -36.311  65.910-133.694  1.00 48.27           C  
ATOM   4664  C6  C   A 221     -35.895  66.745-134.655  1.00 48.27           C  
ATOM   4665  OP1 C   A 221     -31.018  69.464-133.383  1.00 38.08           O  
ATOM   4666  OP2 C   A 221     -32.326  67.672-132.092  1.00 38.08           O1-
ATOM   4667  P   C   A 222     -34.604  72.387-133.744  1.00 38.28           P  
ATOM   4668  C5' C   A 222     -36.792  73.535-134.605  1.00 38.28           C  
ATOM   4669  O5' C   A 222     -36.148  72.748-133.613  1.00 38.28           O  
ATOM   4670  C4' C   A 222     -38.233  73.755-134.233  1.00 38.28           C  
ATOM   4671  O4' C   A 222     -38.978  72.519-134.387  1.00 38.28           O  
ATOM   4672  C3' C   A 222     -38.442  74.132-132.775  1.00 38.28           C  
ATOM   4673  O3' C   A 222     -38.205  75.501-132.492  1.00 38.28           O  
ATOM   4674  C2' C   A 222     -39.881  73.702-132.527  1.00 38.28           C  
ATOM   4675  O2' C   A 222     -40.827  74.655-132.968  1.00 38.28           O  
ATOM   4676  C1' C   A 222     -39.970  72.434-133.378  1.00 38.28           C  
ATOM   4677  N1  C   A 222     -39.705  71.242-132.560  1.00 43.92           N  
ATOM   4678  C2  C   A 222     -40.722  70.769-131.740  1.00 43.92           C  
ATOM   4679  O2  C   A 222     -41.817  71.340-131.771  1.00 43.92           O  
ATOM   4680  N3  C   A 222     -40.489  69.706-130.937  1.00 43.92           N  
ATOM   4681  C4  C   A 222     -39.293  69.117-130.944  1.00 43.92           C  
ATOM   4682  N4  C   A 222     -39.104  68.078-130.125  1.00 43.92           N  
ATOM   4683  C5  C   A 222     -38.237  69.567-131.791  1.00 43.92           C  
ATOM   4684  C6  C   A 222     -38.486  70.622-132.579  1.00 43.92           C  
ATOM   4685  OP1 C   A 222     -33.839  73.651-133.886  1.00 38.28           O  
ATOM   4686  OP2 C   A 222     -34.257  71.436-132.658  1.00 38.28           O1-
ATOM   4687  P   A   A 223     -37.702  75.918-131.026  1.00 28.63           P  
ATOM   4688  C5' A   A 223     -40.152  76.668-130.497  1.00 28.63           C  
ATOM   4689  O5' A   A 223     -39.034  75.859-130.157  1.00 28.63           O  
ATOM   4690  C4' A   A 223     -41.295  76.404-129.550  1.00 28.63           C  
ATOM   4691  O4' A   A 223     -41.877  75.100-129.811  1.00 28.63           O  
ATOM   4692  C3' A   A 223     -40.902  76.343-128.074  1.00 28.63           C  
ATOM   4693  O3' A   A 223     -40.702  77.595-127.439  1.00 28.63           O  
ATOM   4694  C2' A   A 223     -42.046  75.535-127.477  1.00 28.63           C  
ATOM   4695  O2' A   A 223     -43.198  76.314-127.228  1.00 28.63           O  
ATOM   4696  C1' A   A 223     -42.323  74.525-128.593  1.00 28.63           C  
ATOM   4697  N1  A   A 223     -42.100  70.111-125.976  1.00 60.78           N  
ATOM   4698  C2  A   A 223     -43.035  71.065-126.051  1.00 60.78           C  
ATOM   4699  N3  A   A 223     -43.047  72.178-126.781  1.00 60.78           N  
ATOM   4700  C4  A   A 223     -41.924  72.275-127.513  1.00 60.78           C  
ATOM   4701  C5  A   A 223     -40.876  71.374-127.548  1.00 60.78           C  
ATOM   4702  C6  A   A 223     -40.985  70.238-126.728  1.00 60.78           C  
ATOM   4703  N6  A   A 223     -40.052  69.286-126.654  1.00 60.78           N  
ATOM   4704  N7  A   A 223     -39.892  71.800-128.429  1.00 60.78           N  
ATOM   4705  C8  A   A 223     -40.353  72.938-128.889  1.00 60.78           C  
ATOM   4706  N9  A   A 223     -41.567  73.296-128.360  1.00 60.78           N  
ATOM   4707  OP1 A   A 223     -37.232  77.325-131.081  1.00 28.63           O  
ATOM   4708  OP2 A   A 223     -36.786  74.856-130.536  1.00 28.63           O1-
ATOM   4709  P   U   A 224     -39.603  77.716-126.274  1.00 55.40           P  
ATOM   4710  C5' U   A 224     -41.755  77.725-124.782  1.00 55.40           C  
ATOM   4711  O5' U   A 224     -40.408  77.304-124.966  1.00 55.40           O  
ATOM   4712  C4' U   A 224     -42.444  76.832-123.783  1.00 55.40           C  
ATOM   4713  O4' U   A 224     -42.621  75.509-124.350  1.00 55.40           O  
ATOM   4714  C3' U   A 224     -41.637  76.595-122.508  1.00 55.40           C  
ATOM   4715  O3' U   A 224     -41.784  77.634-121.550  1.00 55.40           O  
ATOM   4716  C2' U   A 224     -42.183  75.258-122.019  1.00 55.40           C  
ATOM   4717  O2' U   A 224     -43.385  75.393-121.288  1.00 55.40           O  
ATOM   4718  C1' U   A 224     -42.462  74.532-123.338  1.00 55.40           C  
ATOM   4719  N1  U   A 224     -41.375  73.626-123.736  1.00 40.86           N  
ATOM   4720  C2  U   A 224     -41.279  72.421-123.074  1.00 40.86           C  
ATOM   4721  O2  U   A 224     -42.051  72.087-122.191  1.00 40.86           O  
ATOM   4722  N3  U   A 224     -40.243  71.620-123.478  1.00 40.86           N  
ATOM   4723  C4  U   A 224     -39.310  71.889-124.452  1.00 40.86           C  
ATOM   4724  O4  U   A 224     -38.433  71.054-124.696  1.00 40.86           O  
ATOM   4725  C5  U   A 224     -39.475  73.157-125.098  1.00 40.86           C  
ATOM   4726  C6  U   A 224     -40.480  73.962-124.727  1.00 40.86           C  
ATOM   4727  OP1 U   A 224     -39.205  79.141-126.157  1.00 55.40           O  
ATOM   4728  OP2 U   A 224     -38.564  76.681-126.516  1.00 55.40           O1-
ATOM   4729  P   C   A 225     -40.558  77.992-120.577  1.00 62.13           P  
ATOM   4730  C5' C   A 225     -41.861  76.733-118.688  1.00 62.13           C  
ATOM   4731  O5' C   A 225     -40.660  76.888-119.435  1.00 62.13           O  
ATOM   4732  C4' C   A 225     -41.825  75.452-117.892  1.00 62.13           C  
ATOM   4733  O4' C   A 225     -41.829  74.305-118.781  1.00 62.13           O  
ATOM   4734  C3' C   A 225     -40.579  75.273-117.053  1.00 62.13           C  
ATOM   4735  O3' C   A 225     -40.690  75.953-115.808  1.00 62.13           O  
ATOM   4736  C2' C   A 225     -40.495  73.759-116.875  1.00 62.13           C  
ATOM   4737  O2' C   A 225     -41.264  73.291-115.786  1.00 62.13           O  
ATOM   4738  C1' C   A 225     -41.098  73.247-118.187  1.00 62.13           C  
ATOM   4739  N1  C   A 225     -40.090  72.758-119.142  1.00 56.33           N  
ATOM   4740  C2  C   A 225     -39.512  71.507-118.912  1.00 56.33           C  
ATOM   4741  O2  C   A 225     -39.884  70.851-117.930  1.00 56.33           O  
ATOM   4742  N3  C   A 225     -38.567  71.044-119.763  1.00 56.33           N  
ATOM   4743  C4  C   A 225     -38.198  71.781-120.812  1.00 56.33           C  
ATOM   4744  N4  C   A 225     -37.258  71.287-121.622  1.00 56.33           N  
ATOM   4745  C5  C   A 225     -38.778  73.057-121.078  1.00 56.33           C  
ATOM   4746  C6  C   A 225     -39.714  73.502-120.226  1.00 56.33           C  
ATOM   4747  OP1 C   A 225     -40.843  79.317-119.970  1.00 62.13           O  
ATOM   4748  OP2 C   A 225     -39.291  77.782-121.322  1.00 62.13           O1-
ATOM   4749  P   G   A 226     -39.360  76.473-115.074  1.00 52.38           P  
ATOM   4750  C5' G   A 226     -37.145  75.096-114.762  1.00 52.38           C  
ATOM   4751  O5' G   A 226     -38.263  75.433-115.568  1.00 52.38           O  
ATOM   4752  C4' G   A 226     -37.302  73.692-114.238  1.00 52.38           C  
ATOM   4753  O4' G   A 226     -37.859  72.849-115.276  1.00 52.38           O  
ATOM   4754  C3' G   A 226     -35.980  73.044-113.868  1.00 52.38           C  
ATOM   4755  O3' G   A 226     -35.538  73.386-112.563  1.00 52.38           O  
ATOM   4756  C2' G   A 226     -36.273  71.561-114.056  1.00 52.38           C  
ATOM   4757  O2' G   A 226     -36.924  70.981-112.943  1.00 52.38           O  
ATOM   4758  C1' G   A 226     -37.220  71.587-115.259  1.00 52.38           C  
ATOM   4759  N1  G   A 226     -33.891  68.846-117.907  1.00 45.50           N  
ATOM   4760  C2  G   A 226     -34.427  68.601-116.670  1.00 45.50           C  
ATOM   4761  N2  G   A 226     -34.008  67.487-116.053  1.00 45.50           N  
ATOM   4762  N3  G   A 226     -35.310  69.387-116.083  1.00 45.50           N  
ATOM   4763  C4  G   A 226     -35.626  70.449-116.853  1.00 45.50           C  
ATOM   4764  C5  G   A 226     -35.151  70.780-118.104  1.00 45.50           C  
ATOM   4765  C6  G   A 226     -34.195  69.935-118.714  1.00 45.50           C  
ATOM   4766  O6  G   A 226     -33.642  70.059-119.814  1.00 45.50           O  
ATOM   4767  N7  G   A 226     -35.732  71.956-118.556  1.00 45.50           N  
ATOM   4768  C8  G   A 226     -36.526  72.316-117.586  1.00 45.50           C  
ATOM   4769  N9  G   A 226     -36.497  71.452-116.517  1.00 45.50           N  
ATOM   4770  OP1 G   A 226     -39.546  76.295-113.612  1.00 52.38           O  
ATOM   4771  OP2 G   A 226     -39.011  77.811-115.614  1.00 52.38           O1-
ATOM   4772  P   G   A 227     -34.033  73.906-112.355  1.00 55.10           P  
ATOM   4773  C5' G   A 227     -33.457  71.428-111.740  1.00 55.10           C  
ATOM   4774  O5' G   A 227     -33.161  72.584-112.512  1.00 55.10           O  
ATOM   4775  C4' G   A 227     -32.554  70.291-112.141  1.00 55.10           C  
ATOM   4776  O4' G   A 227     -32.916  69.806-113.459  1.00 55.10           O  
ATOM   4777  C3' G   A 227     -31.075  70.624-112.248  1.00 55.10           C  
ATOM   4778  O3' G   A 227     -30.412  70.628-110.992  1.00 55.10           O  
ATOM   4779  C2' G   A 227     -30.558  69.548-113.195  1.00 55.10           C  
ATOM   4780  O2' G   A 227     -30.266  68.331-112.539  1.00 55.10           O  
ATOM   4781  C1' G   A 227     -31.754  69.355-114.130  1.00 55.10           C  
ATOM   4782  N1  G   A 227     -29.308  69.593-118.541  1.00 48.29           N  
ATOM   4783  C2  G   A 227     -29.158  68.715-117.496  1.00 48.29           C  
ATOM   4784  N2  G   A 227     -28.222  67.775-117.636  1.00 48.29           N  
ATOM   4785  N3  G   A 227     -29.869  68.761-116.388  1.00 48.29           N  
ATOM   4786  C4  G   A 227     -30.741  69.787-116.390  1.00 48.29           C  
ATOM   4787  C5  G   A 227     -30.966  70.726-117.372  1.00 48.29           C  
ATOM   4788  C6  G   A 227     -30.212  70.649-118.575  1.00 48.29           C  
ATOM   4789  O6  G   A 227     -30.275  71.373-119.577  1.00 48.29           O  
ATOM   4790  N7  G   A 227     -31.963  71.613-116.984  1.00 48.29           N  
ATOM   4791  C8  G   A 227     -32.318  71.198-115.797  1.00 48.29           C  
ATOM   4792  N9  G   A 227     -31.616  70.091-115.382  1.00 48.29           N  
ATOM   4793  OP1 G   A 227     -33.904  74.390-110.958  1.00 55.10           O  
ATOM   4794  OP2 G   A 227     -33.698  74.814-113.482  1.00 55.10           O1-
ATOM   4795  P   A   A 228     -29.304  71.750-110.690  1.00 38.82           P  
ATOM   4796  C5' A   A 228     -27.516  69.963-111.372  1.00 38.82           C  
ATOM   4797  O5' A   A 228     -28.049  71.271-111.544  1.00 38.82           O  
ATOM   4798  C4' A   A 228     -26.605  69.611-112.522  1.00 38.82           C  
ATOM   4799  O4' A   A 228     -27.360  69.527-113.757  1.00 38.82           O  
ATOM   4800  C3' A   A 228     -25.497  70.601-112.814  1.00 38.82           C  
ATOM   4801  O3' A   A 228     -24.389  70.375-111.952  1.00 38.82           O  
ATOM   4802  C2' A   A 228     -25.172  70.327-114.279  1.00 38.82           C  
ATOM   4803  O2' A   A 228     -24.273  69.250-114.449  1.00 38.82           O  
ATOM   4804  C1' A   A 228     -26.543  69.938-114.840  1.00 38.82           C  
ATOM   4805  N1  A   A 228     -26.783  72.669-119.184  1.00 37.80           N  
ATOM   4806  C2  A   A 228     -26.002  71.652-118.800  1.00 37.80           C  
ATOM   4807  N3  A   A 228     -25.992  70.985-117.648  1.00 37.80           N  
ATOM   4808  C4  A   A 228     -26.928  71.467-116.813  1.00 37.80           C  
ATOM   4809  C5  A   A 228     -27.805  72.507-117.063  1.00 37.80           C  
ATOM   4810  C6  A   A 228     -27.715  73.130-118.321  1.00 37.80           C  
ATOM   4811  N6  A   A 228     -28.495  74.143-118.704  1.00 37.80           N  
ATOM   4812  N7  A   A 228     -28.630  72.727-115.968  1.00 37.80           N  
ATOM   4813  C8  A   A 228     -28.239  71.829-115.095  1.00 37.80           C  
ATOM   4814  N9  A   A 228     -27.214  71.032-115.541  1.00 37.80           N  
ATOM   4815  OP1 A   A 228     -28.955  71.664-109.250  1.00 38.82           O  
ATOM   4816  OP2 A   A 228     -29.787  73.037-111.253  1.00 38.82           O1-
ATOM   4817  P   U   A 229     -23.552  71.625-111.394  1.00 47.55           P  
ATOM   4818  C5' U   A 229     -21.899  71.266-113.391  1.00 47.55           C  
ATOM   4819  O5' U   A 229     -22.762  72.142-112.675  1.00 47.55           O  
ATOM   4820  C4' U   A 229     -21.538  71.861-114.730  1.00 47.55           C  
ATOM   4821  O4' U   A 229     -22.694  71.864-115.608  1.00 47.55           O  
ATOM   4822  C3' U   A 229     -21.104  73.321-114.689  1.00 47.55           C  
ATOM   4823  O3' U   A 229     -19.741  73.463-114.318  1.00 47.55           O  
ATOM   4824  C2' U   A 229     -21.369  73.780-116.118  1.00 47.55           C  
ATOM   4825  O2' U   A 229     -20.323  73.438-117.005  1.00 47.55           O  
ATOM   4826  C1' U   A 229     -22.626  72.985-116.475  1.00 47.55           C  
ATOM   4827  N1  U   A 229     -23.847  73.786-116.309  1.00 19.76           N  
ATOM   4828  C2  U   A 229     -24.149  74.698-117.302  1.00 19.76           C  
ATOM   4829  O2  U   A 229     -23.463  74.839-118.300  1.00 19.76           O  
ATOM   4830  N3  U   A 229     -25.282  75.441-117.083  1.00 19.76           N  
ATOM   4831  C4  U   A 229     -26.128  75.362-115.997  1.00 19.76           C  
ATOM   4832  O4  U   A 229     -27.094  76.124-115.927  1.00 19.76           O  
ATOM   4833  C5  U   A 229     -25.756  74.384-115.020  1.00 19.76           C  
ATOM   4834  C6  U   A 229     -24.656  73.647-115.206  1.00 19.76           C  
ATOM   4835  OP1 U   A 229     -22.566  71.101-110.415  1.00 47.55           O  
ATOM   4836  OP2 U   A 229     -24.511  72.680-110.977  1.00 47.55           O1-
ATOM   4837  P   G   A 230     -19.238  74.848-113.678  1.00 38.00           P  
ATOM   4838  C5' G   A 230     -18.444  75.739-116.007  1.00 38.00           C  
ATOM   4839  O5' G   A 230     -19.321  75.871-114.896  1.00 38.00           O  
ATOM   4840  C4' G   A 230     -18.843  76.691-117.107  1.00 38.00           C  
ATOM   4841  O4' G   A 230     -20.210  76.429-117.519  1.00 38.00           O  
ATOM   4842  C3' G   A 230     -18.864  78.155-116.695  1.00 38.00           C  
ATOM   4843  O3' G   A 230     -17.566  78.730-116.739  1.00 38.00           O  
ATOM   4844  C2' G   A 230     -19.813  78.771-117.715  1.00 38.00           C  
ATOM   4845  O2' G   A 230     -19.183  79.073-118.943  1.00 38.00           O  
ATOM   4846  C1' G   A 230     -20.825  77.642-117.917  1.00 38.00           C  
ATOM   4847  N1  G   A 230     -25.156  80.215-117.497  1.00 29.74           N  
ATOM   4848  C2  G   A 230     -24.206  80.249-118.489  1.00 29.74           C  
ATOM   4849  N2  G   A 230     -24.425  81.097-119.499  1.00 29.74           N  
ATOM   4850  N3  G   A 230     -23.116  79.507-118.490  1.00 29.74           N  
ATOM   4851  C4  G   A 230     -23.038  78.722-117.397  1.00 29.74           C  
ATOM   4852  C5  G   A 230     -23.925  78.612-116.349  1.00 29.74           C  
ATOM   4853  C6  G   A 230     -25.102  79.407-116.365  1.00 29.74           C  
ATOM   4854  O6  G   A 230     -26.016  79.450-115.532  1.00 29.74           O  
ATOM   4855  N7  G   A 230     -23.479  77.678-115.423  1.00 29.74           N  
ATOM   4856  C8  G   A 230     -22.348  77.251-115.917  1.00 29.74           C  
ATOM   4857  N9  G   A 230     -22.020  77.851-117.109  1.00 29.74           N  
ATOM   4858  OP1 G   A 230     -17.811  74.683-113.305  1.00 38.00           O  
ATOM   4859  OP2 G   A 230     -20.223  75.270-112.649  1.00 38.00           O1-
ATOM   4860  P   U   A 231     -17.238  80.003-115.817  1.00 25.18           P  
ATOM   4861  C5' U   A 231     -17.896  81.518-117.847  1.00 25.18           C  
ATOM   4862  O5' U   A 231     -18.089  81.173-116.481  1.00 25.18           O  
ATOM   4863  C4' U   A 231     -18.980  82.458-118.314  1.00 25.18           C  
ATOM   4864  O4' U   A 231     -20.275  81.802-118.261  1.00 25.18           O  
ATOM   4865  C3' U   A 231     -19.177  83.717-117.472  1.00 25.18           C  
ATOM   4866  O3' U   A 231     -18.249  84.746-117.778  1.00 25.18           O  
ATOM   4867  C2' U   A 231     -20.603  84.124-117.822  1.00 25.18           C  
ATOM   4868  O2' U   A 231     -20.685  84.866-119.022  1.00 25.18           O  
ATOM   4869  C1' U   A 231     -21.282  82.766-118.002  1.00 25.18           C  
ATOM   4870  N1  U   A 231     -22.034  82.371-116.804  1.00 18.64           N  
ATOM   4871  C2  U   A 231     -23.280  82.937-116.634  1.00 18.64           C  
ATOM   4872  O2  U   A 231     -23.765  83.717-117.435  1.00 18.64           O  
ATOM   4873  N3  U   A 231     -23.937  82.561-115.492  1.00 18.64           N  
ATOM   4874  C4  U   A 231     -23.491  81.698-114.519  1.00 18.64           C  
ATOM   4875  O4  U   A 231     -24.205  81.476-113.537  1.00 18.64           O  
ATOM   4876  C5  U   A 231     -22.193  81.143-114.767  1.00 18.64           C  
ATOM   4877  C6  U   A 231     -21.525  81.489-115.877  1.00 18.64           C  
ATOM   4878  OP1 U   A 231     -15.796  80.320-115.981  1.00 25.18           O  
ATOM   4879  OP2 U   A 231     -17.783  79.745-114.460  1.00 25.18           O1-
ATOM   4880  P   G   A 232     -18.222  86.068-116.874  1.00 25.61           P  
ATOM   4881  C5' G   A 232     -20.064  87.871-116.511  1.00 25.61           C  
ATOM   4882  O5' G   A 232     -19.518  86.864-117.340  1.00 25.61           O  
ATOM   4883  C4' G   A 232     -21.261  88.515-117.161  1.00 25.61           C  
ATOM   4884  O4' G   A 232     -22.350  87.568-117.292  1.00 25.61           O  
ATOM   4885  C3' G   A 232     -21.738  89.532-116.140  1.00 25.61           C  
ATOM   4886  O3' G   A 232     -21.045  90.751-116.337  1.00 25.61           O  
ATOM   4887  C2' G   A 232     -23.244  89.564-116.358  1.00 25.61           C  
ATOM   4888  O2' G   A 232     -23.622  90.394-117.438  1.00 25.61           O  
ATOM   4889  C1' G   A 232     -23.524  88.096-116.696  1.00 25.61           C  
ATOM   4890  N1  G   A 232     -26.615  87.009-112.775  1.00 41.63           N  
ATOM   4891  C2  G   A 232     -26.780  87.951-113.761  1.00 41.63           C  
ATOM   4892  N2  G   A 232     -27.895  88.694-113.686  1.00 41.63           N  
ATOM   4893  N3  G   A 232     -25.916  88.151-114.746  1.00 41.63           N  
ATOM   4894  C4  G   A 232     -24.858  87.316-114.661  1.00 41.63           C  
ATOM   4895  C5  G   A 232     -24.606  86.342-113.716  1.00 41.63           C  
ATOM   4896  C6  G   A 232     -25.534  86.141-112.671  1.00 41.63           C  
ATOM   4897  O6  G   A 232     -25.479  85.327-111.740  1.00 41.63           O  
ATOM   4898  N7  G   A 232     -23.406  85.699-113.977  1.00 41.63           N  
ATOM   4899  C8  G   A 232     -22.956  86.279-115.052  1.00 41.63           C  
ATOM   4900  N9  G   A 232     -23.782  87.271-115.520  1.00 41.63           N  
ATOM   4901  OP1 G   A 232     -17.026  86.865-117.244  1.00 25.61           O  
ATOM   4902  OP2 G   A 232     -18.424  85.662-115.459  1.00 25.61           O1-
ATOM   4903  P   C   A 233     -20.163  91.348-115.140  1.00 29.36           P  
ATOM   4904  C5' C   A 233     -22.358  92.736-115.030  1.00 29.36           C  
ATOM   4905  O5' C   A 233     -21.229  92.213-114.347  1.00 29.36           O  
ATOM   4906  C4' C   A 233     -23.564  92.712-114.134  1.00 29.36           C  
ATOM   4907  O4' C   A 233     -24.146  91.383-114.062  1.00 29.36           O  
ATOM   4908  C3' C   A 233     -23.301  93.068-112.678  1.00 29.36           C  
ATOM   4909  O3' C   A 233     -23.126  94.455-112.452  1.00 29.36           O  
ATOM   4910  C2' C   A 233     -24.526  92.488-111.985  1.00 29.36           C  
ATOM   4911  O2' C   A 233     -25.652  93.339-112.062  1.00 29.36           O  
ATOM   4912  C1' C   A 233     -24.773  91.215-112.800  1.00 29.36           C  
ATOM   4913  N1  C   A 233     -24.204  90.039-112.119  1.00 35.38           N  
ATOM   4914  C2  C   A 233     -24.746  89.678-110.886  1.00 35.38           C  
ATOM   4915  O2  C   A 233     -25.710  90.320-110.456  1.00 35.38           O  
ATOM   4916  N3  C   A 233     -24.214  88.644-110.199  1.00 35.38           N  
ATOM   4917  C4  C   A 233     -23.184  87.969-110.708  1.00 35.38           C  
ATOM   4918  N4  C   A 233     -22.679  86.964-109.983  1.00 35.38           N  
ATOM   4919  C5  C   A 233     -22.625  88.294-111.982  1.00 35.38           C  
ATOM   4920  C6  C   A 233     -23.165  89.327-112.650  1.00 35.38           C  
ATOM   4921  OP1 C   A 233     -19.139  92.254-115.719  1.00 29.36           O  
ATOM   4922  OP2 C   A 233     -19.740  90.221-114.268  1.00 29.36           O1-
ATOM   4923  P   C   A 234     -22.135  94.935-111.287  1.00 35.66           P  
ATOM   4924  C5' C   A 234     -24.342  95.189-109.914  1.00 35.66           C  
ATOM   4925  O5' C   A 234     -23.005  94.712-109.975  1.00 35.66           O  
ATOM   4926  C4' C   A 234     -24.913  94.965-108.540  1.00 35.66           C  
ATOM   4927  O4' C   A 234     -25.332  93.586-108.383  1.00 35.66           O  
ATOM   4928  C3' C   A 234     -23.942  95.216-107.405  1.00 35.66           C  
ATOM   4929  O3' C   A 234     -23.927  96.599-107.084  1.00 35.66           O  
ATOM   4930  C2' C   A 234     -24.505  94.354-106.280  1.00 35.66           C  
ATOM   4931  O2' C   A 234     -25.533  95.001-105.558  1.00 35.66           O  
ATOM   4932  C1' C   A 234     -25.087  93.167-107.053  1.00 35.66           C  
ATOM   4933  N1  C   A 234     -24.186  92.005-107.082  1.00 14.29           N  
ATOM   4934  C2  C   A 234     -24.049  91.241-105.923  1.00 14.29           C
[truncated: 3,793,418 more chars]
