# Supplementary material for: RsfA (YbeB) Proteins Are Conserved Ribosomal Silencing Factors
Source: PLoS Genet. 2012 Jul 19;8(7):e1002815. doi: 10.1371/journal.pgen.1002815 (PMC3400551; doi:10.1371/journal.pgen.1002815)
Supplement: Dataset S1 — PDB file of the ribosome with bound RsfA. (ZIP) [file pgen.1002815.s001.zip › full_model_S50_RsfA.pdb]

HEADER    RSFA_S50                                         
TITLE     DOCKING MODEL OF HOMOLOGY MODEL OF RSFA AND S50 SUBUNIT               
TITLE    2 OF ESCHERICHIA COLI RIBOSOME. THIS FILE CONTAINS             
TITLE    3 THE 50S SUBUNIT FROM PDB CODE 2AWB AND THE HOMOLOGY               
TITLE    4 MODEL OF RSFA                  
SPLIT      full_model_S50_RsfA full_model_S30
ATOM      1  N   MET 5   1      13.597  85.266-138.973  1.00  0.00      A    N  
ATOM      2  CA  MET 5   1      13.122  84.544-140.158  1.00  0.00      A    C  
ATOM      3  C   MET 5   1      12.536  85.475-141.232  1.00  0.00      A    C  
ATOM      4  O   MET 5   1      12.305  85.040-142.363  1.00  0.00      A    O  
ATOM      5  CB  MET 5   1      12.078  83.491-139.743  1.00  0.00      A    C  
ATOM      6  CG  MET 5   1      12.638  82.403-138.820  1.00  0.00      A    C  
ATOM      7  SD  MET 5   1      13.884  81.318-139.570  1.00  0.00      A    S  
ATOM      8  CE  MET 5   1      14.287  80.294-138.131  1.00  0.00      A    C  
ATOM      9  N   GLN 5   2      12.302  86.743-140.877  1.00  0.00      A    N  
ATOM     10  CA  GLN 5   2      11.459  87.696-141.609  1.00  0.00      A    C  
ATOM     11  C   GLN 5   2      11.694  87.747-143.123  1.00  0.00      A    C  
ATOM     12  O   GLN 5   2      10.848  87.270-143.873  1.00  0.00      A    O  
ATOM     13  CB  GLN 5   2      11.620  89.112-141.024  1.00  0.00      A    C  
ATOM     14  CG  GLN 5   2      10.918  89.371-139.688  1.00  0.00      A    C  
ATOM     15  CD  GLN 5   2       9.396  89.334-139.819  1.00  0.00      A    C  
ATOM     16  NE2 GLN 5   2       8.780  90.324-140.425  1.00  0.00      A    N  
ATOM     17  OE1 GLN 5   2       8.754  88.390-139.387  1.00  0.00      A    O  
ATOM     18  N   GLY 5   3      12.824  88.328-143.557  1.00  0.00      A    N  
ATOM     19  CA  GLY 5   3      13.098  88.695-144.953  1.00  0.00      A    C  
ATOM     20  C   GLY 5   3      12.658  87.644-145.969  1.00  0.00      A    C  
ATOM     21  O   GLY 5   3      11.711  87.860-146.720  1.00  0.00      A    O  
ATOM     22  N   LYS 5   4      13.278  86.457-145.941  1.00  0.00      A    N  
ATOM     23  CA  LYS 5   4      12.948  85.383-146.891  1.00  0.00      A    C  
ATOM     24  C   LYS 5   4      11.480  84.955-146.849  1.00  0.00      A    C  
ATOM     25  O   LYS 5   4      10.867  84.910-147.910  1.00  0.00      A    O  
ATOM     26  CB  LYS 5   4      13.885  84.175-146.727  1.00  0.00      A    C  
ATOM     27  CG  LYS 5   4      15.098  84.208-147.677  1.00  0.00      A    C  
ATOM     28  CD  LYS 5   4      14.895  83.501-149.035  1.00  0.00      A    C  
ATOM     29  CE  LYS 5   4      14.338  84.337-150.197  1.00  0.00      A    C  
ATOM     30  NZ  LYS 5   4      12.886  84.579-150.098  1.00  0.00      A    N1+
ATOM     31  N   ALA 5   5      10.911  84.683-145.674  1.00  0.00      A    N  
ATOM     32  CA  ALA 5   5       9.531  84.202-145.557  1.00  0.00      A    C  
ATOM     33  C   ALA 5   5       8.497  85.229-146.074  1.00  0.00      A    C  
ATOM     34  O   ALA 5   5       7.620  84.884-146.870  1.00  0.00      A    O  
ATOM     35  CB  ALA 5   5       9.284  83.845-144.085  1.00  0.00      A    C  
ATOM     36  N   LEU 5   6       8.642  86.501-145.686  1.00  0.00      A    N  
ATOM     37  CA  LEU 5   6       7.841  87.626-146.169  1.00  0.00      A    C  
ATOM     38  C   LEU 5   6       7.914  87.750-147.701  1.00  0.00      A    C  
ATOM     39  O   LEU 5   6       6.882  87.850-148.372  1.00  0.00      A    O  
ATOM     40  CB  LEU 5   6       8.386  88.932-145.533  1.00  0.00      A    C  
ATOM     41  CG  LEU 5   6       8.034  89.299-144.073  1.00  0.00      A    C  
ATOM     42  CD1 LEU 5   6       6.941  90.367-144.041  1.00  0.00      A    C  
ATOM     43  CD2 LEU 5   6       7.598  88.129-143.189  1.00  0.00      A    C  
ATOM     44  N   GLN 5   7       9.140  87.711-148.242  1.00  0.00      A    N  
ATOM     45  CA  GLN 5   7       9.402  87.781-149.679  1.00  0.00      A    C  
ATOM     46  C   GLN 5   7       8.649  86.676-150.429  1.00  0.00      A    C  
ATOM     47  O   GLN 5   7       7.888  86.982-151.339  1.00  0.00      A    O  
ATOM     48  CB  GLN 5   7      10.920  87.680-149.962  1.00  0.00      A    C  
ATOM     49  CG  GLN 5   7      11.810  88.885-149.569  1.00  0.00      A    C  
ATOM     50  CD  GLN 5   7      13.286  88.510-149.395  1.00  0.00      A    C  
ATOM     51  NE2 GLN 5   7      14.134  89.344-148.814  1.00  0.00      A    N  
ATOM     52  OE1 GLN 5   7      13.698  87.403-149.733  1.00  0.00      A    O  
ATOM     53  N   ASP 5   8       8.824  85.411-150.027  1.00  0.00      A    N  
ATOM     54  CA  ASP 5   8       8.252  84.262-150.741  1.00  0.00      A    C  
ATOM     55  C   ASP 5   8       6.721  84.246-150.670  1.00  0.00      A    C  
ATOM     56  O   ASP 5   8       6.065  84.076-151.694  1.00  0.00      A    O  
ATOM     57  CB  ASP 5   8       8.901  82.958-150.255  1.00  0.00      A    C  
ATOM     58  CG  ASP 5   8      10.423  82.958-150.494  1.00  0.00      A    C  
ATOM     59  OD1 ASP 5   8      10.898  83.536-151.503  1.00  0.00      A    O  
ATOM     60  OD2 ASP 5   8      11.186  82.531-149.597  1.00  0.00      A    O1-
ATOM     61  N   PHE 5   9       6.140  84.584-149.509  1.00  0.00      A    N  
ATOM     62  CA  PHE 5   9       4.688  84.765-149.395  1.00  0.00      A    C  
ATOM     63  C   PHE 5   9       4.178  85.830-150.384  1.00  0.00      A    C  
ATOM     64  O   PHE 5   9       3.179  85.619-151.071  1.00  0.00      A    O  
ATOM     65  CB  PHE 5   9       4.306  85.117-147.946  1.00  0.00      A    C  
ATOM     66  CG  PHE 5   9       4.175  83.956-146.961  1.00  0.00      A    C  
ATOM     67  CD1 PHE 5   9       5.130  82.919-146.899  1.00  0.00      A    C  
ATOM     68  CD2 PHE 5   9       3.077  83.919-146.077  1.00  0.00      A    C  
ATOM     69  CE1 PHE 5   9       4.990  81.871-145.971  1.00  0.00      A    C  
ATOM     70  CE2 PHE 5   9       2.935  82.873-145.150  1.00  0.00      A    C  
ATOM     71  CZ  PHE 5   9       3.893  81.849-145.092  1.00  0.00      A    C  
ATOM     72  N   VAL 5  10       4.814  87.010-150.454  1.00  0.00      A    N  
ATOM     73  CA  VAL 5  10       4.385  88.094-151.368  1.00  0.00      A    C  
ATOM     74  C   VAL 5  10       4.480  87.687-152.845  1.00  0.00      A    C  
ATOM     75  O   VAL 5  10       3.549  87.928-153.619  1.00  0.00      A    O  
ATOM     76  CB  VAL 5  10       5.150  89.392-151.053  1.00  0.00      A    C  
ATOM     77  CG1 VAL 5  10       4.913  90.514-152.068  1.00  0.00      A    C  
ATOM     78  CG2 VAL 5  10       4.684  89.919-149.688  1.00  0.00      A    C  
ATOM     79  N   ILE 5  11       5.579  87.029-153.211  1.00  0.00      A    N  
ATOM     80  CA  ILE 5  11       5.797  86.468-154.550  1.00  0.00      A    C  
ATOM     81  C   ILE 5  11       4.655  85.519-154.932  1.00  0.00      A    C  
ATOM     82  O   ILE 5  11       4.034  85.725-155.974  1.00  0.00      A    O  
ATOM     83  CB  ILE 5  11       7.196  85.801-154.611  1.00  0.00      A    C  
ATOM     84  CG1 ILE 5  11       8.293  86.889-154.581  1.00  0.00      A    C  
ATOM     85  CG2 ILE 5  11       7.371  84.916-155.860  1.00  0.00      A    C  
ATOM     86  CD1 ILE 5  11       9.691  86.362-154.223  1.00  0.00      A    C  
ATOM     87  N   ASP 5  12       4.307  84.567-154.061  1.00  0.00      A    N  
ATOM     88  CA  ASP 5  12       3.228  83.604-154.312  1.00  0.00      A    C  
ATOM     89  C   ASP 5  12       1.822  84.228-154.358  1.00  0.00      A    C  
ATOM     90  O   ASP 5  12       1.000  83.804-155.165  1.00  0.00      A    O  
ATOM     91  CB  ASP 5  12       3.306  82.440-153.308  1.00  0.00      A    C  
ATOM     92  CG  ASP 5  12       4.425  81.427-153.628  1.00  0.00      A    C  
ATOM     93  OD1 ASP 5  12       4.716  81.230-154.830  1.00  0.00      A    O  
ATOM     94  OD2 ASP 5  12       4.935  80.811-152.667  1.00  0.00      A    O1-
ATOM     95  N   LYS 5  13       1.539  85.309-153.610  1.00  0.00      A    N  
ATOM     96  CA  LYS 5  13       0.306  86.117-153.831  1.00  0.00      A    C  
ATOM     97  C   LYS 5  13       0.236  86.630-155.274  1.00  0.00      A    C  
ATOM     98  O   LYS 5  13      -0.793  86.533-155.969  1.00  0.00      A    O  
ATOM     99  CB  LYS 5  13       0.276  87.314-152.867  1.00  0.00      A    C  
ATOM    100  CG  LYS 5  13       0.175  86.891-151.399  1.00  0.00      A    C  
ATOM    101  CD  LYS 5  13       0.644  87.981-150.411  1.00  0.00      A    C  
ATOM    102  CE  LYS 5  13       1.567  87.397-149.337  1.00  0.00      A    C  
ATOM    103  NZ  LYS 5  13       1.448  88.041-148.011  1.00  0.00      A    N1+
ATOM    104  N   ILE 5  14       1.348  87.225-155.697  1.00  0.00      A    N  
ATOM    105  CA  ILE 5  14       1.439  87.937-156.974  1.00  0.00      A    C  
ATOM    106  C   ILE 5  14       1.328  86.974-158.158  1.00  0.00      A    C  
ATOM    107  O   ILE 5  14       0.649  87.310-159.130  1.00  0.00      A    O  
ATOM    108  CB  ILE 5  14       2.730  88.775-157.014  1.00  0.00      A    C  
ATOM    109  CG1 ILE 5  14       2.580  89.906-155.973  1.00  0.00      A    C  
ATOM    110  CG2 ILE 5  14       3.008  89.335-158.417  1.00  0.00      A    C  
ATOM    111  CD1 ILE 5  14       3.862  90.670-155.665  1.00  0.00      A    C  
ATOM    112  N   ASP 5  15       1.927  85.784-158.085  1.00  0.00      A    N  
ATOM    113  CA  ASP 5  15       1.672  84.740-159.074  1.00  0.00      A    C  
ATOM    114  C   ASP 5  15       0.262  84.152-158.970  1.00  0.00      A    C  
ATOM    115  O   ASP 5  15      -0.311  83.819-160.003  1.00  0.00      A    O  
ATOM    116  CB  ASP 5  15       2.707  83.607-159.021  1.00  0.00      A    C  
ATOM    117  CG  ASP 5  15       2.481  82.662-160.211  1.00  0.00      A    C  
ATOM    118  OD1 ASP 5  15       2.786  83.076-161.353  1.00  0.00      A    O  
ATOM    119  OD2 ASP 5  15       1.872  81.579-160.038  1.00  0.00      A    O1-
ATOM    120  N   ASP 5  16      -0.364  84.052-157.796  1.00  0.00      A    N  
ATOM    121  CA  ASP 5  16      -1.750  83.572-157.713  1.00  0.00      A    C  
ATOM    122  C   ASP 5  16      -2.710  84.448-158.523  1.00  0.00      A    C  
ATOM    123  O   ASP 5  16      -3.471  83.917-159.334  1.00  0.00      A    O  
ATOM    124  CB  ASP 5  16      -2.208  83.373-156.264  1.00  0.00      A    C  
ATOM    125  CG  ASP 5  16      -3.509  82.569-156.213  1.00  0.00      A    C  
ATOM    126  OD1 ASP 5  16      -3.592  81.539-156.919  1.00  0.00      A    O  
ATOM    127  OD2 ASP 5  16      -4.419  82.983-155.460  1.00  0.00      A    O1-
ATOM    128  N   LEU 5  17      -2.530  85.781-158.480  1.00  0.00      A    N  
ATOM    129  CA  LEU 5  17      -3.199  86.657-159.469  1.00  0.00      A    C  
ATOM    130  C   LEU 5  17      -2.397  86.923-160.753  1.00  0.00      A    C  
ATOM    131  O   LEU 5  17      -2.568  87.952-161.406  1.00  0.00      A    O  
ATOM    132  CB  LEU 5  17      -3.855  87.864-158.765  1.00  0.00      A    C  
ATOM    133  CG  LEU 5  17      -5.359  87.911-159.096  1.00  0.00      A    C  
ATOM    134  CD1 LEU 5  17      -6.109  88.740-158.063  1.00  0.00      A    C  
ATOM    135  CD2 LEU 5  17      -5.609  88.489-160.495  1.00  0.00      A    C  
ATOM    136  N   LYS 5  18      -1.575  85.943-161.144  1.00  0.00      A    N  
ATOM    137  CA  LYS 5  18      -0.771  85.801-162.377  1.00  0.00      A    C  
ATOM    138  C   LYS 5  18      -0.165  87.103-162.867  1.00  0.00      A    C  
ATOM    139  O   LYS 5  18      -0.304  87.462-164.036  1.00  0.00      A    O  
ATOM    140  CB  LYS 5  18      -1.539  84.971-163.423  1.00  0.00      A    C  
ATOM    141  CG  LYS 5  18      -1.840  83.527-162.952  1.00  0.00      A    C  
ATOM    142  CD  LYS 5  18      -0.614  82.590-162.952  1.00  0.00      A    C  
ATOM    143  CE  LYS 5  18      -0.923  81.249-162.263  1.00  0.00      A    C  
ATOM    144  NZ  LYS 5  18      -0.700  81.316-160.799  1.00  0.00      A    N1+
ATOM    145  N   GLY 5  19       0.481  87.810-161.939  1.00  0.00      A    N  
ATOM    146  CA  GLY 5  19       1.319  88.980-162.192  1.00  0.00      A    C  
ATOM    147  C   GLY 5  19       2.297  88.783-163.346  1.00  0.00      A    C  
ATOM    148  O   GLY 5  19       2.619  87.672-163.764  1.00  0.00      A    O  
ATOM    149  N   GLN 5  20       2.785  89.897-163.866  1.00  0.00      A    N  
ATOM    150  CA  GLN 5  20       3.891  89.944-164.807  1.00  0.00      A    C  
ATOM    151  C   GLN 5  20       5.066  90.617-164.088  1.00  0.00      A    C  
ATOM    152  O   GLN 5  20       5.049  90.775-162.869  1.00  0.00      A    O  
ATOM    153  CB  GLN 5  20       3.433  90.632-166.110  1.00  0.00      A    C  
ATOM    154  CG  GLN 5  20       2.290  89.889-166.830  1.00  0.00      A    C  
ATOM    155  CD  GLN 5  20       2.717  88.544-167.405  1.00  0.00      A    C  
ATOM    156  NE2 GLN 5  20       2.879  87.511-166.609  1.00  0.00      A    N  
ATOM    157  OE1 GLN 5  20       2.918  88.390-168.600  1.00  0.00      A    O  
ATOM    158  N   ASP 5  21       6.128  90.894-164.843  1.00  0.00      A    N  
ATOM    159  CA  ASP 5  21       7.471  90.443-164.427  1.00  0.00      A    C  
ATOM    160  C   ASP 5  21       7.854  90.915-163.016  1.00  0.00      A    C  
ATOM    161  O   ASP 5  21       7.613  92.071-162.653  1.00  0.00      A    O  
ATOM    162  CB  ASP 5  21       8.558  90.762-165.471  1.00  0.00      A    C  
ATOM    163  CG  ASP 5  21       9.704  89.738-165.420  1.00  0.00      A    C  
ATOM    164  OD1 ASP 5  21      10.081  89.320-164.298  1.00  0.00      A    O  
ATOM    165  OD2 ASP 5  21      10.147  89.313-166.507  1.00  0.00      A    O1-
ATOM    166  N   ILE 5  22       8.405  89.966-162.250  1.00  0.00      A    N  
ATOM    167  CA  ILE 5  22       8.146  89.703-160.825  1.00  0.00      A    C  
ATOM    168  C   ILE 5  22       9.447  89.833-160.001  1.00  0.00      A    C  
ATOM    169  O   ILE 5  22       9.626  89.198-158.962  1.00  0.00      A    O  
ATOM    170  CB  ILE 5  22       7.463  88.316-160.601  1.00  0.00      A    C  
ATOM    171  CG1 ILE 5  22       6.522  87.862-161.745  1.00  0.00      A    C  
ATOM    172  CG2 ILE 5  22       6.667  88.332-159.280  1.00  0.00      A    C  
ATOM    173  CD1 ILE 5  22       5.846  86.499-161.531  1.00  0.00      A    C  
ATOM    174  N   ILE 5  23      10.427  90.580-160.511  1.00  0.00      A    N  
ATOM    175  CA  ILE 5  23      11.791  90.651-159.976  1.00  0.00      A    C  
ATOM    176  C   ILE 5  23      11.906  91.156-158.524  1.00  0.00      A    C  
ATOM    177  O   ILE 5  23      11.716  92.329-158.212  1.00  0.00      A    O  
ATOM    178  CB  ILE 5  23      12.729  91.426-160.940  1.00  0.00      A    C  
ATOM    179  CG1 ILE 5  23      12.261  92.868-161.261  1.00  0.00      A    C  
ATOM    180  CG2 ILE 5  23      12.902  90.598-162.226  1.00  0.00      A    C  
ATOM    181  CD1 ILE 5  23      13.230  93.667-162.141  1.00  0.00      A    C  
ATOM    182  N   ALA 5  24      12.275  90.241-157.624  1.00  0.00      A    N  
ATOM    183  CA  ALA 5  24      12.785  90.558-156.290  1.00  0.00      A    C  
ATOM    184  C   ALA 5  24      14.203  91.160-156.344  1.00  0.00      A    C  
ATOM    185  O   ALA 5  24      15.013  90.828-157.213  1.00  0.00      A    O  
ATOM    186  CB  ALA 5  24      12.749  89.284-155.439  1.00  0.00      A    C  
ATOM    187  N   LEU 5  25      14.501  92.020-155.373  1.00  0.00      A    N  
ATOM    188  CA  LEU 5  25      15.702  92.840-155.259  1.00  0.00      A    C  
ATOM    189  C   LEU 5  25      16.072  92.988-153.773  1.00  0.00      A    C  
ATOM    190  O   LEU 5  25      15.395  93.696-153.023  1.00  0.00      A    O  
ATOM    191  CB  LEU 5  25      15.433  94.220-155.900  1.00  0.00      A    C  
ATOM    192  CG  LEU 5  25      15.190  94.226-157.425  1.00  0.00      A    C  
ATOM    193  CD1 LEU 5  25      14.648  95.589-157.852  1.00  0.00      A    C  
ATOM    194  CD2 LEU 5  25      16.480  93.951-158.204  1.00  0.00      A    C  
ATOM    195  N   ASP 5  26      17.148  92.319-153.349  1.00  0.00      A    N  
ATOM    196  CA  ASP 5  26      17.899  92.710-152.147  1.00  0.00      A    C  
ATOM    197  C   ASP 5  26      18.357  94.165-152.328  1.00  0.00      A    C  
ATOM    198  O   ASP 5  26      18.964  94.522-153.345  1.00  0.00      A    O  
ATOM    199  CB  ASP 5  26      19.110  91.762-151.981  1.00  0.00      A    C  
ATOM    200  CG  ASP 5  26      20.029  92.021-150.764  1.00  0.00      A    C  
ATOM    201  OD1 ASP 5  26      20.250  93.205-150.403  1.00  0.00      A    O  
ATOM    202  OD2 ASP 5  26      20.544  91.015-150.229  1.00  0.00      A    O1-
ATOM    203  N   VAL 5  27      18.043  95.013-151.351  1.00  0.00      A    N  
ATOM    204  CA  VAL 5  27      18.583  96.369-151.232  1.00  0.00      A    C  
ATOM    205  C   VAL 5  27      19.151  96.621-149.829  1.00  0.00      A    C  
ATOM    206  O   VAL 5  27      19.500  97.767-149.502  1.00  0.00      A    O  
ATOM    207  CB  VAL 5  27      17.554  97.437-151.666  1.00  0.00      A    C  
ATOM    208  CG1 VAL 5  27      17.244  97.355-153.170  1.00  0.00      A    C  
ATOM    209  CG2 VAL 5  27      16.226  97.361-150.901  1.00  0.00      A    C  
ATOM    210  N   GLN 5  28      19.294  95.553-149.034  1.00  0.00      A    N  
ATOM    211  CA  GLN 5  28      19.791  95.551-147.659  1.00  0.00      A    C  
ATOM    212  C   GLN 5  28      21.220  96.107-147.589  1.00  0.00      A    C  
ATOM    213  O   GLN 5  28      21.528  96.966-146.768  1.00  0.00      A    O  
ATOM    214  CB  GLN 5  28      19.712  94.125-147.084  1.00  0.00      A    C  
ATOM    215  CG  GLN 5  28      19.845  94.129-145.554  1.00  0.00      A    C  
ATOM    216  CD  GLN 5  28      20.103  92.742-144.965  1.00  0.00      A    C  
ATOM    217  NE2 GLN 5  28      19.159  91.831-145.040  1.00  0.00      A    N  
ATOM    218  OE1 GLN 5  28      21.146  92.470-144.392  1.00  0.00      A    O  
ATOM    219  N   GLY 5  29      22.081  95.694-148.525  1.00  0.00      A    N  
ATOM    220  CA  GLY 5  29      23.456  96.204-148.646  1.00  0.00      A    C  
ATOM    221  C   GLY 5  29      23.601  97.437-149.549  1.00  0.00      A    C  
ATOM    222  O   GLY 5  29      24.708  97.766-149.973  1.00  0.00      A    O  
ATOM    223  N   LYS 5  30      22.489  98.105-149.885  1.00  0.00      A    N  
ATOM    224  CA  LYS 5  30      22.413  99.169-150.906  1.00  0.00      A    C  
ATOM    225  C   LYS 5  30      21.739 100.444-150.398  1.00  0.00      A    C  
ATOM    226  O   LYS 5  30      21.809 101.469-151.079  1.00  0.00      A    O  
ATOM    227  CB  LYS 5  30      21.735  98.556-152.158  1.00  0.00      A    C  
ATOM    228  CG  LYS 5  30      21.124  99.482-153.229  1.00  0.00      A    C  
ATOM    229  CD  LYS 5  30      22.130 100.359-153.994  1.00  0.00      A    C  
ATOM    230  CE  LYS 5  30      21.421 101.526-154.700  1.00  0.00      A    C  
ATOM    231  NZ  LYS 5  30      20.537 101.069-155.798  1.00  0.00      A    N1+
ATOM    232  N   SER 5  31      21.078 100.420-149.240  1.00  0.00      A    N  
ATOM    233  CA  SER 5  31      20.238 101.529-148.778  1.00  0.00      A    C  
ATOM    234  C   SER 5  31      19.727 101.375-147.350  1.00  0.00      A    C  
ATOM    235  O   SER 5  31      19.875 100.327-146.730  1.00  0.00      A    O  
ATOM    236  CB  SER 5  31      19.018 101.625-149.711  1.00  0.00      A    C  
ATOM    237  OG  SER 5  31      18.154 100.524-149.514  1.00  0.00      A    O  
ATOM    238  N   SER 5  32      19.011 102.394-146.883  1.00  0.00      A    N  
ATOM    239  CA  SER 5  32      18.171 102.368-145.684  1.00  0.00      A    C  
ATOM    240  C   SER 5  32      16.667 102.387-146.019  1.00  0.00      A    C  
ATOM    241  O   SER 5  32      15.874 102.797-145.179  1.00  0.00      A    O  
ATOM    242  CB  SER 5  32      18.550 103.568-144.814  1.00  0.00      A    C  
ATOM    243  OG  SER 5  32      18.286 104.764-145.528  1.00  0.00      A    O  
ATOM    244  N   ILE 5  33      16.273 102.047-147.260  1.00  0.00      A    N  
ATOM    245  CA  ILE 5  33      14.881 102.208-147.713  1.00  0.00      A    C  
ATOM    246  C   ILE 5  33      14.000 101.007-147.329  1.00  0.00      A    C  
ATOM    247  O   ILE 5  33      12.812 101.186-147.085  1.00  0.00      A    O  
ATOM    248  CB  ILE 5  33      14.818 102.528-149.227  1.00  0.00      A    C  
ATOM    249  CG1 ILE 5  33      13.504 103.270-149.561  1.00  0.00      A    C  
ATOM    250  CG2 ILE 5  33      14.973 101.287-150.121  1.00  0.00      A    C  
ATOM    251  CD1 ILE 5  33      13.445 103.791-151.003  1.00  0.00      A    C  
ATOM    252  N   THR 5  34      14.576  99.800-147.266  1.00  0.00      A    N  
ATOM    253  CA  THR 5  34      13.974  98.527-146.821  1.00  0.00      A    C  
ATOM    254  C   THR 5  34      15.030  97.400-146.881  1.00  0.00      A    C  
ATOM    255  O   THR 5  34      16.175  97.674-147.243  1.00  0.00      A    O  
ATOM    256  CB  THR 5  34      12.693  98.156-147.608  1.00  0.00      A    C  
ATOM    257  CG2 THR 5  34      12.973  97.824-149.079  1.00  0.00      A    C  
ATOM    258  OG1 THR 5  34      12.050  97.042-147.024  1.00  0.00      A    O  
ATOM    259  N   ASP 5  35      14.674  96.152-146.558  1.00  0.00      A    N  
ATOM    260  CA  ASP 5  35      15.456  94.965-146.936  1.00  0.00      A    C  
ATOM    261  C   ASP 5  35      15.238  94.582-148.408  1.00  0.00      A    C  
ATOM    262  O   ASP 5  35      16.201  94.517-149.176  1.00  0.00      A    O  
ATOM    263  CB  ASP 5  35      15.102  93.793-145.994  1.00  0.00      A    C  
ATOM    264  CG  ASP 5  35      15.505  92.412-146.527  1.00  0.00      A    C  
ATOM    265  OD1 ASP 5  35      16.680  92.043-146.300  1.00  0.00      A    O  
ATOM    266  OD2 ASP 5  35      14.654  91.706-147.132  1.00  0.00      A    O1-
ATOM    267  N   CYS 5  36      13.979  94.396-148.831  1.00  0.00      A    N  
ATOM    268  CA  CYS 5  36      13.684  93.894-150.176  1.00  0.00      A    C  
ATOM    269  C   CYS 5  36      12.557  94.623-150.915  1.00  0.00      A    C  
ATOM    270  O   CYS 5  36      11.401  94.675-150.488  1.00  0.00      A    O  
ATOM    271  CB  CYS 5  36      13.409  92.394-150.064  1.00  0.00      A    C  
ATOM    272  SG  CYS 5  36      13.189  91.652-151.708  1.00  0.00      A    S  
ATOM    273  N   MET 5  37      12.894  95.136-152.098  1.00  0.00      A    N  
ATOM    274  CA  MET 5  37      11.915  95.602-153.089  1.00  0.00      A    C  
ATOM    275  C   MET 5  37      11.481  94.435-153.979  1.00  0.00      A    C  
ATOM    276  O   MET 5  37      12.285  93.565-154.303  1.00  0.00      A    O  
ATOM    277  CB  MET 5  37      12.549  96.716-153.943  1.00  0.00      A    C  
ATOM    278  CG  MET 5  37      12.666  98.041-153.184  1.00  0.00      A    C  
ATOM    279  SD  MET 5  37      11.102  98.952-153.049  1.00  0.00      A    S  
ATOM    280  CE  MET 5  37      11.616 100.301-151.951  1.00  0.00      A    C  
ATOM    281  N   ILE 5  38      10.232  94.411-154.441  1.00  0.00      A    N  
ATOM    282  CA  ILE 5  38       9.735  93.385-155.372  1.00  0.00      A    C  
ATOM    283  C   ILE 5  38       8.918  94.102-156.446  1.00  0.00      A    C  
ATOM    284  O   ILE 5  38       7.854  94.649-156.147  1.00  0.00      A    O  
ATOM    285  CB  ILE 5  38       8.932  92.273-154.643  1.00  0.00      A    C  
ATOM    286  CG1 ILE 5  38       9.630  91.759-153.357  1.00  0.00      A    C  
ATOM    287  CG2 ILE 5  38       8.714  91.105-155.627  1.00  0.00      A    C  
ATOM    288  CD1 ILE 5  38       8.851  90.691-152.584  1.00  0.00      A    C  
ATOM    289  N   ILE 5  39       9.439  94.181-157.672  1.00  0.00      A    N  
ATOM    290  CA  ILE 5  39       8.757  94.832-158.797  1.00  0.00      A    C  
ATOM    291  C   ILE 5  39       7.940  93.776-159.537  1.00  0.00      A    C  
ATOM    292  O   ILE 5  39       8.433  92.681-159.794  1.00  0.00      A    O  
ATOM    293  CB  ILE 5  39       9.747  95.533-159.765  1.00  0.00      A    C  
ATOM    294  CG1 ILE 5  39      10.715  96.484-159.017  1.00  0.00      A    C  
ATOM    295  CG2 ILE 5  39       8.959  96.306-160.842  1.00  0.00      A    C  
ATOM    296  CD1 ILE 5  39      11.766  97.158-159.911  1.00  0.00      A    C  
ATOM    297  N   CYS 5  40       6.686  94.096-159.843  1.00  0.00      A    N  
ATOM    298  CA  CYS 5  40       5.703  93.164-160.390  1.00  0.00      A    C  
ATOM    299  C   CYS 5  40       4.780  93.870-161.381  1.00  0.00      A    C  
ATOM    300  O   CYS 5  40       3.767  94.460-160.995  1.00  0.00      A    O  
ATOM    301  CB  CYS 5  40       4.910  92.523-159.243  1.00  0.00      A    C  
ATOM    302  SG  CYS 5  40       6.040  91.663-158.110  1.00  0.00      A    S  
ATOM    303  N   THR 5  41       5.152  93.883-162.663  1.00  0.00      A    N  
ATOM    304  CA  THR 5  41       4.283  94.515-163.681  1.00  0.00      A    C  
ATOM    305  C   THR 5  41       2.928  93.797-163.801  1.00  0.00      A    C  
ATOM    306  O   THR 5  41       2.834  92.664-163.358  1.00  0.00      A    O  
ATOM    307  CB  THR 5  41       4.964  94.660-165.050  1.00  0.00      A    C  
ATOM    308  CG2 THR 5  41       6.338  95.326-164.936  1.00  0.00      A    C  
ATOM    309  OG1 THR 5  41       5.164  93.431-165.693  1.00  0.00      A    O  
ATOM    310  N   GLY 5  42       1.890  94.410-164.383  1.00  0.00      A    N  
ATOM    311  CA  GLY 5  42       0.555  93.830-164.572  1.00  0.00      A    C  
ATOM    312  C   GLY 5  42      -0.248  94.534-165.672  1.00  0.00      A    C  
ATOM    313  O   GLY 5  42      -0.235  95.754-165.796  1.00  0.00      A    O  
ATOM    314  N   THR 5  43      -0.953  93.744-166.480  1.00  0.00      A    N  
ATOM    315  CA  THR 5  43      -1.729  94.133-167.666  1.00  0.00      A    C  
ATOM    316  C   THR 5  43      -2.925  95.048-167.318  1.00  0.00      A    C  
ATOM    317  O   THR 5  43      -3.998  94.641-166.833  1.00  0.00      A    O  
ATOM    318  CB  THR 5  43      -2.254  92.862-168.363  1.00  0.00      A    C  
ATOM    319  CG2 THR 5  43      -2.607  93.115-169.824  1.00  0.00      A    C  
ATOM    320  OG1 THR 5  43      -1.284  91.839-168.342  1.00  0.00      A    O  
ATOM    321  N   SER 5  44      -2.773  96.333-167.628  1.00  0.00      A    N  
ATOM    322  CA  SER 5  44      -3.722  97.387-167.289  1.00  0.00      A    C  
ATOM    323  C   SER 5  44      -3.937  97.622-165.789  1.00  0.00      A    C  
ATOM    324  O   SER 5  44      -3.719  96.763-164.933  1.00  0.00      A    O  
ATOM    325  CB  SER 5  44      -5.037  97.252-168.064  1.00  0.00      A    C  
ATOM    326  OG  SER 5  44      -5.948  96.448-167.342  1.00  0.00      A    O  
ATOM    327  N   SER 5  45      -4.471  98.798-165.452  1.00  0.00      A    N  
ATOM    328  CA  SER 5  45      -4.807  99.136-164.064  1.00  0.00      A    C  
ATOM    329  C   SER 5  45      -5.789  98.172-163.384  1.00  0.00      A    C  
ATOM    330  O   SER 5  45      -5.824  98.097-162.162  1.00  0.00      A    O  
ATOM    331  CB  SER 5  45      -5.239 100.608-163.898  1.00  0.00      A    C  
ATOM    332  OG  SER 5  45      -5.310 101.314-165.128  1.00  0.00      A    O  
ATOM    333  N   ARG 5  46      -6.546  97.369-164.150  1.00  0.00      A    N  
ATOM    334  CA  ARG 5  46      -7.376  96.269-163.622  1.00  0.00      A    C  
ATOM    335  C   ARG 5  46      -6.505  95.111-163.115  1.00  0.00      A    C  
ATOM    336  O   ARG 5  46      -6.708  94.685-161.966  1.00  0.00      A    O  
ATOM    337  CB  ARG 5  46      -8.361  95.784-164.706  1.00  0.00      A    C  
ATOM    338  CG  ARG 5  46      -9.661  96.608-164.843  1.00  0.00      A    C  
ATOM    339  CD  ARG 5  46      -9.515  98.135-164.928  1.00  0.00      A    C  
ATOM    340  NE  ARG 5  46      -8.685  98.586-166.067  1.00  0.00      A    N  
ATOM    341  CZ  ARG 5  46      -8.007  99.723-166.111  1.00  0.00      A    C  
ATOM    342  NH1 ARG 5  46      -7.187  99.981-167.088  1.00  0.00      A    N1+
ATOM    343  NH2 ARG 5  46      -8.082 100.617-165.169  1.00  0.00      A    N  
ATOM    344  N   HIS 5  47      -5.524  94.626-163.905  1.00  0.00      A    N  
ATOM    345  CA  HIS 5  47      -4.645  93.579-163.371  1.00  0.00      A    C  
ATOM    346  C   HIS 5  47      -3.816  94.095-162.193  1.00  0.00      A    C  
ATOM    347  O   HIS 5  47      -3.740  93.405-161.185  1.00  0.00      A    O  
ATOM    348  CB  HIS 5  47      -3.744  93.025-164.468  1.00  0.00      A    C  
ATOM    349  CG  HIS 5  47      -2.932  91.804-164.147  1.00  0.00      A    C  
ATOM    350  CD2 HIS 5  47      -3.251  90.818-163.260  1.00  0.00      A    C  
ATOM    351  ND1 HIS 5  47      -1.768  91.453-164.824  1.00  0.00      A    N  
ATOM    352  CE1 HIS 5  47      -1.410  90.258-164.340  1.00  0.00      A    C  
ATOM    353  NE2 HIS 5  47      -2.275  89.861-163.393  1.00  0.00      A    N  
ATOM    354  N   VAL 5  48      -3.294  95.327-162.281  1.00  0.00      A    N  
ATOM    355  CA  VAL 5  48      -2.508  95.932-161.190  1.00  0.00      A    C  
ATOM    356  C   VAL 5  48      -3.301  96.046-159.884  1.00  0.00      A    C  
ATOM    357  O   VAL 5  48      -2.816  95.575-158.852  1.00  0.00      A    O  
ATOM    358  CB  VAL 5  48      -1.950  97.297-161.622  1.00  0.00      A    C  
ATOM    359  CG1 VAL 5  48      -1.257  98.052-160.487  1.00  0.00      A    C  
ATOM    360  CG2 VAL 5  48      -0.948  97.114-162.760  1.00  0.00      A    C  
ATOM    361  N   MET 5  49      -4.538  96.569-159.929  1.00  0.00      A    N  
ATOM    362  CA  MET 5  49      -5.455  96.576-158.769  1.00  0.00      A    C  
ATOM    363  C   MET 5  49      -5.617  95.187-158.157  1.00  0.00      A    C  
ATOM    364  O   MET 5  49      -5.461  95.022-156.945  1.00  0.00      A    O  
ATOM    365  CB  MET 5  49      -6.878  97.043-159.153  1.00  0.00      A    C  
ATOM    366  CG  MET 5  49      -7.059  98.552-159.183  1.00  0.00      A    C  
ATOM    367  SD  MET 5  49      -8.745  99.095-159.562  1.00  0.00      A    S  
ATOM    368  CE  MET 5  49      -8.560 100.858-159.180  1.00  0.00      A    C  
ATOM    369  N   SER 5  50      -5.953  94.208-159.007  1.00  0.00      A    N  
ATOM    370  CA  SER 5  50      -6.223  92.845-158.546  1.00  0.00      A    C  
ATOM    371  C   SER 5  50      -5.017  92.256-157.800  1.00  0.00      A    C  
ATOM    372  O   SER 5  50      -5.152  91.809-156.663  1.00  0.00      A    O  
ATOM    373  CB  SER 5  50      -6.629  91.962-159.731  1.00  0.00      A    C  
ATOM    374  OG  SER 5  50      -7.699  92.534-160.466  1.00  0.00      A    O  
ATOM    375  N   ILE 5  51      -3.818  92.321-158.402  1.00  0.00      A    N  
ATOM    376  CA  ILE 5  51      -2.569  91.851-157.778  1.00  0.00      A    C  
ATOM    377  C   ILE 5  51      -2.340  92.526-156.420  1.00  0.00      A    C  
ATOM    378  O   ILE 5  51      -2.018  91.843-155.446  1.00  0.00      A    O  
ATOM    379  CB  ILE 5  51      -1.356  92.110-158.707  1.00  0.00      A    C  
ATOM    380  CG1 ILE 5  51      -1.435  91.375-160.064  1.00  0.00      A    C  
ATOM    381  CG2 ILE 5  51      -0.038  91.704-158.024  1.00  0.00      A    C  
ATOM    382  CD1 ILE 5  51      -0.547  92.061-161.116  1.00  0.00      A    C  
ATOM    383  N   ALA 5  52      -2.497  93.856-156.347  1.00  0.00      A    N  
ATOM    384  CA  ALA 5  52      -2.287  94.583-155.098  1.00  0.00      A    C  
ATOM    385  C   ALA 5  52      -3.218  94.126-153.958  1.00  0.00      A    C  
ATOM    386  O   ALA 5  52      -2.709  93.715-152.911  1.00  0.00      A    O  
ATOM    387  CB  ALA 5  52      -2.388  96.085-155.367  1.00  0.00      A    C  
ATOM    388  N   ASP 5  53      -4.557  94.148-154.136  1.00  0.00      A    N  
ATOM    389  CA  ASP 5  53      -5.408  93.683-153.020  1.00  0.00      A    C  
ATOM    390  C   ASP 5  53      -5.238  92.190-152.723  1.00  0.00      A    C  
ATOM    391  O   ASP 5  53      -5.332  91.838-151.555  1.00  0.00      A    O  
ATOM    392  CB  ASP 5  53      -6.879  94.130-153.043  1.00  0.00      A    C  
ATOM    393  CG  ASP 5  53      -7.557  93.899-151.660  1.00  0.00      A    C  
ATOM    394  OD1 ASP 5  53      -7.198  94.567-150.653  1.00  0.00      A    O  
ATOM    395  OD2 ASP 5  53      -8.408  92.992-151.552  1.00  0.00      A    O1-
ATOM    396  N   HIS 5  54      -4.853  91.333-153.679  1.00  0.00      A    N  
ATOM    397  CA  HIS 5  54      -4.480  89.942-153.354  1.00  0.00      A    C  
ATOM    398  C   HIS 5  54      -3.257  89.844-152.422  1.00  0.00      A    C  
ATOM    399  O   HIS 5  54      -3.268  89.100-151.425  1.00  0.00      A    O  
ATOM    400  CB  HIS 5  54      -4.281  89.138-154.653  1.00  0.00      A    C  
ATOM    401  CG  HIS 5  54      -4.771  87.720-154.534  1.00  0.00      A    C  
ATOM    402  CD2 HIS 5  54      -4.168  86.606-155.034  1.00  0.00      A    C  
ATOM    403  ND1 HIS 5  54      -5.974  87.351-153.932  1.00  0.00      A    N  
ATOM    404  CE1 HIS 5  54      -6.055  86.020-154.057  1.00  0.00      A    C  
ATOM    405  NE2 HIS 5  54      -4.990  85.550-154.718  1.00  0.00      A    N  
ATOM    406  N   VAL 5  55      -2.223  90.673-152.657  1.00  0.00      A    N  
ATOM    407  CA  VAL 5  55      -1.098  90.810-151.709  1.00  0.00      A    C  
ATOM    408  C   VAL 5  55      -1.580  91.236-150.320  1.00  0.00      A    C  
ATOM    409  O   VAL 5  55      -1.207  90.611-149.317  1.00  0.00      A    O  
ATOM    410  CB  VAL 5  55       0.012  91.760-152.206  1.00  0.00      A    C  
ATOM    411  CG1 VAL 5  55       1.059  92.063-151.122  1.00  0.00      A    C  
ATOM    412  CG2 VAL 5  55       0.773  91.141-153.383  1.00  0.00      A    C  
ATOM    413  N   VAL 5  56      -2.409  92.280-150.240  1.00  0.00      A    N  
ATOM    414  CA  VAL 5  56      -2.900  92.753-148.938  1.00  0.00      A    C  
ATOM    415  C   VAL 5  56      -3.774  91.689-148.238  1.00  0.00      A    C  
ATOM    416  O   VAL 5  56      -3.666  91.535-147.030  1.00  0.00      A    O  
ATOM    417  CB  VAL 5  56      -3.599  94.127-149.033  1.00  0.00      A    C  
ATOM    418  CG1 VAL 5  56      -3.838  94.718-147.635  1.00  0.00      A    C  
ATOM    419  CG2 VAL 5  56      -2.736  95.181-149.741  1.00  0.00      A    C  
ATOM    420  N   GLN 5  57      -4.586  90.909-148.959  1.00  0.00      A    N  
ATOM    421  CA  GLN 5  57      -5.386  89.788-148.451  1.00  0.00      A    C  
ATOM    422  C   GLN 5  57      -4.520  88.711-147.796  1.00  0.00      A    C  
ATOM    423  O   GLN 5  57      -4.712  88.454-146.600  1.00  0.00      A    O  
ATOM    424  CB  GLN 5  57      -6.284  89.193-149.560  1.00  0.00      A    C  
ATOM    425  CG  GLN 5  57      -7.517  90.064-149.863  1.00  0.00      A    C  
ATOM    426  CD  GLN 5  57      -8.449  89.469-150.926  1.00  0.00      A    C  
ATOM    427  NE2 GLN 5  57      -9.044  90.285-151.770  1.00  0.00      A    N  
ATOM    428  OE1 GLN 5  57      -8.688  88.277-150.964  1.00  0.00      A    O  
ATOM    429  N   GLU 5  58      -3.544  88.125-148.502  1.00  0.00      A    N  
ATOM    430  CA  GLU 5  58      -2.764  87.084-147.816  1.00  0.00      A    C  
ATOM    431  C   GLU 5  58      -1.911  87.663-146.683  1.00  0.00      A    C  
ATOM    432  O   GLU 5  58      -1.856  87.057-145.625  1.00  0.00      A    O  
ATOM    433  CB  GLU 5  58      -1.982  86.176-148.764  1.00  0.00      A    C  
ATOM    434  CG  GLU 5  58      -1.579  84.808-148.183  1.00  0.00      A    C  
ATOM    435  CD  GLU 5  58      -0.434  84.843-147.148  1.00  0.00      A    C  
ATOM    436  OE1 GLU 5  58      -0.336  83.878-146.370  1.00  0.00      A    O  
ATOM    437  OE2 GLU 5  58       0.340  85.833-147.140  1.00  0.00      A    O1-
ATOM    438  N   SER 5  59      -1.350  88.876-146.808  1.00  0.00      A    N  
ATOM    439  CA  SER 5  59      -0.622  89.489-145.676  1.00  0.00      A    C  
ATOM    440  C   SER 5  59      -1.497  89.653-144.415  1.00  0.00      A    C  
ATOM    441  O   SER 5  59      -1.082  89.258-143.321  1.00  0.00      A    O  
ATOM    442  CB  SER 5  59      -0.027  90.833-146.089  1.00  0.00      A    C  
ATOM    443  OG  SER 5  59       0.925  90.650-147.120  1.00  0.00      A    O  
ATOM    444  N   ARG 5  60      -2.744  90.141-144.573  1.00  0.00      A    N  
ATOM    445  CA  ARG 5  60      -3.765  90.175-143.505  1.00  0.00      A    C  
ATOM    446  C   ARG 5  60      -3.964  88.780-142.882  1.00  0.00      A    C  
ATOM    447  O   ARG 5  60      -4.056  88.689-141.663  1.00  0.00      A    O  
ATOM    448  CB  ARG 5  60      -5.138  90.680-144.043  1.00  0.00      A    C  
ATOM    449  CG  ARG 5  60      -5.331  92.152-144.510  1.00  0.00      A    C  
ATOM    450  CD  ARG 5  60      -6.497  92.213-145.538  1.00  0.00      A    C  
ATOM    451  NE  ARG 5  60      -6.814  93.546-146.126  1.00  0.00      A    N  
ATOM    452  CZ  ARG 5  60      -7.090  93.819-147.408  1.00  0.00      A    C  
ATOM    453  NH1 ARG 5  60      -7.531  94.984-147.791  1.00  0.00      A    N1+
ATOM    454  NH2 ARG 5  60      -6.958  92.974-148.381  1.00  0.00      A    N  
ATOM    455  N   ALA 5  61      -4.027  87.715-143.694  1.00  0.00      A    N  
ATOM    456  CA  ALA 5  61      -4.216  86.338-143.205  1.00  0.00      A    C  
ATOM    457  C   ALA 5  61      -3.012  85.773-142.416  1.00  0.00      A    C  
ATOM    458  O   ALA 5  61      -3.198  85.189-141.349  1.00  0.00      A    O  
ATOM    459  CB  ALA 5  61      -4.575  85.437-144.395  1.00  0.00      A    C  
ATOM    460  N   ALA 5  62      -1.785  85.993-142.896  1.00  0.00      A    N  
ATOM    461  CA  ALA 5  62      -0.528  85.639-142.234  1.00  0.00      A    C  
ATOM    462  C   ALA 5  62      -0.153  86.582-141.067  1.00  0.00      A    C  
ATOM    463  O   ALA 5  62       0.911  86.438-140.463  1.00  0.00      A    O  
ATOM    464  CB  ALA 5  62       0.564  85.612-143.313  1.00  0.00      A    C  
ATOM    465  N   GLY 5  63      -1.001  87.572-140.752  1.00  0.00      A    N  
ATOM    466  CA  GLY 5  63      -0.783  88.519-139.650  1.00  0.00      A    C  
ATOM    467  C   GLY 5  63       0.284  89.582-139.951  1.00  0.00      A    C  
ATOM    468  O   GLY 5  63       0.662  90.364-139.078  1.00  0.00      A    O  
ATOM    469  N   LEU 5  64       0.772  89.617-141.191  1.00  0.00      A    N  
ATOM    470  CA  LEU 5  64       1.826  90.493-141.690  1.00  0.00      A    C  
ATOM    471  C   LEU 5  64       1.287  91.903-141.973  1.00  0.00      A    C  
ATOM    472  O   LEU 5  64       0.870  92.218-143.086  1.00  0.00      A    O  
ATOM    473  CB  LEU 5  64       2.462  89.866-142.952  1.00  0.00      A    C  
ATOM    474  CG  LEU 5  64       3.103  88.478-142.760  1.00  0.00      A    C  
ATOM    475  CD1 LEU 5  64       3.562  87.941-144.119  1.00  0.00      A    C  
ATOM    476  CD2 LEU 5  64       4.291  88.513-141.800  1.00  0.00      A    C  
ATOM    477  N   LEU 5  65       1.280  92.729-140.927  1.00  0.00      A    N  
ATOM    478  CA  LEU 5  65       0.917  94.149-140.946  1.00  0.00      A    C  
ATOM    479  C   LEU 5  65       1.440  94.896-142.192  1.00  0.00      A    C  
ATOM    480  O   LEU 5  65       2.646  95.124-142.293  1.00  0.00      A    O  
ATOM    481  CB  LEU 5  65       1.441  94.785-139.640  1.00  0.00      A    C  
ATOM    482  CG  LEU 5  65       1.149  96.290-139.486  1.00  0.00      A    C  
ATOM    483  CD1 LEU 5  65      -0.350  96.582-139.443  1.00  0.00      A    C  
ATOM    484  CD2 LEU 5  65       1.761  96.814-138.184  1.00  0.00      A    C  
ATOM    485  N   PRO 5  66       0.560  95.334-143.115  1.00  0.00      A    N  
ATOM    486  CA  PRO 5  66       0.889  96.431-144.012  1.00  0.00      A    C  
ATOM    487  C   PRO 5  66       1.125  97.712-143.205  1.00  0.00      A    C  
ATOM    488  O   PRO 5  66       0.266  98.097-142.411  1.00  0.00      A    O  
ATOM    489  CB  PRO 5  66      -0.299  96.581-144.975  1.00  0.00      A    C  
ATOM    490  CG  PRO 5  66      -1.149  95.332-144.730  1.00  0.00      A    C  
ATOM    491  CD  PRO 5  66      -0.828  94.954-143.287  1.00  0.00      A    C  
ATOM    492  N   LEU 5  67       2.249  98.393-143.434  1.00  0.00      A    N  
ATOM    493  CA  LEU 5  67       2.446  99.762-142.950  1.00  0.00      A    C  
ATOM    494  C   LEU 5  67       1.765 100.795-143.860  1.00  0.00      A    C  
ATOM    495  O   LEU 5  67       1.456 101.897-143.412  1.00  0.00      A    O  
ATOM    496  CB  LEU 5  67       3.940 100.109-142.835  1.00  0.00      A    C  
ATOM    497  CG  LEU 5  67       4.846  99.146-142.045  1.00  0.00      A    C  
ATOM    498  CD1 LEU 5  67       6.254  99.731-141.940  1.00  0.00      A    C  
ATOM    499  CD2 LEU 5  67       4.345  98.919-140.619  1.00  0.00      A    C  
ATOM    500  N   GLY 5  68       1.510 100.438-145.125  1.00  0.00      A    N  
ATOM    501  CA  GLY 5  68       0.972 101.367-146.113  1.00  0.00      A    C  
ATOM    502  C   GLY 5  68       0.525 100.728-147.423  1.00  0.00      A    C  
ATOM    503  O   GLY 5  68       0.914  99.611-147.773  1.00  0.00      A    O  
ATOM    504  N   VAL 5  69      -0.279 101.495-148.155  1.00  0.00      A    N  
ATOM    505  CA  VAL 5  69      -0.718 101.259-149.535  1.00  0.00      A    C  
ATOM    506  C   VAL 5  69      -0.823 102.638-150.184  1.00  0.00      A    C  
ATOM    507  O   VAL 5  69      -1.360 103.555-149.562  1.00  0.00      A    O  
ATOM    508  CB  VAL 5  69      -2.098 100.569-149.604  1.00  0.00      A    C  
ATOM    509  CG1 VAL 5  69      -2.517 100.320-151.060  1.00  0.00      A    C  
ATOM    510  CG2 VAL 5  69      -2.128  99.212-148.880  1.00  0.00      A    C  
ATOM    511  N   GLU 5  70      -0.313 102.786-151.406  1.00  0.00      A    N  
ATOM    512  CA  GLU 5  70      -0.294 104.072-152.113  1.00  0.00      A    C  
ATOM    513  C   GLU 5  70      -0.512 103.898-153.621  1.00  0.00      A    C  
ATOM    514  O   GLU 5  70       0.196 103.119-154.261  1.00  0.00      A    O  
ATOM    515  CB  GLU 5  70       1.067 104.786-151.932  1.00  0.00      A    C  
ATOM    516  CG  GLU 5  70       1.556 104.999-150.489  1.00  0.00      A    C  
ATOM    517  CD  GLU 5  70       2.941 105.667-150.469  1.00  0.00      A    C  
ATOM    518  OE1 GLU 5  70       3.920 104.989-150.865  1.00  0.00      A    O  
ATOM    519  OE2 GLU 5  70       3.017 106.850-150.060  1.00  0.00      A    O1-
ATOM    520  N   GLY 5  71      -1.446 104.652-154.204  1.00  0.00      A    N  
ATOM    521  CA  GLY 5  71      -1.656 104.741-155.658  1.00  0.00      A    C  
ATOM    522  C   GLY 5  71      -2.723 103.794-156.212  1.00  0.00      A    C  
ATOM    523  O   GLY 5  71      -3.095 103.895-157.383  1.00  0.00      A    O  
ATOM    524  N   GLU 5  72      -3.267 102.927-155.360  1.00  0.00      A    N  
ATOM    525  CA  GLU 5  72      -4.369 101.981-155.586  1.00  0.00      A    C  
ATOM    526  C   GLU 5  72      -5.558 102.538-156.389  1.00  0.00      A    C  
ATOM    527  O   GLU 5  72      -6.020 101.901-157.334  1.00  0.00      A    O  
ATOM    528  CB  GLU 5  72      -4.783 101.359-154.235  1.00  0.00      A    C  
ATOM    529  CG  GLU 5  72      -5.470 102.292-153.214  1.00  0.00      A    C  
ATOM    530  CD  GLU 5  72      -4.761 103.641-153.038  1.00  0.00      A    C  
ATOM    531  OE1 GLU 5  72      -3.586 103.651-152.618  1.00  0.00      A    O  
ATOM    532  OE2 GLU 5  72      -5.349 104.663-153.463  1.00  0.00      A    O1-
ATOM    533  N   ASN 5  73      -6.000 103.762-156.075  1.00  0.00      A    N  
ATOM    534  CA  ASN 5  73      -7.077 104.484-156.760  1.00  0.00      A    C  
ATOM    535  C   ASN 5  73      -6.693 105.068-158.138  1.00  0.00      A    C  
ATOM    536  O   ASN 5  73      -7.547 105.611-158.833  1.00  0.00      A    O  
ATOM    537  CB  ASN 5  73      -7.587 105.589-155.816  1.00  0.00      A    C  
ATOM    538  CG  ASN 5  73      -8.525 105.047-154.749  1.00  0.00      A    C  
ATOM    539  ND2 ASN 5  73      -8.081 104.899-153.527  1.00  0.00      A    N  
ATOM    540  OD1 ASN 5  73      -9.676 104.749-155.009  1.00  0.00      A    O  
ATOM    541  N   SER 5  74      -5.433 104.918-158.562  1.00  0.00      A    N  
ATOM    542  CA  SER 5  74      -4.991 105.138-159.950  1.00  0.00      A    C  
ATOM    543  C   SER 5  74      -4.627 103.821-160.646  1.00  0.00      A    C  
ATOM    544  O   SER 5  74      -4.859 103.654-161.839  1.00  0.00      A    O  
ATOM    545  CB  SER 5  74      -3.800 106.102-160.007  1.00  0.00      A    C  
ATOM    546  OG  SER 5  74      -2.587 105.471-159.640  1.00  0.00      A    O  
ATOM    547  N   ALA 5  75      -4.061 102.882-159.883  1.00  0.00      A    N  
ATOM    548  CA  ALA 5  75      -3.488 101.607-160.294  1.00  0.00      A    C  
ATOM    549  C   ALA 5  75      -2.510 101.631-161.485  1.00  0.00      A    C  
ATOM    550  O   ALA 5  75      -2.219 100.588-162.062  1.00  0.00      A    O  
ATOM    551  CB  ALA 5  75      -4.616 100.588-160.386  1.00  0.00      A    C  
ATOM    552  N   ASP 5  76      -1.968 102.803-161.804  1.00  0.00      A    N  
ATOM    553  CA  ASP 5  76      -0.789 103.013-162.650  1.00  0.00      A    C  
ATOM    554  C   ASP 5  76       0.517 102.596-161.941  1.00  0.00      A    C  
ATOM    555  O   ASP 5  76       1.413 101.986-162.523  1.00  0.00      A    O  
ATOM    556  CB  ASP 5  76      -0.850 104.496-163.073  1.00  0.00      A    C  
ATOM    557  CG  ASP 5  76       0.501 105.168-163.228  1.00  0.00      A    C  
ATOM    558  OD1 ASP 5  76       1.318 104.768-164.078  1.00  0.00      A    O  
ATOM    559  OD2 ASP 5  76       0.797 106.129-162.488  1.00  0.00      A    O1-
ATOM    560  N   TRP 5  77       0.544 102.829-160.633  1.00  0.00      A    N  
ATOM    561  CA  TRP 5  77       1.581 102.481-159.669  1.00  0.00      A    C  
ATOM    562  C   TRP 5  77       0.831 102.124-158.388  1.00  0.00      A    C  
ATOM    563  O   TRP 5  77      -0.029 102.890-157.957  1.00  0.00      A    O  
ATOM    564  CB  TRP 5  77       2.451 103.731-159.483  1.00  0.00      A    C  
ATOM    565  CG  TRP 5  77       3.754 103.634-158.751  1.00  0.00      A    C  
ATOM    566  CD1 TRP 5  77       4.268 102.556-158.120  1.00  0.00      A    C  
ATOM    567  CD2 TRP 5  77       4.760 104.685-158.617  1.00  0.00      A    C  
ATOM    568  CE2 TRP 5  77       5.910 104.132-157.980  1.00  0.00      A    C  
ATOM    569  CE3 TRP 5  77       4.815 106.051-158.977  1.00  0.00      A    C  
ATOM    570  NE1 TRP 5  77       5.551 102.836-157.697  1.00  0.00      A    N  
ATOM    571  CZ2 TRP 5  77       7.074 104.877-157.754  1.00  0.00      A    C  
ATOM    572  CZ3 TRP 5  77       5.974 106.817-158.730  1.00  0.00      A    C  
ATOM    573  CH2 TRP 5  77       7.104 106.230-158.131  1.00  0.00      A    C  
ATOM    574  N   ILE 5  78       1.138 100.973-157.785  1.00  0.00      A    N  
ATOM    575  CA  ILE 5  78       0.683 100.659-156.425  1.00  0.00      A    C  
ATOM    576  C   ILE 5  78       1.877 100.193-155.603  1.00  0.00      A    C  
ATOM    577  O   ILE 5  78       2.460  99.133-155.867  1.00  0.00      A    O  
ATOM    578  CB  ILE 5  78      -0.470  99.630-156.365  1.00  0.00      A    C  
ATOM    579  CG1 ILE 5  78      -1.621 100.004-157.322  1.00  0.00      A    C  
ATOM    580  CG2 ILE 5  78      -0.971  99.563-154.905  1.00  0.00      A    C  
ATOM    581  CD1 ILE 5  78      -2.804  99.024-157.317  1.00  0.00      A    C  
ATOM    582  N   VAL 5  79       2.228 100.975-154.589  1.00  0.00      A    N  
ATOM    583  CA  VAL 5  79       3.100 100.537-153.497  1.00  0.00      A    C  
ATOM    584  C   VAL 5  79       2.246  99.800-152.470  1.00  0.00      A    C  
ATOM    585  O   VAL 5  79       1.158 100.244-152.112  1.00  0.00      A    O  
ATOM    586  CB  VAL 5  79       3.772 101.744-152.801  1.00  0.00      A    C  
ATOM    587  CG1 VAL 5  79       4.847 101.272-151.814  1.00  0.00      A    C  
ATOM    588  CG2 VAL 5  79       4.433 102.688-153.815  1.00  0.00      A    C  
ATOM    589  N   VAL 5  80       2.778  98.693-151.946  1.00  0.00      A    N  
ATOM    590  CA  VAL 5  80       2.332  98.147-150.656  1.00  0.00      A    C  
ATOM    591  C   VAL 5  80       3.576  97.928-149.806  1.00  0.00      A    C  
ATOM    592  O   VAL 5  80       4.484  97.177-150.187  1.00  0.00      A    O  
ATOM    593  CB  VAL 5  80       1.486  96.868-150.779  1.00  0.00      A    C  
ATOM    594  CG1 VAL 5  80       0.969  96.391-149.415  1.00  0.00      A    C  
ATOM    595  CG2 VAL 5  80       0.285  97.047-151.719  1.00  0.00      A    C  
ATOM    596  N   ASP 5  81       3.606  98.622-148.675  1.00  0.00      A    N  
ATOM    597  CA  ASP 5  81       4.640  98.512-147.656  1.00  0.00      A    C  
ATOM    598  C   ASP 5  81       4.197  97.446-146.645  1.00  0.00      A    C  
ATOM    599  O   ASP 5  81       3.148  97.573-146.002  1.00  0.00      A    O  
ATOM    600  CB  ASP 5  81       4.834  99.889-146.993  1.00  0.00      A    C  
ATOM    601  CG  ASP 5  81       5.862  99.909-145.853  1.00  0.00      A    C  
ATOM    602  OD1 ASP 5  81       6.312  98.820-145.430  1.00  0.00      A    O  
ATOM    603  OD2 ASP 5  81       6.180 101.022-145.388  1.00  0.00      A    O1-
ATOM    604  N   LEU 5  82       5.002  96.390-146.531  1.00  0.00      A    N  
ATOM    605  CA  LEU 5  82       4.855  95.258-145.617  1.00  0.00      A    C  
ATOM    606  C   LEU 5  82       6.103  95.130-144.702  1.00  0.00      A    C  
ATOM    607  O   LEU 5  82       6.514  94.031-144.336  1.00  0.00      A    O  
ATOM    608  CB  LEU 5  82       4.591  93.972-146.421  1.00  0.00      A    C  
ATOM    609  CG  LEU 5  82       3.438  94.016-147.446  1.00  0.00      A    C  
ATOM    610  CD1 LEU 5  82       3.479  92.755-148.304  1.00  0.00      A    C  
ATOM    611  CD2 LEU 5  82       2.062  94.094-146.788  1.00  0.00      A    C  
ATOM    612  N   GLY 5  83       6.734  96.266-144.385  1.00  0.00      A    N  
ATOM    613  CA  GLY 5  83       7.870  96.403-143.477  1.00  0.00      A    C  
ATOM    614  C   GLY 5  83       9.188  95.906-144.074  1.00  0.00      A    C  
ATOM    615  O   GLY 5  83       9.875  96.631-144.797  1.00  0.00      A    O  
ATOM    616  N   ASP 5  84       9.545  94.652-143.768  1.00  0.00      A    N  
ATOM    617  CA  ASP 5  84      10.741  94.001-144.318  1.00  0.00      A    C  
ATOM    618  C   ASP 5  84      10.709  93.929-145.854  1.00  0.00      A    C  
ATOM    619  O   ASP 5  84      11.756  93.841-146.489  1.00  0.00      A    O  
ATOM    620  CB  ASP 5  84      10.884  92.561-143.786  1.00  0.00      A    C  
ATOM    621  CG  ASP 5  84      11.107  92.448-142.275  1.00  0.00      A    C  
ATOM    622  OD1 ASP 5  84      12.254  92.196-141.847  1.00  0.00      A    O  
ATOM    623  OD2 ASP 5  84      10.092  92.514-141.545  1.00  0.00      A    O1-
ATOM    624  N   VAL 5  85       9.522  93.960-146.472  1.00  0.00      A    N  
ATOM    625  CA  VAL 5  85       9.385  93.865-147.927  1.00  0.00      A    C  
ATOM    626  C   VAL 5  85       8.424  94.915-148.465  1.00  0.00      A    C  
ATOM    627  O   VAL 5  85       7.367  95.180-147.902  1.00  0.00      A    O  
ATOM    628  CB  VAL 5  85       8.978  92.450-148.387  1.00  0.00      A    C  
ATOM    629  CG1 VAL 5  85       9.922  91.378-147.843  1.00  0.00      A    C  
ATOM    630  CG2 VAL 5  85       7.556  92.027-148.005  1.00  0.00      A    C  
ATOM    631  N   ILE 5  86       8.772  95.479-149.621  1.00  0.00      A    N  
ATOM    632  CA  ILE 5  86       7.993  96.528-150.284  1.00  0.00      A    C  
ATOM    633  C   ILE 5  86       7.701  96.084-151.715  1.00  0.00      A    C  
ATOM    634  O   ILE 5  86       8.597  96.045-152.560  1.00  0.00      A    O  
ATOM    635  CB  ILE 5  86       8.737  97.887-150.259  1.00  0.00      A    C  
ATOM    636  CG1 ILE 5  86       9.348  98.291-148.899  1.00  0.00      A    C  
ATOM    637  CG2 ILE 5  86       7.816  99.008-150.773  1.00  0.00      A    C  
ATOM    638  CD1 ILE 5  86       8.371  98.598-147.766  1.00  0.00      A    C  
ATOM    639  N   VAL 5  87       6.446  95.735-152.013  1.00  0.00      A    N  
ATOM    640  CA  VAL 5  87       6.056  95.446-153.403  1.00  0.00      A    C  
ATOM    641  C   VAL 5  87       5.730  96.747-154.146  1.00  0.00      A    C  
ATOM    642  O   VAL 5  87       5.081  97.644-153.611  1.00  0.00      A    O  
ATOM    643  CB  VAL 5  87       4.931  94.406-153.510  1.00  0.00      A    C  
ATOM    644  CG1 VAL 5  87       3.684  94.788-152.725  1.00  0.00      A    C  
ATOM    645  CG2 VAL 5  87       4.520  94.134-154.964  1.00  0.00      A    C  
ATOM    646  N   HIS 5  88       6.160  96.793-155.411  1.00  0.00      A    N  
ATOM    647  CA  HIS 5  88       5.808  97.803-156.406  1.00  0.00      A    C  
ATOM    648  C   HIS 5  88       5.142  97.122-157.606  1.00  0.00      A    C  
ATOM    649  O   HIS 5  88       5.803  96.594-158.498  1.00  0.00      A    O  
ATOM    650  CB  HIS 5  88       7.050  98.614-156.818  1.00  0.00      A    C  
ATOM    651  CG  HIS 5  88       7.410  99.714-155.844  1.00  0.00      A    C  
ATOM    652  CD2 HIS 5  88       7.735  99.549-154.529  1.00  0.00      A    C  
ATOM    653  ND1 HIS 5  88       7.389 101.078-156.131  1.00  0.00      A    N  
ATOM    654  CE1 HIS 5  88       7.685 101.706-154.984  1.00  0.00      A    C  
ATOM    655  NE2 HIS 5  88       7.890 100.813-154.004  1.00  0.00      A    N  
ATOM    656  N   VAL 5  89       3.806  97.110-157.588  1.00  0.00      A    N  
ATOM    657  CA  VAL 5  89       3.004  96.590-158.699  1.00  0.00      A    C  
ATOM    658  C   VAL 5  89       2.837  97.685-159.749  1.00  0.00      A    C  
ATOM    659  O   VAL 5  89       2.493  98.816-159.376  1.00  0.00      A    O  
ATOM    660  CB  VAL 5  89       1.626  96.082-158.235  1.00  0.00      A    C  
ATOM    661  CG1 VAL 5  89       0.978  95.207-159.316  1.00  0.00      A    C  
ATOM    662  CG2 VAL 5  89       1.693  95.229-156.961  1.00  0.00      A    C  
ATOM    663  N   MET 5  90       3.093  97.384-161.028  1.00  0.00      A    N  
ATOM    664  CA  MET 5  90       3.254  98.471-162.020  1.00  0.00      A    C  
ATOM    665  C   MET 5  90       2.429  98.230-163.273  1.00  0.00      A    C  
ATOM    666  O   MET 5  90       2.590  97.178-163.878  1.00  0.00      A    O  
ATOM    667  CB  MET 5  90       4.736  98.617-162.413  1.00  0.00      A    C  
ATOM    668  CG  MET 5  90       5.638  99.101-161.276  1.00  0.00      A    C  
ATOM    669  SD  MET 5  90       5.207 100.682-160.497  1.00  0.00      A    S  
ATOM    670  CE  MET 5  90       4.862 101.777-161.903  1.00  0.00      A    C  
ATOM    671  N   GLN 5  91       1.618  99.184-163.744  1.00  0.00      A    N  
ATOM    672  CA  GLN 5  91       1.166  99.080-165.143  1.00  0.00      A    C  
ATOM    673  C   GLN 5  91       2.405  98.968-166.035  1.00  0.00      A    C  
ATOM    674  O   GLN 5  91       3.355  99.722-165.849  1.00  0.00      A    O  
ATOM    675  CB  GLN 5  91       0.275 100.278-165.548  1.00  0.00      A    C  
ATOM    676  CG  GLN 5  91      -1.215  99.926-165.433  1.00  0.00      A    C  
ATOM    677  CD  GLN 5  91      -2.141 101.021-165.965  1.00  0.00      A    C  
ATOM    678  NE2 GLN 5  91      -2.428 101.061-167.242  1.00  0.00      A    N  
ATOM    679  OE1 GLN 5  91      -2.723 101.817-165.250  1.00  0.00      A    O  
ATOM    680  N   GLU 5  92       2.423  98.025-166.980  1.00  0.00      A    N  
ATOM    681  CA  GLU 5  92       3.513  97.881-167.961  1.00  0.00      A    C  
ATOM    682  C   GLU 5  92       3.718  99.192-168.730  1.00  0.00      A    C  
ATOM    683  O   GLU 5  92       4.834  99.673-168.928  1.00  0.00      A    O  
ATOM    684  CB  GLU 5  92       3.174  96.696-168.888  1.00  0.00      A    C  
ATOM    685  CG  GLU 5  92       4.346  96.180-169.738  1.00  0.00      A    C  
ATOM    686  CD  GLU 5  92       4.753  97.072-170.921  1.00  0.00      A    C  
ATOM    687  OE1 GLU 5  92       5.884  96.900-171.420  1.00  0.00      A    O  
ATOM    688  OE2 GLU 5  92       3.970  97.945-171.370  1.00  0.00      A    O1-
ATOM    689  N   GLU 5  93       2.599  99.825-169.062  1.00  0.00      A    N  
ATOM    690  CA  GLU 5  93       2.475 101.136-169.684  1.00  0.00      A    C  
ATOM    691  C   GLU 5  93       3.112 102.254-168.840  1.00  0.00      A    C  
ATOM    692  O   GLU 5  93       3.580 103.262-169.376  1.00  0.00      A    O  
ATOM    693  CB  GLU 5  93       0.963 101.417-169.882  1.00  0.00      A    C  
ATOM    694  CG  GLU 5  93       0.105 100.265-170.466  1.00  0.00      A    C  
ATOM    695  CD  GLU 5  93      -0.625  99.411-169.397  1.00  0.00      A    C  
ATOM    696  OE1 GLU 5  93       0.038  98.812-168.525  1.00  0.00      A    O  
ATOM    697  OE2 GLU 5  93      -1.880  99.396-169.376  1.00  0.00      A    O1-
ATOM    698  N   SER 5  94       3.185 102.063-167.517  1.00  0.00      A    N  
ATOM    699  CA  SER 5  94       3.878 102.934-166.569  1.00  0.00      A    C  
ATOM    700  C   SER 5  94       5.405 102.778-166.680  1.00  0.00      A    C  
ATOM    701  O   SER 5  94       6.128 102.370-165.767  1.00  0.00      A    O  
ATOM    702  CB  SER 5  94       3.410 102.683-165.142  1.00  0.00      A    C  
ATOM    703  OG  SER 5  94       3.683 103.860-164.421  1.00  0.00      A    O  
ATOM    704  N   ARG 5  95       5.965 103.113-167.839  1.00  0.00      A    N  
ATOM    705  CA  ARG 5  95       7.388 102.920-168.128  1.00  0.00      A    C  
ATOM    706  C   ARG 5  95       8.371 103.684-167.229  1.00  0.00      A    C  
ATOM    707  O   ARG 5  95       9.561 103.427-167.318  1.00  0.00      A    O  
ATOM    708  CB  ARG 5  95       7.671 103.222-169.614  1.00  0.00      A    C  
ATOM    709  CG  ARG 5  95       6.891 102.343-170.605  1.00  0.00      A    C  
ATOM    710  CD  ARG 5  95       7.209 100.848-170.475  1.00  0.00      A    C  
ATOM    711  NE  ARG 5  95       6.314 100.061-171.337  1.00  0.00      A    N  
ATOM    712  CZ  ARG 5  95       6.547  99.577-172.537  1.00  0.00      A    C  
ATOM    713  NH1 ARG 5  95       5.588  99.053-173.234  1.00  0.00      A    N1+
ATOM    714  NH2 ARG 5  95       7.745  99.615-173.049  1.00  0.00      A    N  
ATOM    715  N   ARG 5  96       7.913 104.540-166.298  1.00  0.00      A    N  
ATOM    716  CA  ARG 5  96       8.728 104.930-165.127  1.00  0.00      A    C  
ATOM    717  C   ARG 5  96       9.174 103.714-164.300  1.00  0.00      A    C  
ATOM    718  O   ARG 5  96      10.228 103.777-163.684  1.00  0.00      A    O  
ATOM    719  CB  ARG 5  96       8.011 105.987-164.268  1.00  0.00      A    C  
ATOM    720  CG  ARG 5  96       7.016 105.410-163.244  1.00  0.00      A    C  
ATOM    721  CD  ARG 5  96       6.309 106.524-162.465  1.00  0.00      A    C  
ATOM    722  NE  ARG 5  96       5.176 107.087-163.223  1.00  0.00      A    N  
ATOM    723  CZ  ARG 5  96       3.907 106.772-163.054  1.00  0.00      A    C  
ATOM    724  NH1 ARG 5  96       2.962 107.306-163.762  1.00  0.00      A    N1+
ATOM    725  NH2 ARG 5  96       3.502 105.921-162.165  1.00  0.00      A    N  
ATOM    726  N   LEU 5  97       8.422 102.605-164.342  1.00  0.00      A    N  
ATOM    727  CA  LEU 5  97       8.809 101.285-163.839  1.00  0.00      A    C  
ATOM    728  C   LEU 5  97      10.201 100.890-164.310  1.00  0.00      A    C  
ATOM    729  O   LEU 5  97      10.978 100.354-163.529  1.00  0.00      A    O  
ATOM    730  CB  LEU 5  97       7.775 100.184-164.176  1.00  0.00      A    C  
ATOM    731  CG  LEU 5  97       7.873  99.499-165.566  1.00  0.00      A    C  
ATOM    732  CD1 LEU 5  97       8.802  98.277-165.583  1.00  0.00      A    C  
ATOM    733  CD2 LEU 5  97       6.509  98.971-165.993  1.00  0.00      A    C  
ATOM    734  N   TYR 5  98      10.523 101.206-165.566  1.00  0.00      A    N  
ATOM    735  CA  TYR 5  98      11.832 100.873-166.143  1.00  0.00      A    C  
ATOM    736  C   TYR 5  98      12.982 101.500-165.311  1.00  0.00      A    C  
ATOM    737  O   TYR 5  98      13.925 100.848-164.832  1.00  0.00      A    O  
ATOM    738  CB  TYR 5  98      11.805 101.350-167.612  1.00  0.00      A    C  
ATOM    739  CG  TYR 5  98      12.838 100.783-168.564  1.00  0.00      A    C  
ATOM    740  CD1 TYR 5  98      12.958  99.393-168.738  1.00  0.00      A    C  
ATOM    741  CD2 TYR 5  98      13.637 101.650-169.332  1.00  0.00      A    C  
ATOM    742  CE1 TYR 5  98      13.905  98.871-169.638  1.00  0.00      A    C  
ATOM    743  CE2 TYR 5  98      14.588 101.136-170.234  1.00  0.00      A    C  
ATOM    744  CZ  TYR 5  98      14.717  99.740-170.394  1.00  0.00      A    C  
ATOM    745  OH  TYR 5  98      15.639  99.234-171.253  1.00  0.00      A    O  
ATOM    746  N   GLU 5  99      12.856 102.793-165.020  1.00  0.00      A    N  
ATOM    747  CA  GLU 5  99      13.862 103.501-164.229  1.00  0.00      A    C  
ATOM    748  C   GLU 5  99      13.810 103.179-162.727  1.00  0.00      A    C  
ATOM    749  O   GLU 5  99      14.782 103.455-162.030  1.00  0.00      A    O  
ATOM    750  CB  GLU 5  99      13.827 105.008-164.519  1.00  0.00      A    C  
ATOM    751  CG  GLU 5  99      14.063 105.325-166.010  1.00  0.00      A    C  
ATOM    752  CD  GLU 5  99      15.205 104.487-166.603  1.00  0.00      A    C  
ATOM    753  OE1 GLU 5  99      16.372 104.692-166.207  1.00  0.00      A    O  
ATOM    754  OE2 GLU 5  99      14.903 103.547-167.372  1.00  0.00      A    O1-
ATOM    755  N   LEU 5 100      12.760 102.519-162.221  1.00  0.00      A    N  
ATOM    756  CA  LEU 5 100      12.798 101.916-160.880  1.00  0.00      A    C  
ATOM    757  C   LEU 5 100      13.749 100.705-160.824  1.00  0.00      A    C  
ATOM    758  O   LEU 5 100      14.457 100.539-159.827  1.00  0.00      A    O  
ATOM    759  CB  LEU 5 100      11.384 101.550-160.375  1.00  0.00      A    C  
ATOM    760  CG  LEU 5 100      10.415 102.740-160.214  1.00  0.00      A    C  
ATOM    761  CD1 LEU 5 100       9.029 102.239-159.800  1.00  0.00      A    C  
ATOM    762  CD2 LEU 5 100      10.874 103.747-159.155  1.00  0.00      A    C  
ATOM    763  N   GLU 5 101      13.848  99.913-161.902  1.00  0.00      A    N  
ATOM    764  CA  GLU 5 101      14.886  98.877-162.045  1.00  0.00      A    C  
ATOM    765  C   GLU 5 101      16.272  99.512-161.896  1.00  0.00      A    C  
ATOM    766  O   GLU 5 101      17.100  99.062-161.088  1.00  0.00      A    O  
ATOM    767  CB  GLU 5 101      14.865  98.196-163.435  1.00  0.00      A    C  
ATOM    768  CG  GLU 5 101      13.523  97.737-164.038  1.00  0.00      A    C  
ATOM    769  CD  GLU 5 101      13.547  97.687-165.588  1.00  0.00      A    C  
ATOM    770  OE1 GLU 5 101      14.599  98.017-166.196  1.00  0.00      A    O  
ATOM    771  OE2 GLU 5 101      12.483  97.398-166.172  1.00  0.00      A    O1-
ATOM    772  N   LYS 5 102      16.519 100.589-162.667  1.00  0.00      A    N  
ATOM    773  CA  LYS 5 102      17.839 101.258-162.631  1.00  0.00      A    C  
ATOM    774  C   LYS 5 102      18.157 101.875-161.261  1.00  0.00      A    C  
ATOM    775  O   LYS 5 102      19.284 101.747-160.784  1.00  0.00      A    O  
ATOM    776  CB  LYS 5 102      17.982 102.281-163.778  1.00  0.00      A    C  
ATOM    777  CG  LYS 5 102      18.575 101.666-165.059  1.00  0.00      A    C  
ATOM    778  CD  LYS 5 102      17.701 100.634-165.790  1.00  0.00      A    C  
ATOM    779  CE  LYS 5 102      16.484 101.318-166.412  1.00  0.00      A    C  
ATOM    780  NZ  LYS 5 102      15.595 100.376-167.123  1.00  0.00      A    N1+
ATOM    781  N   LEU 5 103      17.171 102.478-160.597  1.00  0.00      A    N  
ATOM    782  CA  LEU 5 103      17.312 103.120-159.287  1.00  0.00      A    C  
ATOM    783  C   LEU 5 103      17.618 102.126-158.151  1.00  0.00      A    C  
ATOM    784  O   LEU 5 103      18.502 102.358-157.312  1.00  0.00      A    O  
ATOM    785  CB  LEU 5 103      16.012 103.901-159.003  1.00  0.00      A    C  
ATOM    786  CG  LEU 5 103      16.035 104.774-157.738  1.00  0.00      A    C  
ATOM    787  CD1 LEU 5 103      17.033 105.931-157.856  1.00  0.00      A    C  
ATOM    788  CD2 LEU 5 103      14.647 105.369-157.508  1.00  0.00      A    C  
ATOM    789  N   TRP 5 104      16.894 101.004-158.103  1.00  0.00      A    N  
ATOM    790  CA  TRP 5 104      17.085  99.995-157.060  1.00  0.00      A    C  
ATOM    791  C   TRP 5 104      18.334  99.133-157.272  1.00  0.00      A    C  
ATOM    792  O   TRP 5 104      18.986  98.806-156.280  1.00  0.00      A    O  
ATOM    793  CB  TRP 5 104      15.837  99.111-156.956  1.00  0.00      A    C  
ATOM    794  CG  TRP 5 104      14.537  99.736-156.518  1.00  0.00      A    C  
ATOM    795  CD1 TRP 5 104      13.338  99.144-156.716  1.00  0.00      A    C  
ATOM    796  CD2 TRP 5 104      14.241 100.990-155.804  1.00  0.00      A    C  
ATOM    797  CE2 TRP 5 104      12.823 101.077-155.633  1.00  0.00      A    C  
ATOM    798  CE3 TRP 5 104      14.997 102.066-155.271  1.00  0.00      A    C  
ATOM    799  NE1 TRP 5 104      12.331  99.919-156.185  1.00  0.00      A    N  
ATOM    800  CZ2 TRP 5 104      12.192 102.160-155.004  1.00  0.00      A    C  
ATOM    801  CZ3 TRP 5 104      14.375 103.157-154.629  1.00  0.00      A    C  
ATOM    802  CH2 TRP 5 104      12.976 103.212-154.505  1.00  0.00      A    C  
ATOM    803  N   SER 5 105      18.723  98.851-158.524  1.00  0.00      A    N  
ATOM    804  CA  SER 5 105      19.916  98.060-158.892  1.00  0.00      A    C  
ATOM    805  C   SER 5 105      21.153  98.294-158.017  1.00  0.00      A    C  
ATOM    806  CB  SER 5 105      20.292  98.315-160.353  1.00  0.00      A    C  
ATOM    807  OG  SER 5 105      19.381  97.665-161.211  1.00  0.00      A    O  
TER     808      SER 5 105 
ATOM    809  N   ILE K   2      11.792 128.657-154.489  1.00 13.51      K    N  
ATOM    810  CA  ILE K   2      10.964 129.861-154.766  1.00 13.51      K    C  
ATOM    811  C   ILE K   2      11.317 131.000-153.818  1.00 13.51      K    C  
ATOM    812  O   ILE K   2      10.742 131.132-152.740  1.00 13.51      K    O  
ATOM    813  CB  ILE K   2       9.463 129.529-154.641  1.00 13.51      K    C  
ATOM    814  CG1 ILE K   2       9.286 128.169-153.961  1.00 13.51      K    C  
ATOM    815  CG2 ILE K   2       8.816 129.539-156.018  1.00 13.51      K    C  
ATOM    816  CD1 ILE K   2       9.739 128.140-152.516  1.00 13.51      K    C  
ATOM    817  N   GLN K   3      12.273 131.820-154.241  1.00 18.98      K    N  
ATOM    818  CA  GLN K   3      12.733 132.964-153.465  1.00 18.98      K    C  
ATOM    819  C   GLN K   3      13.193 132.603-152.073  1.00 18.98      K    C  
ATOM    820  O   GLN K   3      12.803 131.580-151.512  1.00 18.98      K    O  
ATOM    821  CB  GLN K   3      11.635 134.009-153.331  1.00 18.98      K    C  
ATOM    822  CG  GLN K   3      12.112 135.412-153.129  1.00 18.98      K    C  
ATOM    823  CD  GLN K   3      11.126 136.397-153.685  1.00 18.98      K    C  
ATOM    824  NE2 GLN K   3      11.580 137.210-154.616  1.00 18.98      K    N  
ATOM    825  OE1 GLN K   3       9.961 136.430-153.280  1.00 18.98      K    O  
ATOM    826  N   GLU K   4      14.026 133.472-151.518  1.00 54.67      K    N  
ATOM    827  CA  GLU K   4      14.537 133.266-150.183  1.00 54.67      K    C  
ATOM    828  C   GLU K   4      13.386 133.410-149.201  1.00 54.67      K    C  
ATOM    829  O   GLU K   4      12.302 133.873-149.563  1.00 54.67      K    O  
ATOM    830  CB  GLU K   4      15.682 134.241-149.914  1.00 54.67      K    C  
ATOM    831  CG  GLU K   4      16.861 133.952-150.841  1.00 54.67      K    C  
ATOM    832  CD  GLU K   4      18.124 134.697-150.477  1.00 54.67      K    C  
ATOM    833  OE1 GLU K   4      18.028 135.791-149.884  1.00 54.67      K    O  
ATOM    834  OE2 GLU K   4      19.218 134.189-150.799  1.00 54.67      K    O1-
ATOM    835  N   GLN K   5      13.636 133.012-147.961  1.00 37.74      K    N  
ATOM    836  CA  GLN K   5      12.622 132.987-146.916  1.00 37.74      K    C  
ATOM    837  C   GLN K   5      11.713 131.913-147.493  1.00 37.74      K    C  
ATOM    838  O   GLN K   5      12.203 130.865-147.907  1.00 37.74      K    O  
ATOM    839  CB  GLN K   5      11.860 134.314-146.786  1.00 37.74      K    C  
ATOM    840  CG  GLN K   5      12.743 135.549-146.739  1.00 37.74      K    C  
ATOM    841  CD  GLN K   5      13.590 135.638-145.486  1.00 37.74      K    C  
ATOM    842  NE2 GLN K   5      12.956 135.915-144.353  1.00 37.74      K    N  
ATOM    843  OE1 GLN K   5      14.808 135.471-145.542  1.00 37.74      K    O  
ATOM    844  N   THR K   6      10.414 132.194-147.579  1.00 25.37      K    N  
ATOM    845  CA  THR K   6       9.450 131.233-148.114  1.00 25.37      K    C  
ATOM    846  C   THR K   6       9.359 130.027-147.192  1.00 25.37      K    C  
ATOM    847  O   THR K   6      10.259 129.766-146.402  1.00 25.37      K    O  
ATOM    848  CB  THR K   6       9.852 130.715-149.515  1.00 25.37      K    C  
ATOM    849  CG2 THR K   6       8.612 130.486-150.364  1.00 25.37      K    C  
ATOM    850  OG1 THR K   6      10.695 131.671-150.168  1.00 25.37      K    O  
ATOM    851  N   MET K   7       8.276 129.275-147.283  1.00 43.48      K    N  
ATOM    852  CA  MET K   7       8.165 128.115-146.421  1.00 43.48      K    C  
ATOM    853  C   MET K   7       7.600 126.930-147.178  1.00 43.48      K    C  
ATOM    854  O   MET K   7       6.531 126.998-147.784  1.00 43.48      K    O  
ATOM    855  CB  MET K   7       7.332 128.460-145.189  1.00 43.48      K    C  
ATOM    856  CG  MET K   7       8.062 129.436-144.269  1.00 43.48      K    C  
ATOM    857  SD  MET K   7       9.144 128.693-143.017  1.00 43.48      K    S  
ATOM    858  CE  MET K   7       9.714 127.193-143.842  1.00 43.48      K    C  
ATOM    859  N   LEU K   8       8.358 125.842-147.141  1.00 19.01      K    N  
ATOM    860  CA  LEU K   8       7.993 124.611-147.816  1.00 19.01      K    C  
ATOM    861  C   LEU K   8       7.690 123.532-146.790  1.00 19.01      K    C  
ATOM    862  O   LEU K   8       7.661 123.793-145.587  1.00 19.01      K    O  
ATOM    863  CB  LEU K   8       9.142 124.180-148.720  1.00 19.01      K    C  
ATOM    864  CG  LEU K   8       9.608 125.273-149.684  1.00 19.01      K    C  
ATOM    865  CD1 LEU K   8      10.467 126.295-148.960  1.00 19.01      K    C  
ATOM    866  CD2 LEU K   8      10.362 124.633-150.829  1.00 19.01      K    C  
ATOM    867  N   ASN K   9       7.458 122.317-147.271  1.00 53.93      K    N  
ATOM    868  CA  ASN K   9       7.150 121.208-146.386  1.00 53.93      K    C  
ATOM    869  C   ASN K   9       8.309 120.237-146.336  1.00 53.93      K    C  
ATOM    870  O   ASN K   9       9.464 120.611-146.145  1.00 53.93      K    O  
ATOM    871  CB  ASN K   9       5.912 120.450-146.878  1.00 53.93      K    C  
ATOM    872  CG  ASN K   9       4.620 121.070-146.404  1.00 53.93      K    C  
ATOM    873  ND2 ASN K   9       3.591 121.014-147.244  1.00 53.93      K    N  
ATOM    874  OD1 ASN K   9       4.541 121.585-145.291  1.00 53.93      K    O  
ATOM    875  N   VAL K  10       7.956 118.973-146.501  1.00 16.27      K    N  
ATOM    876  CA  VAL K  10       8.894 117.873-146.538  1.00 16.27      K    C  
ATOM    877  C   VAL K  10       7.988 116.756-147.022  1.00 16.27      K    C  
ATOM    878  O   VAL K  10       7.021 116.408-146.346  1.00 16.27      K    O  
ATOM    879  CB  VAL K  10       9.439 117.532-145.130  1.00 16.27      K    C  
ATOM    880  CG1 VAL K  10      10.725 118.299-144.867  1.00 16.27      K    C  
ATOM    881  CG2 VAL K  10       8.402 117.869-144.072  1.00 16.27      K    C  
ATOM    882  N   ALA K  11       8.263 116.217-148.201  1.00 36.35      K    N  
ATOM    883  CA  ALA K  11       7.441 115.139-148.728  1.00 36.35      K    C  
ATOM    884  C   ALA K  11       8.231 113.850-148.610  1.00 36.35      K    C  
ATOM    885  O   ALA K  11       8.145 112.969-149.459  1.00 36.35      K    O  
ATOM    886  CB  ALA K  11       7.078 115.414-150.173  1.00 36.35      K    C  
ATOM    887  N   ASP K  12       9.013 113.773-147.539  1.00 74.83      K    N  
ATOM    888  CA  ASP K  12       9.866 112.631-147.227  1.00 74.83      K    C  
ATOM    889  C   ASP K  12       9.959 112.648-145.698  1.00 74.83      K    C  
ATOM    890  O   ASP K  12       8.940 112.862-145.043  1.00 74.83      K    O  
ATOM    891  CB  ASP K  12      11.242 112.810-147.872  1.00 74.83      K    C  
ATOM    892  CG  ASP K  12      12.061 113.888-147.206  1.00 74.83      K    C  
ATOM    893  OD1 ASP K  12      11.468 114.898-146.776  1.00 74.83      K    O  
ATOM    894  OD2 ASP K  12      13.297 113.731-147.120  1.00 74.83      K    O1-
ATOM    895  N   ASN K  13      11.140 112.440-145.113  1.00 45.85      K    N  
ATOM    896  CA  ASN K  13      11.221 112.481-143.648  1.00 45.85      K    C  
ATOM    897  C   ASN K  13      12.564 112.690-142.929  1.00 45.85      K    C  
ATOM    898  O   ASN K  13      13.535 113.193-143.500  1.00 45.85      K    O  
ATOM    899  CB  ASN K  13      10.538 111.242-143.062  1.00 45.85      K    C  
ATOM    900  CG  ASN K  13      10.912 109.972-143.787  1.00 45.85      K    C  
ATOM    901  ND2 ASN K  13       9.908 109.184-144.155  1.00 45.85      K    N  
ATOM    902  OD1 ASN K  13      12.089 109.699-144.017  1.00 45.85      K    O  
ATOM    903  N   SER K  14      12.570 112.278-141.658  1.00 59.14      K    N  
ATOM    904  CA  SER K  14      13.685 112.391-140.709  1.00 59.14      K    C  
ATOM    905  C   SER K  14      13.859 113.883-140.491  1.00 59.14      K    C  
ATOM    906  O   SER K  14      14.471 114.577-141.290  1.00 59.14      K    O  
ATOM    907  CB  SER K  14      14.988 111.796-141.256  1.00 59.14      K    C  
ATOM    908  OG  SER K  14      16.069 112.040-140.365  1.00 59.14      K    O  
ATOM    909  N   GLY K  15      13.301 114.359-139.384  1.00 48.46      K    N  
ATOM    910  CA  GLY K  15      13.333 115.771-139.042  1.00 48.46      K    C  
ATOM    911  C   GLY K  15      12.359 116.397-140.018  1.00 48.46      K    C  
ATOM    912  O   GLY K  15      12.803 116.854-141.072  1.00 48.46      K    O  
ATOM    913  N   ALA K  16      11.063 116.468-139.730  1.00 62.59      K    N  
ATOM    914  CA  ALA K  16      10.242 117.069-140.764  1.00 62.59      K    C  
ATOM    915  C   ALA K  16       9.897 118.524-140.917  1.00 62.59      K    C  
ATOM    916  O   ALA K  16      10.718 119.443-140.867  1.00 62.59      K    O  
ATOM    917  CB  ALA K  16       8.956 116.300-140.864  1.00 62.59      K    C  
ATOM    918  N   ARG K  17       8.588 118.651-141.079  1.00 57.76      K    N  
ATOM    919  CA  ARG K  17       7.847 119.875-141.209  1.00 57.76      K    C  
ATOM    920  C   ARG K  17       8.601 121.035-141.816  1.00 57.76      K    C  
ATOM    921  O   ARG K  17       9.636 120.854-142.454  1.00 57.76      K    O  
ATOM    922  CB  ARG K  17       7.308 120.218-139.823  1.00 57.76      K    C  
ATOM    923  CG  ARG K  17       6.764 118.966-139.132  1.00 57.76      K    C  
ATOM    924  CD  ARG K  17       5.671 119.287-138.162  1.00 57.76      K    C  
ATOM    925  NE  ARG K  17       6.146 120.209-137.146  1.00 57.76      K    N  
ATOM    926  CZ  ARG K  17       5.349 120.902-136.346  1.00 57.76      K    C  
ATOM    927  NH1 ARG K  17       4.033 120.775-136.448  1.00 57.76      K    N1+
ATOM    928  NH2 ARG K  17       5.868 121.726-135.450  1.00 57.76      K    N  
ATOM    929  N   ARG K  18       8.082 122.232-141.599  1.00 50.06      K    N  
ATOM    930  CA  ARG K  18       8.664 123.432-142.162  1.00 50.06      K    C  
ATOM    931  C   ARG K  18      10.165 123.535-142.217  1.00 50.06      K    C  
ATOM    932  O   ARG K  18      10.874 123.184-141.273  1.00 50.06      K    O  
ATOM    933  CB  ARG K  18       8.107 124.636-141.438  1.00 50.06      K    C  
ATOM    934  CG  ARG K  18       6.626 124.673-141.569  1.00 50.06      K    C  
ATOM    935  CD  ARG K  18       6.226 124.946-142.971  1.00 50.06      K    C  
ATOM    936  NE  ARG K  18       4.786 124.824-143.110  1.00 50.06      K    N  
ATOM    937  CZ  ARG K  18       3.995 125.836-143.430  1.00 50.06      K    C  
ATOM    938  NH1 ARG K  18       4.519 127.035-143.636  1.00 50.06      K    N1+
ATOM    939  NH2 ARG K  18       2.688 125.650-143.545  1.00 50.06      K    N  
ATOM    940  N   VAL K  19      10.626 124.047-143.350  1.00 16.24      K    N  
ATOM    941  CA  VAL K  19      12.033 124.252-143.617  1.00 16.24      K    C  
ATOM    942  C   VAL K  19      12.149 125.401-144.617  1.00 16.24      K    C  
ATOM    943  O   VAL K  19      11.752 125.264-145.776  1.00 16.24      K    O  
ATOM    944  CB  VAL K  19      12.676 123.005-144.225  1.00 16.24      K    C  
ATOM    945  CG1 VAL K  19      12.979 122.056-143.141  1.00 16.24      K    C  
ATOM    946  CG2 VAL K  19      11.752 122.353-145.246  1.00 16.24      K    C  
ATOM    947  N   MET K  20      12.696 126.525-144.165  1.00 17.24      K    N  
ATOM    948  CA  MET K  20      12.855 127.707-145.007  1.00 17.24      K    C  
ATOM    949  C   MET K  20      13.995 127.652-146.008  1.00 17.24      K    C  
ATOM    950  O   MET K  20      15.091 127.168-145.729  1.00 17.24      K    O  
ATOM    951  CB  MET K  20      13.082 128.955-144.149  1.00 17.24      K    C  
ATOM    952  CG  MET K  20      12.895 130.285-144.842  1.00 17.24      K    C  
ATOM    953  SD  MET K  20      12.853 131.625-143.627  1.00 17.24      K    S  
ATOM    954  CE  MET K  20      14.533 132.224-143.696  1.00 17.24      K    C  
ATOM    955  N   CYS K  21      13.693 128.183-147.185  1.00 18.36      K    N  
ATOM    956  CA  CYS K  21      14.626 128.310-148.286  1.00 18.36      K    C  
ATOM    957  C   CYS K  21      15.395 129.554-147.867  1.00 18.36      K    C  
ATOM    958  O   CYS K  21      14.866 130.421-147.173  1.00 18.36      K    O  
ATOM    959  CB  CYS K  21      13.881 128.556-149.601  1.00 18.36      K    C  
ATOM    960  SG  CYS K  21      14.906 129.213-150.941  1.00 18.36      K    S  
ATOM    961  N   ILE K  22      16.666 129.606-148.252  1.00 10.07      K    N  
ATOM    962  CA  ILE K  22      17.531 130.727-147.908  1.00 10.07      K    C  
ATOM    963  C   ILE K  22      18.386 131.133-149.089  1.00 10.07      K    C  
ATOM    964  O   ILE K  22      19.000 132.201-149.082  1.00 10.07      K    O  
ATOM    965  CB  ILE K  22      18.463 130.373-146.725  1.00 10.07      K    C  
ATOM    966  CG1 ILE K  22      19.441 129.262-147.130  1.00 10.07      K    C  
ATOM    967  CG2 ILE K  22      17.636 129.949-145.524  1.00 10.07      K    C  
ATOM    968  CD1 ILE K  22      20.626 129.085-146.194  1.00 10.07      K    C  
ATOM    969  N   LYS K  23      18.419 130.283-150.108  1.00 37.19      K    N  
ATOM    970  CA  LYS K  23      19.222 130.567-151.282  1.00 37.19      K    C  
ATOM    971  C   LYS K  23      18.747 129.738-152.467  1.00 37.19      K    C  
ATOM    972  O   LYS K  23      18.638 128.517-152.382  1.00 37.19      K    O  
ATOM    973  CB  LYS K  23      20.688 130.236-150.984  1.00 37.19      K    C  
ATOM    974  CG  LYS K  23      21.691 131.024-151.798  1.00 37.19      K    C  
ATOM    975  CD  LYS K  23      21.654 132.488-151.407  1.00 37.19      K    C  
ATOM    976  CE  LYS K  23      22.560 133.320-152.294  1.00 37.19      K    C  
ATOM    977  NZ  LYS K  23      22.647 134.724-151.806  1.00 37.19      K    N1+
ATOM    978  N   VAL K  24      18.454 130.419-153.567  1.00 28.90      K    N  
ATOM    979  CA  VAL K  24      18.029 129.762-154.793  1.00 28.90      K    C  
ATOM    980  C   VAL K  24      19.306 129.533-155.590  1.00 28.90      K    C  
ATOM    981  O   VAL K  24      19.936 130.484-156.052  1.00 28.90      K    O  
ATOM    982  CB  VAL K  24      17.024 130.630-155.590  1.00 28.90      K    C  
ATOM    983  CG1 VAL K  24      16.377 129.820-156.704  1.00 28.90      K    C  
ATOM    984  CG2 VAL K  24      15.955 131.157-154.645  1.00 28.90      K    C  
ATOM    985  N   LEU K  25      19.688 128.270-155.740  1.00 41.79      K    N  
ATOM    986  CA  LEU K  25      20.916 127.930-156.443  1.00 41.79      K    C  
ATOM    987  C   LEU K  25      20.745 127.857-157.954  1.00 41.79      K    C  
ATOM    988  O   LEU K  25      19.735 127.363-158.456  1.00 41.79      K    O  
ATOM    989  CB  LEU K  25      21.447 126.601-155.900  1.00 41.79      K    C  
ATOM    990  CG  LEU K  25      21.468 126.548-154.366  1.00 41.79      K    C  
ATOM    991  CD1 LEU K  25      21.481 125.104-153.893  1.00 41.79      K    C  
ATOM    992  CD2 LEU K  25      22.685 127.295-153.838  1.00 41.79      K    C  
ATOM    993  N   GLY K  26      21.744 128.355-158.674  1.00 47.09      K    N  
ATOM    994  CA  GLY K  26      21.690 128.349-160.122  1.00 47.09      K    C  
ATOM    995  C   GLY K  26      22.089 129.703-160.665  1.00 47.09      K    C  
ATOM    996  O   GLY K  26      21.338 130.329-161.415  1.00 47.09      K    O  
ATOM    997  N   GLY K  27      23.278 130.162-160.285  1.00 23.34      K    N  
ATOM    998  CA  GLY K  27      23.736 131.447-160.770  1.00 23.34      K    C  
ATOM    999  C   GLY K  27      23.260 132.682-160.033  1.00 23.34      K    C  
ATOM   1000  O   GLY K  27      22.318 132.653-159.236  1.00 23.34      K    O  
ATOM   1001  N   SER K  28      23.947 133.780-160.320  1.00 35.97      K    N  
ATOM   1002  CA  SER K  28      23.643 135.072-159.739  1.00 35.97      K    C  
ATOM   1003  C   SER K  28      22.160 135.359-159.905  1.00 35.97      K    C  
ATOM   1004  O   SER K  28      21.456 134.660-160.636  1.00 35.97      K    O  
ATOM   1005  CB  SER K  28      24.451 136.156-160.447  1.00 35.97      K    C  
ATOM   1006  OG  SER K  28      25.831 135.828-160.432  1.00 35.97      K    O  
ATOM   1007  N   HIS K  29      21.697 136.388-159.208  1.00 38.21      K    N  
ATOM   1008  CA  HIS K  29      20.312 136.829-159.256  1.00 38.21      K    C  
ATOM   1009  C   HIS K  29      19.214 135.837-159.590  1.00 38.21      K    C  
ATOM   1010  O   HIS K  29      18.249 136.192-160.265  1.00 38.21      K    O  
ATOM   1011  CB  HIS K  29      20.173 138.053-160.158  1.00 38.21      K    C  
ATOM   1012  CG  HIS K  29      20.943 139.234-159.668  1.00 38.21      K    C  
ATOM   1013  CD2 HIS K  29      22.022 139.876-160.173  1.00 38.21      K    C  
ATOM   1014  ND1 HIS K  29      20.605 139.911-158.513  1.00 38.21      K    N  
ATOM   1015  CE1 HIS K  29      21.441 140.912-158.330  1.00 38.21      K    C  
ATOM   1016  NE2 HIS K  29      22.314 140.915-159.326  1.00 38.21      K    N  
ATOM   1017  N   ARG K  30      19.341 134.598-159.133  1.00 44.58      K    N  
ATOM   1018  CA  ARG K  30      18.259 133.659-159.366  1.00 44.58      K    C  
ATOM   1019  C   ARG K  30      17.133 134.351-158.619  1.00 44.58      K    C  
ATOM   1020  O   ARG K  30      17.336 134.856-157.515  1.00 44.58      K    O  
ATOM   1021  CB  ARG K  30      18.528 132.296-158.728  1.00 44.58      K    C  
ATOM   1022  CG  ARG K  30      19.146 131.269-159.659  1.00 44.58      K    C  
ATOM   1023  CD  ARG K  30      18.142 130.810-160.714  1.00 44.58      K    C  
ATOM   1024  NE  ARG K  30      18.317 129.396-161.034  1.00 44.58      K    N  
ATOM   1025  CZ  ARG K  30      17.325 128.527-161.200  1.00 44.58      K    C  
ATOM   1026  NH1 ARG K  30      16.061 128.914-161.084  1.00 44.58      K    N1+
ATOM   1027  NH2 ARG K  30      17.602 127.258-161.468  1.00 44.58      K    N  
ATOM   1028  N   ARG K  31      15.946 134.374-159.199  1.00 60.27      K    N  
ATOM   1029  CA  ARG K  31      14.827 135.011-158.534  1.00 60.27      K    C  
ATOM   1030  C   ARG K  31      14.079 133.956-157.747  1.00 60.27      K    C  
ATOM   1031  O   ARG K  31      13.946 134.054-156.531  1.00 60.27      K    O  
ATOM   1032  CB  ARG K  31      13.918 135.687-159.571  1.00 60.27      K    C  
ATOM   1033  CG  ARG K  31      14.578 136.860-160.296  1.00 60.27      K    C  
ATOM   1034  CD  ARG K  31      14.676 138.129-159.445  1.00 60.27      K    C  
ATOM   1035  NE  ARG K  31      15.751 139.023-159.877  1.00 60.27      K    N  
ATOM   1036  CZ  ARG K  31      15.814 139.587-161.082  1.00 60.27      K    C  
ATOM   1037  NH1 ARG K  31      14.865 139.352-161.979  1.00 60.27      K    N1+
ATOM   1038  NH2 ARG K  31      16.829 140.383-161.394  1.00 60.27      K    N  
ATOM   1039  N   TYR K  32      13.636 132.922-158.449  1.00 19.83      K    N  
ATOM   1040  CA  TYR K  32      12.886 131.838-157.836  1.00 19.83      K    C  
ATOM   1041  C   TYR K  32      13.383 130.471-158.272  1.00 19.83      K    C  
ATOM   1042  O   TYR K  32      14.198 130.337-159.185  1.00 19.83      K    O  
ATOM   1043  CB  TYR K  32      11.416 131.946-158.224  1.00 19.83      K    C  
ATOM   1044  CG  TYR K  32      11.041 133.291-158.777  1.00 19.83      K    C  
ATOM   1045  CD1 TYR K  32      10.812 134.372-157.932  1.00 19.83      K    C  
ATOM   1046  CD2 TYR K  32      10.943 133.493-160.152  1.00 19.83      K    C  
ATOM   1047  CE1 TYR K  32      10.491 135.621-158.442  1.00 19.83      K    C  
ATOM   1048  CE2 TYR K  32      10.626 134.737-160.673  1.00 19.83      K    C  
ATOM   1049  CZ  TYR K  32      10.402 135.795-159.814  1.00 19.83      K    C  
ATOM   1050  OH  TYR K  32      10.087 137.024-160.335  1.00 19.83      K    O  
ATOM   1051  N   ALA K  33      12.846 129.458-157.602  1.00  5.00      K    N  
ATOM   1052  CA  ALA K  33      13.172 128.066-157.857  1.00  5.00      K    C  
ATOM   1053  C   ALA K  33      11.880 127.351-158.231  1.00  5.00      K    C  
ATOM   1054  O   ALA K  33      10.809 127.691-157.731  1.00  5.00      K    O  
ATOM   1055  CB  ALA K  33      13.779 127.435-156.619  1.00  5.00      K    C  
ATOM   1056  N   GLY K  34      11.981 126.374-159.127  1.00 42.64      K    N  
ATOM   1057  CA  GLY K  34      10.801 125.637-159.540  1.00 42.64      K    C  
ATOM   1058  C   GLY K  34      10.911 124.192-159.104  1.00 42.64      K    C  
ATOM   1059  O   GLY K  34      11.861 123.815-158.419  1.00 42.64      K    O  
ATOM   1060  N   VAL K  35       9.925 123.390-159.495  1.00  6.30      K    N  
ATOM   1061  CA  VAL K  35       9.896 121.966-159.184  1.00  6.30      K    C  
ATOM   1062  C   VAL K  35      11.044 121.328-159.951  1.00  6.30      K    C  
ATOM   1063  O   VAL K  35      11.113 121.453-161.171  1.00  6.30      K    O  
ATOM   1064  CB  VAL K  35       8.587 121.317-159.647  1.00  6.30      K    C  
ATOM   1065  CG1 VAL K  35       7.469 121.656-158.687  1.00  6.30      K    C  
ATOM   1066  CG2 VAL K  35       8.245 121.801-161.043  1.00  6.30      K    C  
ATOM   1067  N   GLY K  36      11.930 120.631-159.245  1.00 36.84      K    N  
ATOM   1068  CA  GLY K  36      13.062 120.004-159.905  1.00 36.84      K    C  
ATOM   1069  C   GLY K  36      14.349 120.695-159.496  1.00 36.84      K    C  
ATOM   1070  O   GLY K  36      15.434 120.125-159.596  1.00 36.84      K    O  
ATOM   1071  N   ASP K  37      14.207 121.931-159.032  1.00 43.79      K    N  
ATOM   1072  CA  ASP K  37      15.307 122.770-158.561  1.00 43.79      K    C  
ATOM   1073  C   ASP K  37      15.884 122.436-157.185  1.00 43.79      K    C  
ATOM   1074  O   ASP K  37      15.136 122.162-156.246  1.00 43.79      K    O  
ATOM   1075  CB  ASP K  37      14.843 124.228-158.540  1.00 43.79      K    C  
ATOM   1076  CG  ASP K  37      15.022 124.915-159.877  1.00 43.79      K    C  
ATOM   1077  OD1 ASP K  37      16.181 125.059-160.315  1.00 43.79      K    O  
ATOM   1078  OD2 ASP K  37      14.007 125.311-160.490  1.00 43.79      K    O1-
ATOM   1079  N   ILE K  38      17.209 122.474-157.061  1.00 33.38      K    N  
ATOM   1080  CA  ILE K  38      17.856 122.211-155.776  1.00 33.38      K    C  
ATOM   1081  C   ILE K  38      17.800 123.541-155.022  1.00 33.38      K    C  
ATOM   1082  O   ILE K  38      17.800 124.597-155.650  1.00 33.38      K    O  
ATOM   1083  CB  ILE K  38      19.348 121.814-155.944  1.00 33.38      K    C  
ATOM   1084  CG1 ILE K  38      19.500 120.719-157.007  1.00 33.38      K    C  
ATOM   1085  CG2 ILE K  38      19.914 121.355-154.607  1.00 33.38      K    C  
ATOM   1086  CD1 ILE K  38      18.877 119.389-156.642  1.00 33.38      K    C  
ATOM   1087  N   ILE K  39      17.753 123.505-153.694  1.00 29.66      K    N  
ATOM   1088  CA  ILE K  39      17.694 124.742-152.913  1.00 29.66      K    C  
ATOM   1089  C   ILE K  39      18.329 124.579-151.539  1.00 29.66      K    C  
ATOM   1090  O   ILE K  39      18.374 123.480-150.991  1.00 29.66      K    O  
ATOM   1091  CB  ILE K  39      16.223 125.227-152.727  1.00 29.66      K    C  
ATOM   1092  CG1 ILE K  39      15.661 125.732-154.058  1.00 29.66      K    C  
ATOM   1093  CG2 ILE K  39      16.151 126.352-151.699  1.00 29.66      K    C  
ATOM   1094  CD1 ILE K  39      16.418 126.913-154.635  1.00 29.66      K    C  
ATOM   1095  N   LYS K  40      18.823 125.685-150.991  1.00 20.23      K    N  
ATOM   1096  CA  LYS K  40      19.441 125.673-149.678  1.00 20.23      K    C  
ATOM   1097  C   LYS K  40      18.345 125.911-148.642  1.00 20.23      K    C  
ATOM   1098  O   LYS K  40      17.712 126.966-148.605  1.00 20.23      K    O  
ATOM   1099  CB  LYS K  40      20.529 126.747-149.605  1.00 20.23      K    C  
ATOM   1100  CG  LYS K  40      21.761 126.348-148.795  1.00 20.23      K    C  
ATOM   1101  CD  LYS K  40      22.451 125.108-149.350  1.00 20.23      K    C  
ATOM   1102  CE  LYS K  40      23.678 124.807-148.516  1.00 20.23      K    C  
ATOM   1103  NZ  LYS K  40      24.556 123.750-149.080  1.00 20.23      K    N1+
ATOM   1104  N   ILE K  41      18.128 124.900-147.811  1.00 21.43      K    N  
ATOM   1105  CA  ILE K  41      17.095 124.932-146.791  1.00 21.43      K    C  
ATOM   1106  C   ILE K  41      17.683 124.992-145.374  1.00 21.43      K    C  
ATOM   1107  O   ILE K  41      18.892 124.853-145.192  1.00 21.43      K    O  
ATOM   1108  CB  ILE K  41      16.176 123.692-146.983  1.00 21.43      K    C  
ATOM   1109  CG1 ILE K  41      14.730 124.163-147.170  1.00 21.43      K    C  
ATOM   1110  CG2 ILE K  41      16.274 122.753-145.833  1.00 21.43      K    C  
ATOM   1111  CD1 ILE K  41      14.488 124.964-148.429  1.00 21.43      K    C  
ATOM   1112  N   THR K  42      16.822 125.227-144.385  1.00 25.08      K    N  
ATOM   1113  CA  THR K  42      17.216 125.315-142.976  1.00 25.08      K    C  
ATOM   1114  C   THR K  42      16.136 124.634-142.143  1.00 25.08      K    C  
ATOM   1115  O   THR K  42      15.035 125.173-142.026  1.00 25.08      K    O  
ATOM   1116  CB  THR K  42      17.295 126.785-142.491  1.00 25.08      K    C  
ATOM   1117  CG2 THR K  42      18.263 126.909-141.314  1.00 25.08      K    C  
ATOM   1118  OG1 THR K  42      17.728 127.632-143.561  1.00 25.08      K    O  
ATOM   1119  N   ILE K  43      16.426 123.463-141.574  1.00 20.02      K    N  
ATOM   1120  CA  ILE K  43      15.420 122.760-140.777  1.00 20.02      K    C  
ATOM   1121  C   ILE K  43      14.862 123.722-139.729  1.00 20.02      K    C  
ATOM   1122  O   ILE K  43      15.606 124.277-138.928  1.00 20.02      K    O  
ATOM   1123  CB  ILE K  43      16.003 121.470-140.139  1.00 20.02      K    C  
ATOM   1124  CG1 ILE K  43      16.308 120.455-141.241  1.00 20.02      K    C  
ATOM   1125  CG2 ILE K  43      15.021 120.851-139.171  1.00 20.02      K    C  
ATOM   1126  CD1 ILE K  43      17.517 120.776-142.038  1.00 20.02      K    C  
ATOM   1127  N   LYS K  44      13.547 123.940-139.768  1.00 28.22      K    N  
ATOM   1128  CA  LYS K  44      12.881 124.882-138.864  1.00 28.22      K    C  
ATOM   1129  C   LYS K  44      11.755 124.293-138.019  1.00 28.22      K    C  
ATOM   1130  O   LYS K  44      10.936 125.032-137.473  1.00 28.22      K    O  
ATOM   1131  CB  LYS K  44      12.333 126.070-139.669  1.00 28.22      K    C  
ATOM   1132  CG  LYS K  44      12.461 127.438-138.991  1.00 28.22      K    C  
ATOM   1133  CD  LYS K  44      12.795 128.522-140.012  1.00 28.22      K    C  
ATOM   1134  CE  LYS K  44      11.617 128.875-140.921  1.00 28.22      K    C  
ATOM   1135  NZ  LYS K  44      10.408 129.378-140.200  1.00 28.22      K    N1+
ATOM   1136  N   GLU K  45      11.698 122.970-137.924  1.00 47.93      K    N  
ATOM   1137  CA  GLU K  45      10.654 122.328-137.135  1.00 47.93      K    C  
ATOM   1138  C   GLU K  45      11.179 121.038-136.523  1.00 47.93      K    C  
ATOM   1139  O   GLU K  45      11.309 120.939-135.302  1.00 47.93      K    O  
ATOM   1140  CB  GLU K  45       9.427 122.032-138.002  1.00 47.93      K    C  
ATOM   1141  CG  GLU K  45       8.711 123.267-138.532  1.00 47.93      K    C  
ATOM   1142  CD  GLU K  45       7.740 123.849-137.521  1.00 47.93      K    C  
ATOM   1143  OE1 GLU K  45       6.597 123.351-137.440  1.00 47.93      K    O  
ATOM   1144  OE2 GLU K  45       8.115 124.807-136.812  1.00 47.93      K    O1-
ATOM   1145  N   ALA K  46      11.472 120.066-137.387  1.00 27.40      K    N  
ATOM   1146  CA  ALA K  46      12.001 118.756-137.003  1.00 27.40      K    C  
ATOM   1147  C   ALA K  46      11.062 117.999-136.077  1.00 27.40      K    C  
ATOM   1148  O   ALA K  46      10.127 118.557-135.502  1.00 27.40      K    O  
ATOM   1149  CB  ALA K  46      13.369 118.890-136.328  1.00 27.40      K    C  
ATOM   1150  N   ILE K  47      11.336 116.707-135.962  1.00 43.06      K    N  
ATOM   1151  CA  ILE K  47      10.595 115.785-135.113  1.00 43.06      K    C  
ATOM   1152  C   ILE K  47      11.618 115.419-134.049  1.00 43.06      K    C  
ATOM   1153  O   ILE K  47      12.818 115.415-134.326  1.00 43.06      K    O  
ATOM   1154  CB  ILE K  47      10.191 114.501-135.873  1.00 43.06      K    C  
ATOM   1155  CG1 ILE K  47      10.301 114.721-137.376  1.00 43.06      K    C  
ATOM   1156  CG2 ILE K  47       8.762 114.120-135.542  1.00 43.06      K    C  
ATOM   1157  CD1 ILE K  47      10.468 113.436-138.163  1.00 43.06      K    C  
ATOM   1158  N   PRO K  48      11.174 115.125-132.820  1.00 30.26      K    N  
ATOM   1159  CA  PRO K  48      12.178 114.773-131.813  1.00 30.26      K    C  
ATOM   1160  C   PRO K  48      13.227 113.797-132.350  1.00 30.26      K    C  
ATOM   1161  O   PRO K  48      14.395 113.860-131.964  1.00 30.26      K    O  
ATOM   1162  CB  PRO K  48      11.340 114.189-130.670  1.00 30.26      K    C  
ATOM   1163  CG  PRO K  48      10.032 113.802-131.330  1.00 30.26      K    C  
ATOM   1164  CD  PRO K  48       9.814 114.929-132.294  1.00 30.26      K    C  
ATOM   1165  N   ARG K  49      12.817 112.914-133.256  1.00 91.00      K    N  
ATOM   1166  CA  ARG K  49      13.740 111.941-133.830  1.00 91.00      K    C  
ATOM   1167  C   ARG K  49      14.103 112.232-135.282  1.00 91.00      K    C  
ATOM   1168  O   ARG K  49      13.787 113.296-135.818  1.00 91.00      K    O  
ATOM   1169  CB  ARG K  49      13.161 110.530-133.726  1.00 91.00      K    C  
ATOM   1170  CG  ARG K  49      12.987 110.034-132.304  1.00 91.00      K    C  
ATOM   1171  CD  ARG K  49      13.068 108.519-132.263  1.00 91.00      K    C  
ATOM   1172  NE  ARG K  49      11.912 107.912-131.613  1.00 91.00      K    N  
ATOM   1173  CZ  ARG K  49      10.923 107.310-132.266  1.00 91.00      K    C  
ATOM   1174  NH1 ARG K  49      10.949 107.235-133.590  1.00 91.00      K    N1+
ATOM   1175  NH2 ARG K  49       9.907 106.783-131.597  1.00 91.00      K    N  
ATOM   1176  N   GLY K  50      14.764 111.265-135.913  1.00 64.54      K    N  
ATOM   1177  CA  GLY K  50      15.183 111.414-137.294  1.00 64.54      K    C  
ATOM   1178  C   GLY K  50      16.441 112.257-137.377  1.00 64.54      K    C  
ATOM   1179  O   GLY K  50      16.525 113.308-136.741  1.00 64.54      K    O  
ATOM   1180  N   LYS K  51      17.421 111.801-138.151  1.00 69.01      K    N  
ATOM   1181  CA  LYS K  51      18.670 112.537-138.299  1.00 69.01      K    C  
ATOM   1182  C   LYS K  51      18.484 113.806-139.116  1.00 69.01      K    C  
ATOM   1183  O   LYS K  51      18.769 113.844-140.314  1.00 69.01      K    O  
ATOM   1184  CB  LYS K  51      19.747 111.653-138.934  1.00 69.01      K    C  
ATOM   1185  CG  LYS K  51      20.669 111.017-137.908  1.00 69.01      K    C  
ATOM   1186  CD  LYS K  51      21.500 112.075-137.194  1.00 69.01      K    C  
ATOM   1187  CE  LYS K  51      21.548 111.820-135.698  1.00 69.01      K    C  
ATOM   1188  NZ  LYS K  51      22.527 112.712-135.020  1.00 69.01      K    N1+
ATOM   1189  N   VAL K  52      17.989 114.837-138.440  1.00  5.31      K    N  
ATOM   1190  CA  VAL K  52      17.751 116.155-139.019  1.00  5.31      K    C  
ATOM   1191  C   VAL K  52      17.150 116.995-137.903  1.00  5.31      K    C  
ATOM   1192  O   VAL K  52      16.119 116.631-137.335  1.00  5.31      K    O  
ATOM   1193  CB  VAL K  52      16.742 116.110-140.187  1.00  5.31      K    C  
ATOM   1194  CG1 VAL K  52      15.896 117.370-140.182  1.00  5.31      K    C  
ATOM   1195  CG2 VAL K  52      17.475 115.992-141.509  1.00  5.31      K    C  
ATOM   1196  N   LYS K  53      17.784 118.119-137.586  1.00 41.91      K    N  
ATOM   1197  CA  LYS K  53      17.278 118.957-136.511  1.00 41.91      K    C  
ATOM   1198  C   LYS K  53      17.482 120.466-136.637  1.00 41.91      K    C  
ATOM   1199  O   LYS K  53      18.492 120.935-137.160  1.00 41.91      K    O  
ATOM   1200  CB  LYS K  53      17.842 118.460-135.175  1.00 41.91      K    C  
ATOM   1201  CG  LYS K  53      19.349 118.590-135.023  1.00 41.91      K    C  
ATOM   1202  CD  LYS K  53      19.882 117.526-134.072  1.00 41.91      K    C  
ATOM   1203  CE  LYS K  53      21.402 117.475-134.078  1.00 41.91      K    C  
ATOM   1204  NZ  LYS K  53      21.916 116.340-133.260  1.00 41.91      K    N1+
ATOM   1205  N   LYS K  54      16.483 121.193-136.139  1.00 26.57      K    N  
ATOM   1206  CA  LYS K  54      16.396 122.658-136.104  1.00 26.57      K    C  
ATOM   1207  C   LYS K  54      17.657 123.499-136.265  1.00 26.57      K    C  
ATOM   1208  O   LYS K  54      18.577 123.396-135.452  1.00 26.57      K    O  
ATOM   1209  CB  LYS K  54      15.704 123.085-134.809  1.00 26.57      K    C  
ATOM   1210  CG  LYS K  54      14.300 123.615-135.010  1.00 26.57      K    C  
ATOM   1211  CD  LYS K  54      13.721 124.121-133.704  1.00 26.57      K    C  
ATOM   1212  CE  LYS K  54      13.540 122.993-132.709  1.00 26.57      K    C  
ATOM   1213  NZ  LYS K  54      12.213 122.344-132.875  1.00 26.57      K    N1+
ATOM   1214  N   GLY K  55      17.701 124.348-137.279  1.00 32.03      K    N  
ATOM   1215  CA  GLY K  55      18.884 125.158-137.475  1.00 32.03      K    C  
ATOM   1216  C   GLY K  55      19.811 124.525-138.483  1.00 32.03      K    C  
ATOM   1217  O   GLY K  55      20.675 125.187-139.058  1.00 32.03      K    O  
ATOM   1218  N   ASP K  56      19.638 123.226-138.681  1.00 43.19      K    N  
ATOM   1219  CA  ASP K  56      20.449 122.482-139.629  1.00 43.19      K    C  
ATOM   1220  C   ASP K  56      20.251 123.036-141.025  1.00 43.19      K    C  
ATOM   1221  O   ASP K  56      19.125 123.309-141.437  1.00 43.19      K    O  
ATOM   1222  CB  ASP K  56      20.084 120.998-139.607  1.00 43.19      K    C  
ATOM   1223  CG  ASP K  56      21.179 120.142-139.012  1.00 43.19      K    C  
ATOM   1224  OD1 ASP K  56      22.308 120.177-139.544  1.00 43.19      K    O  
ATOM   1225  OD2 ASP K  56      20.914 119.428-138.025  1.00 43.19      K    O1-
ATOM   1226  N   VAL K  57      21.362 123.201-141.735  1.00 18.12      K    N  
ATOM   1227  CA  VAL K  57      21.378 123.717-143.099  1.00 18.12      K    C  
ATOM   1228  C   VAL K  57      21.844 122.675-144.115  1.00 18.12      K    C  
ATOM   1229  O   VAL K  57      22.981 122.206-144.061  1.00 18.12      K    O  
ATOM   1230  CB  VAL K  57      22.305 124.946-143.205  1.00 18.12      K    C  
ATOM   1231  CG1 VAL K  57      22.382 125.414-144.638  1.00 18.12      K    C  
ATOM   1232  CG2 VAL K  57      21.800 126.061-142.307  1.00 18.12      K    C  
ATOM   1233  N   LEU K  58      20.952 122.310-145.029  1.00 25.86      K    N  
ATOM   1234  CA  LEU K  58      21.252 121.331-146.071  1.00 25.86      K    C  
ATOM   1235  C   LEU K  58      20.741 121.870-147.395  1.00 25.86      K    C  
ATOM   1236  O   LEU K  58      20.432 123.054-147.506  1.00 25.86      K    O  
ATOM   1237  CB  LEU K  58      20.529 120.005-145.814  1.00 25.86      K    C  
ATOM   1238  CG  LEU K  58      19.567 119.715-144.662  1.00 25.86      K    C  
ATOM   1239  CD1 LEU K  58      18.783 118.475-145.031  1.00 25.86      K    C  
ATOM   1240  CD2 LEU K  58      20.303 119.482-143.351  1.00 25.86      K    C  
ATOM   1241  N   LYS K  59      20.655 121.007-148.400  1.00 24.28      K    N  
ATOM   1242  CA  LYS K  59      20.121 121.428-149.685  1.00 24.28      K    C  
ATOM   1243  C   LYS K  59      18.856 120.599-149.866  1.00 24.28      K    C  
ATOM   1244  O   LYS K  59      18.644 119.613-149.162  1.00 24.28      K    O  
ATOM   1245  CB  LYS K  59      21.113 121.152-150.820  1.00 24.28      K    C  
ATOM   1246  CG  LYS K  59      22.545 120.887-150.383  1.00 24.28      K    C  
ATOM   1247  CD  LYS K  59      23.421 120.513-151.568  1.00 24.28      K    C  
ATOM   1248  CE  LYS K  59      23.722 121.721-152.441  1.00 24.28      K    C  
ATOM   1249  NZ  LYS K  59      24.249 122.866-151.648  1.00 24.28      K    N1+
ATOM   1250  N   ALA K  60      18.001 121.011-150.794  1.00 26.51      K    N  
ATOM   1251  CA  ALA K  60      16.754 120.297-151.017  1.00 26.51      K    C  
ATOM   1252  C   ALA K  60      16.075 120.663-152.326  1.00 26.51      K    C  
ATOM   1253  O   ALA K  60      16.143 121.807-152.780  1.00 26.51      K    O  
ATOM   1254  CB  ALA K  60      15.806 120.541-149.851  1.00 26.51      K    C  
ATOM   1255  N   VAL K  61      15.422 119.674-152.929  1.00 37.11      K    N  
ATOM   1256  CA  VAL K  61      14.709 119.873-154.183  1.00 37.11      K    C  
ATOM   1257  C   VAL K  61      13.310 120.397-153.889  1.00 37.11      K    C  
ATOM   1258  O   VAL K  61      12.885 120.435-152.735  1.00 37.11      K    O  
ATOM   1259  CB  VAL K  61      14.571 118.548-154.975  1.00 37.11      K    C  
ATOM   1260  CG1 VAL K  61      15.891 117.799-154.984  1.00 37.11      K    C  
ATOM   1261  CG2 VAL K  61      13.478 117.685-154.357  1.00 37.11      K    C  
ATOM   1262  N   VAL K  62      12.603 120.811-154.934  1.00 12.61      K    N  
ATOM   1263  CA  VAL K  62      11.242 121.310-154.780  1.00 12.61      K    C  
ATOM   1264  C   VAL K  62      10.334 120.343-155.532  1.00 12.61      K    C  
ATOM   1265  O   VAL K  62      10.125 120.498-156.736  1.00 12.61      K    O  
ATOM   1266  CB  VAL K  62      11.078 122.720-155.382  1.00 12.61      K    C  
ATOM   1267  CG1 VAL K  62       9.885 123.415-154.749  1.00 12.61      K    C  
ATOM   1268  CG2 VAL K  62      12.341 123.531-155.168  1.00 12.61      K    C  
ATOM   1269  N   VAL K  63       9.793 119.352-154.830  1.00 14.97      K    N  
ATOM   1270  CA  VAL K  63       8.925 118.365-155.464  1.00 14.97      K    C  
ATOM   1271  C   VAL K  63       7.576 118.911-155.942  1.00 14.97      K    C  
ATOM   1272  O   VAL K  63       7.113 118.554-157.024  1.00 14.97      K    O  
ATOM   1273  CB  VAL K  63       8.710 117.155-154.514  1.00 14.97      K    C  
ATOM   1274  CG1 VAL K  63       7.716 116.171-155.103  1.00 14.97      K    C  
ATOM   1275  CG2 VAL K  63      10.041 116.454-154.283  1.00 14.97      K    C  
ATOM   1276  N   ARG K  64       6.943 119.763-155.141  1.00 20.06      K    N  
ATOM   1277  CA  ARG K  64       5.648 120.333-155.506  1.00 20.06      K    C  
ATOM   1278  C   ARG K  64       5.584 121.804-155.110  1.00 20.06      K    C  
ATOM   1279  O   ARG K  64       6.290 122.234-154.199  1.00 20.06      K    O  
ATOM   1280  CB  ARG K  64       4.516 119.565-154.818  1.00 20.06      K    C  
ATOM   1281  CG  ARG K  64       4.482 118.072-155.118  1.00 20.06      K    C  
ATOM   1282  CD  ARG K  64       4.532 117.268-153.833  1.00 20.06      K    C  
ATOM   1283  NE  ARG K  64       3.451 117.642-152.926  1.00 20.06      K    N  
ATOM   1284  CZ  ARG K  64       3.354 117.224-151.669  1.00 20.06      K    C  
ATOM   1285  NH1 ARG K  64       4.274 116.415-151.167  1.00 20.06      K    N1+
ATOM   1286  NH2 ARG K  64       2.343 117.624-150.910  1.00 20.06      K    N  
ATOM   1287  N   THR K  65       4.736 122.574-155.790  1.00 18.70      K    N  
ATOM   1288  CA  THR K  65       4.608 124.001-155.498  1.00 18.70      K    C  
ATOM   1289  C   THR K  65       3.364 124.651-156.112  1.00 18.70      K    C  
ATOM   1290  O   THR K  65       2.758 124.115-157.040  1.00 18.70      K    O  
ATOM   1291  CB  THR K  65       5.850 124.773-155.977  1.00 18.70      K    C  
ATOM   1292  CG2 THR K  65       6.836 124.945-154.830  1.00 18.70      K    C  
ATOM   1293  OG1 THR K  65       6.484 124.051-157.040  1.00 18.70      K    O  
ATOM   1294  N   LYS K  66       3.018 125.826-155.591  1.00 21.14      K    N  
ATOM   1295  CA  LYS K  66       1.845 126.593-156.012  1.00 21.14      K    C  
ATOM   1296  C   LYS K  66       1.800 127.218-157.406  1.00 21.14      K    C  
ATOM   1297  O   LYS K  66       0.721 127.324-157.988  1.00 21.14      K    O  
ATOM   1298  CB  LYS K  66       1.546 127.685-154.981  1.00 21.14      K    C  
ATOM   1299  CG  LYS K  66       0.345 127.380-154.109  1.00 21.14      K    C  
ATOM   1300  CD  LYS K  66       0.400 128.126-152.788  1.00 21.14      K    C  
ATOM   1301  CE  LYS K  66      -0.582 127.536-151.787  1.00 21.14      K    C  
ATOM   1302  NZ  LYS K  66      -0.232 127.890-150.384  1.00 21.14      K    N1+
ATOM   1303  N   LYS K  67       2.939 127.652-157.939  1.00 38.99      K    N  
ATOM   1304  CA  LYS K  67       2.932 128.265-159.266  1.00 38.99      K    C  
ATOM   1305  C   LYS K  67       2.437 127.269-160.304  1.00 38.99      K    C  
ATOM   1306  O   LYS K  67       1.750 127.643-161.255  1.00 38.99      K    O  
ATOM   1307  CB  LYS K  67       4.323 128.787-159.640  1.00 38.99      K    C  
ATOM   1308  CG  LYS K  67       4.682 130.083-158.928  1.00 38.99      K    C  
ATOM   1309  CD  LYS K  67       6.073 130.580-159.288  1.00 38.99      K    C  
ATOM   1310  CE  LYS K  67       6.268 132.008-158.797  1.00 38.99      K    C  
ATOM   1311  NZ  LYS K  67       7.446 132.694-159.393  1.00 38.99      K    N1+
ATOM   1312  N   GLY K  68       2.780 126.000-160.119  1.00 25.57      K    N  
ATOM   1313  CA  GLY K  68       2.310 124.994-161.048  1.00 25.57      K    C  
ATOM   1314  C   GLY K  68       3.152 124.696-162.269  1.00 25.57      K    C  
ATOM   1315  O   GLY K  68       3.757 125.577-162.882  1.00 25.57      K    O  
ATOM   1316  N   VAL K  69       3.172 123.412-162.606  1.00 49.15      K    N  
ATOM   1317  CA  VAL K  69       3.913 122.891-163.741  1.00 49.15      K    C  
ATOM   1318  C   VAL K  69       2.978 122.904-164.946  1.00 49.15      K    C  
ATOM   1319  O   VAL K  69       1.758 122.823-164.805  1.00 49.15      K    O  
ATOM   1320  CB  VAL K  69       4.378 121.447-163.475  1.00 49.15      K    C  
ATOM   1321  CG1 VAL K  69       5.235 120.960-164.614  1.00 49.15      K    C  
ATOM   1322  CG2 VAL K  69       5.152 121.382-162.172  1.00 49.15      K    C  
ATOM   1323  N   ARG K  70       3.563 123.026-166.130  1.00 50.81      K    N  
ATOM   1324  CA  ARG K  70       2.797 123.052-167.365  1.00 50.81      K    C  
ATOM   1325  C   ARG K  70       3.757 123.128-168.543  1.00 50.81      K    C  
ATOM   1326  O   ARG K  70       4.771 123.822-168.467  1.00 50.81      K    O  
ATOM   1327  CB  ARG K  70       1.847 124.249-167.342  1.00 50.81      K    C  
ATOM   1328  CG  ARG K  70       2.471 125.596-167.605  1.00 50.81      K    C  
ATOM   1329  CD  ARG K  70       1.523 126.427-168.437  1.00 50.81      K    C  
ATOM   1330  NE  ARG K  70       2.188 127.563-169.055  1.00 50.81      K    N  
ATOM   1331  CZ  ARG K  70       1.618 128.358-169.950  1.00 50.81      K    C  
ATOM   1332  NH1 ARG K  70       0.371 128.149-170.336  1.00 50.81      K    N1+
ATOM   1333  NH2 ARG K  70       2.301 129.359-170.461  1.00 50.81      K    N  
ATOM   1334  N   ARG K  71       3.460 122.418-169.629  1.00 96.22      K    N  
ATOM   1335  CA  ARG K  71       4.364 122.453-170.765  1.00 96.22      K    C  
ATOM   1336  C   ARG K  71       3.732 122.127-172.145  1.00 96.22      K    C  
ATOM   1337  O   ARG K  71       2.815 122.841-172.556  1.00 96.22      K    O  
ATOM   1338  CB  ARG K  71       5.588 121.595-170.428  1.00 96.22      K    C  
ATOM   1339  CG  ARG K  71       6.800 122.390-169.929  1.00 96.22      K    C  
ATOM   1340  CD  ARG K  71       7.399 123.267-171.024  1.00 96.22      K    C  
ATOM   1341  NE  ARG K  71       7.723 122.511-172.230  1.00 96.22      K    N  
ATOM   1342  CZ  ARG K  71       8.264 123.046-173.320  1.00 96.22      K    C  
ATOM   1343  NH1 ARG K  71       8.545 124.342-173.356  1.00 96.22      K    N1+
ATOM   1344  NH2 ARG K  71       8.521 122.287-174.376  1.00 96.22      K    N  
ATOM   1345  N   PRO K  72       4.156 121.045-172.842  1.00 28.93      K    N  
ATOM   1346  CA  PRO K  72       3.552 120.764-174.153  1.00 28.93      K    C  
ATOM   1347  C   PRO K  72       2.359 121.609-174.565  1.00 28.93      K    C  
ATOM   1348  O   PRO K  72       2.486 122.769-174.950  1.00 28.93      K    O  
ATOM   1349  CB  PRO K  72       3.224 119.270-174.103  1.00 28.93      K    C  
ATOM   1350  CG  PRO K  72       3.358 118.903-172.647  1.00 28.93      K    C  
ATOM   1351  CD  PRO K  72       4.529 119.735-172.260  1.00 28.93      K    C  
ATOM   1352  N   ASP K  73       1.195 120.979-174.495  1.00 29.99      K    N  
ATOM   1353  CA  ASP K  73      -0.068 121.606-174.829  1.00 29.99      K    C  
ATOM   1354  C   ASP K  73      -0.280 122.828-173.944  1.00 29.99      K    C  
ATOM   1355  O   ASP K  73      -0.831 123.843-174.374  1.00 29.99      K    O  
ATOM   1356  CB  ASP K  73      -1.179 120.588-174.596  1.00 29.99      K    C  
ATOM   1357  CG  ASP K  73      -1.199 120.081-173.160  1.00 29.99      K    C  
ATOM   1358  OD1 ASP K  73      -0.134 119.660-172.660  1.00 29.99      K    O  
ATOM   1359  OD2 ASP K  73      -2.277 120.102-172.532  1.00 29.99      K    O1-
ATOM   1360  N   GLY K  74       0.171 122.717-172.703  1.00 15.92      K    N  
ATOM   1361  CA  GLY K  74       0.030 123.807-171.762  1.00 15.92      K    C  
ATOM   1362  C   GLY K  74      -0.847 123.359-170.617  1.00 15.92      K    C  
ATOM   1363  O   GLY K  74      -1.463 124.179-169.945  1.00 15.92      K    O  
ATOM   1364  N   SER K  75      -0.914 122.047-170.409  1.00 35.26      K    N  
ATOM   1365  CA  SER K  75      -1.702 121.488-169.321  1.00 35.26      K    C  
ATOM   1366  C   SER K  75      -0.989 121.959-168.064  1.00 35.26      K    C  
ATOM   1367  O   SER K  75       0.220 121.780-167.928  1.00 35.26      K    O  
ATOM   1368  CB  SER K  75      -1.678 119.963-169.389  1.00 35.26      K    C  
ATOM   1369  OG  SER K  75      -2.850 119.466-170.011  1.00 35.26      K    O  
ATOM   1370  N   VAL K  76      -1.729 122.581-167.156  1.00 21.97      K    N  
ATOM   1371  CA  VAL K  76      -1.117 123.096-165.945  1.00 21.97      K    C  
ATOM   1372  C   VAL K  76      -1.521 122.398-164.668  1.00 21.97      K    C  
ATOM   1373  O   VAL K  76      -2.585 122.681-164.112  1.00 21.97      K    O  
ATOM   1374  CB  VAL K  76      -1.412 124.607-165.747  1.00 21.97      K    C  
ATOM   1375  CG1 VAL K  76      -0.426 125.211-164.761  1.00 21.97      K    C  
ATOM   1376  CG2 VAL K  76      -1.330 125.339-167.060  1.00 21.97      K    C  
ATOM   1377  N   ILE K  77      -0.684 121.480-164.195  1.00 41.72      K    N  
ATOM   1378  CA  ILE K  77      -0.983 120.857-162.920  1.00 41.72      K    C  
ATOM   1379  C   ILE K  77      -0.372 121.941-162.050  1.00 41.72      K    C  
ATOM   1380  O   ILE K  77       0.550 122.643-162.459  1.00 41.72      K    O  
ATOM   1381  CB  ILE K  77      -0.147 119.587-162.628  1.00 41.72      K    C  
ATOM   1382  CG1 ILE K  77      -0.019 118.711-163.867  1.00 41.72      K    C  
ATOM   1383  CG2 ILE K  77      -0.786 118.801-161.487  1.00 41.72      K    C  
ATOM   1384  CD1 ILE K  77       1.128 117.715-163.765  1.00 41.72      K    C  
ATOM   1385  N   ARG K  78      -0.865 122.048-160.836  1.00 29.89      K    N  
ATOM   1386  CA  ARG K  78      -0.359 123.006-159.881  1.00 29.89      K    C  
ATOM   1387  C   ARG K  78      -0.869 122.454-158.578  1.00 29.89      K    C  
ATOM   1388  O   ARG K  78      -1.941 121.851-158.536  1.00 29.89      K    O  
ATOM   1389  CB  ARG K  78      -0.866 124.447-160.169  1.00 29.89      K    C  
ATOM   1390  CG  ARG K  78      -2.249 124.859-159.666  1.00 29.89      K    C  
ATOM   1391  CD  ARG K  78      -2.922 125.873-160.631  1.00 29.89      K    C  
ATOM   1392  NE  ARG K  78      -4.310 126.215-160.292  1.00 29.89      K    N  
ATOM   1393  CZ  ARG K  78      -5.161 126.813-161.127  1.00 29.89      K    C  
ATOM   1394  NH1 ARG K  78      -4.774 127.137-162.354  1.00 29.89      K    N1+
ATOM   1395  NH2 ARG K  78      -6.401 127.091-160.740  1.00 29.89      K    N  
ATOM   1396  N   PHE K  79      -0.088 122.599-157.528  1.00 20.60      K    N  
ATOM   1397  CA  PHE K  79      -0.495 122.115-156.227  1.00 20.60      K    C  
ATOM   1398  C   PHE K  79      -0.534 123.371-155.378  1.00 20.60      K    C  
ATOM   1399  O   PHE K  79      -0.304 124.479-155.863  1.00 20.60      K    O  
ATOM   1400  CB  PHE K  79       0.545 121.138-155.630  1.00 20.60      K    C  
ATOM   1401  CG  PHE K  79       1.040 120.066-156.583  1.00 20.60      K    C  
ATOM   1402  CD1 PHE K  79       1.943 120.373-157.599  1.00 20.60      K    C  
ATOM   1403  CD2 PHE K  79       0.625 118.743-156.441  1.00 20.60      K    C  
ATOM   1404  CE1 PHE K  79       2.426 119.380-158.455  1.00 20.60      K    C  
ATOM   1405  CE2 PHE K  79       1.103 117.744-157.294  1.00 20.60      K    C  
ATOM   1406  CZ  PHE K  79       2.005 118.064-158.302  1.00 20.60      K    C  
ATOM   1407  N   ASP K  80      -0.854 123.178-154.111  1.00 41.97      K    N  
ATOM   1408  CA  ASP K  80      -0.871 124.233-153.118  1.00 41.97      K    C  
ATOM   1409  C   ASP K  80      -0.127 123.601-151.960  1.00 41.97      K    C  
ATOM   1410  O   ASP K  80      -0.275 123.953-150.787  1.00 41.97      K    O  
ATOM   1411  CB  ASP K  80      -2.295 124.706-152.767  1.00 41.97      K    C  
ATOM   1412  CG  ASP K  80      -3.240 123.581-152.477  1.00 41.97      K    C  
ATOM   1413  OD1 ASP K  80      -3.131 122.544-153.151  1.00 41.97      K    O  
ATOM   1414  OD2 ASP K  80      -4.106 123.749-151.591  1.00 41.97      K    O1-
ATOM   1415  N   GLY K  81       0.631 122.589-152.361  1.00 57.57      K    N  
ATOM   1416  CA  GLY K  81       1.448 121.780-151.488  1.00 57.57      K    C  
ATOM   1417  C   GLY K  81       2.847 122.154-151.932  1.00 57.57      K    C  
ATOM   1418  O   GLY K  81       3.334 121.682-152.962  1.00 57.57      K    O  
ATOM   1419  N   ASN K  82       3.473 123.050-151.170  1.00 28.24      K    N  
ATOM   1420  CA  ASN K  82       4.822 123.510-151.476  1.00 28.24      K    C  
ATOM   1421  C   ASN K  82       5.831 122.553-150.857  1.00 28.24      K    C  
ATOM   1422  O   ASN K  82       6.253 122.723-149.713  1.00 28.24      K    O  
ATOM   1423  CB  ASN K  82       5.036 124.939-150.964  1.00 28.24      K    C  
ATOM   1424  CG  ASN K  82       4.391 125.981-151.863  1.00 28.24      K    C  
ATOM   1425  ND2 ASN K  82       5.085 127.092-152.082  1.00 28.24      K    N  
ATOM   1426  OD1 ASN K  82       3.287 125.779-152.369  1.00 28.24      K    O  
ATOM   1427  N   ALA K  83       6.210 121.544-151.635  1.00 77.31      K    N  
ATOM   1428  CA  ALA K  83       7.121 120.502-151.181  1.00 77.31      K    C  
ATOM   1429  C   ALA K  83       8.552 120.901-150.847  1.00 77.31      K    C  
ATOM   1430  O   ALA K  83       8.877 122.073-150.656  1.00 77.31      K    O  
ATOM   1431  CB  ALA K  83       7.141 119.378-152.211  1.00 77.31      K    C  
ATOM   1432  N   CYS K  84       9.393 119.871-150.780  1.00 23.85      K    N  
ATOM   1433  CA  CYS K  84      10.815 119.982-150.488  1.00 23.85      K    C  
ATOM   1434  C   CYS K  84      11.491 118.645-150.780  1.00 23.85      K    C  
ATOM   1435  O   CYS K  84      11.693 118.278-151.937  1.00 23.85      K    O  
ATOM   1436  CB  CYS K  84      11.046 120.332-149.016  1.00 23.85      K    C  
ATOM   1437  SG  CYS K  84      12.276 121.601-148.707  1.00 23.85      K    S  
ATOM   1438  N   VAL K  85      11.810 117.933-149.700  1.00 11.64      K    N  
ATOM   1439  CA  VAL K  85      12.477 116.628-149.694  1.00 11.64      K    C  
ATOM   1440  C   VAL K  85      13.980 116.873-149.621  1.00 11.64      K    C  
ATOM   1441  O   VAL K  85      14.659 117.015-150.638  1.00 11.64      K    O  
ATOM   1442  CB  VAL K  85      12.150 115.764-150.940  1.00 11.64      K    C  
ATOM   1443  CG1 VAL K  85      13.058 114.542-150.975  1.00 11.64      K    C  
ATOM   1444  CG2 VAL K  85      10.695 115.312-150.892  1.00 11.64      K    C  
ATOM   1445  N   LEU K  86      14.478 116.927-148.390  1.00 27.63      K    N  
ATOM   1446  CA  LEU K  86      15.884 117.179-148.092  1.00 27.63      K    C  
ATOM   1447  C   LEU K  86      16.888 116.487-149.017  1.00 27.63      K    C  
ATOM   1448  O   LEU K  86      16.548 115.544-149.731  1.00 27.63      K    O  
ATOM   1449  CB  LEU K  86      16.160 116.790-146.638  1.00 27.63      K    C  
ATOM   1450  CG  LEU K  86      15.134 117.339-145.640  1.00 27.63      K    C  
ATOM   1451  CD1 LEU K  86      15.275 116.624-144.308  1.00 27.63      K    C  
ATOM   1452  CD2 LEU K  86      15.331 118.837-145.469  1.00 27.63      K    C  
ATOM   1453  N   LEU K  87      18.131 116.967-148.983  1.00 56.83      K    N  
ATOM   1454  CA  LEU K  87      19.219 116.429-149.803  1.00 56.83      K    C  
ATOM   1455  C   LEU K  87      20.545 116.519-149.050  1.00 56.83      K    C  
ATOM   1456  O   LEU K  87      21.143 117.595-148.995  1.00 56.83      K    O  
ATOM   1457  CB  LEU K  87      19.351 117.233-151.103  1.00 56.83      K    C  
ATOM   1458  CG  LEU K  87      18.374 116.997-152.255  1.00 56.83      K    C  
ATOM   1459  CD1 LEU K  87      18.779 117.851-153.446  1.00 56.83      K    C  
ATOM   1460  CD2 LEU K  87      18.365 115.525-152.629  1.00 56.83      K    C  
ATOM   1461  N   ASN K  88      21.014 115.409-148.478  1.00 72.08      K    N  
ATOM   1462  CA  ASN K  88      22.288 115.448-147.761  1.00 72.08      K    C  
ATOM   1463  C   ASN K  88      23.263 116.150-148.716  1.00 72.08      K    C  
ATOM   1464  O   ASN K  88      23.270 115.900-149.919  1.00 72.08      K    O  
ATOM   1465  CB  ASN K  88      22.739 114.028-147.342  1.00 72.08      K    C  
ATOM   1466  CG  ASN K  88      23.508 113.283-148.420  1.00 72.08      K    C  
ATOM   1467  ND2 ASN K  88      24.637 112.696-148.030  1.00 72.08      K    N  
ATOM   1468  OD1 ASN K  88      23.099 113.221-149.574  1.00 72.08      K    O  
ATOM   1469  N   ASN K  89      24.065 117.055-148.161  1.00 74.16      K    N  
ATOM   1470  CA  ASN K  89      24.980 117.908-148.927  1.00 74.16      K    C  
ATOM   1471  C   ASN K  89      25.884 117.497-150.108  1.00 74.16      K    C  
ATOM   1472  O   ASN K  89      25.514 117.779-151.245  1.00 74.16      K    O  
ATOM   1473  CB  ASN K  89      25.788 118.793-147.968  1.00 74.16      K    C  
ATOM   1474  CG  ASN K  89      25.276 120.233-147.954  1.00 74.16      K    C  
ATOM   1475  ND2 ASN K  89      24.870 120.718-146.785  1.00 74.16      K    N  
ATOM   1476  OD1 ASN K  89      25.261 120.899-148.990  1.00 74.16      K    O  
ATOM   1477  N   ASN K  90      27.043 116.866-149.896  1.00116.69      K    N  
ATOM   1478  CA  ASN K  90      27.912 116.580-151.055  1.00116.69      K    C  
ATOM   1479  C   ASN K  90      27.613 115.493-152.091  1.00116.69      K    C  
ATOM   1480  O   ASN K  90      28.292 115.405-153.117  1.00116.69      K    O  
ATOM   1481  CB  ASN K  90      29.376 116.437-150.609  1.00116.69      K    C  
ATOM   1482  CG  ASN K  90      29.532 116.356-149.112  1.00116.69      K    C  
ATOM   1483  ND2 ASN K  90      30.112 115.260-148.639  1.00116.69      K    N  
ATOM   1484  OD1 ASN K  90      29.136 117.264-148.385  1.00116.69      K    O  
ATOM   1485  N   SER K  91      26.616 114.664-151.820  1.00 99.71      K    N  
ATOM   1486  CA  SER K  91      26.156 113.645-152.760  1.00 99.71      K    C  
ATOM   1487  C   SER K  91      24.732 114.168-152.782  1.00 99.71      K    C  
ATOM   1488  O   SER K  91      24.185 114.439-151.720  1.00 99.71      K    O  
ATOM   1489  CB  SER K  91      26.178 112.246-152.140  1.00 99.71      K    C  
ATOM   1490  OG  SER K  91      25.514 112.221-150.890  1.00 99.71      K    O  
ATOM   1491  N   GLU K  92      24.123 114.346-153.946  1.00 51.54      K    N  
ATOM   1492  CA  GLU K  92      22.775 114.901-153.942  1.00 51.54      K    C  
ATOM   1493  C   GLU K  92      21.613 113.918-153.847  1.00 51.54      K    C  
ATOM   1494  O   GLU K  92      20.477 114.220-154.214  1.00 51.54      K    O  
ATOM   1495  CB  GLU K  92      22.584 115.829-155.147  1.00 51.54      K    C  
ATOM   1496  CG  GLU K  92      23.785 116.736-155.452  1.00 51.54      K    C  
ATOM   1497  CD  GLU K  92      23.428 118.217-155.475  1.00 51.54      K    C  
ATOM   1498  OE1 GLU K  92      22.637 118.625-156.351  1.00 51.54      K    O  
ATOM   1499  OE2 GLU K  92      23.956 118.977-154.634  1.00 51.54      K    O1-
ATOM   1500  N   GLN K  93      21.937 112.728-153.350  1.00 74.23      K    N  
ATOM   1501  CA  GLN K  93      20.980 111.649-153.137  1.00 74.23      K    C  
ATOM   1502  C   GLN K  93      20.003 112.133-152.068  1.00 74.23      K    C  
ATOM   1503  O   GLN K  93      20.376 112.899-151.177  1.00 74.23      K    O  
ATOM   1504  CB  GLN K  93      21.669 110.361-152.666  1.00 74.23      K    C  
ATOM   1505  CG  GLN K  93      21.162 109.114-153.397  1.00 74.23      K    C  
ATOM   1506  CD  GLN K  93      21.802 107.828-152.913  1.00 74.23      K    C  
ATOM   1507  NE2 GLN K  93      22.687 107.261-153.724  1.00 74.23      K    N  
ATOM   1508  OE1 GLN K  93      21.493 107.344-151.825  1.00 74.23      K    O  
ATOM   1509  N   PRO K  94      18.735 111.706-152.153  1.00 35.64      K    N  
ATOM   1510  CA  PRO K  94      17.718 112.112-151.179  1.00 35.64      K    C  
ATOM   1511  C   PRO K  94      17.928 111.467-149.811  1.00 35.64      K    C  
ATOM   1512  O   PRO K  94      18.144 110.260-149.710  1.00 35.64      K    O  
ATOM   1513  CB  PRO K  94      16.419 111.670-151.844  1.00 35.64      K    C  
ATOM   1514  CG  PRO K  94      16.836 110.430-152.575  1.00 35.64      K    C  
ATOM   1515  CD  PRO K  94      18.142 110.860-153.206  1.00 35.64      K    C  
ATOM   1516  N   ILE K  95      17.871 112.282-148.762  1.00 84.43      K    N  
ATOM   1517  CA  ILE K  95      18.050 111.792-147.400  1.00 84.43      K    C  
ATOM   1518  C   ILE K  95      16.689 111.462-146.793  1.00 84.43      K    C  
ATOM   1519  O   ILE K  95      15.935 112.362-146.422  1.00 84.43      K    O  
ATOM   1520  CB  ILE K  95      18.770 112.850-146.518  1.00 84.43      K    C  
ATOM   1521  CG1 ILE K  95      18.532 112.550-145.035  1.00 84.43      K    C  
ATOM   1522  CG2 ILE K  95      18.283 114.250-146.872  1.00 84.43      K    C  
ATOM   1523  CD1 ILE K  95      19.069 113.616-144.095  1.00 84.43      K    C  
ATOM   1524  N   GLY K  96      16.371 110.174-146.705  1.00 27.40      K    N  
ATOM   1525  CA  GLY K  96      15.096 109.770-146.136  1.00 27.40      K    C  
ATOM   1526  C   GLY K  96      14.566 108.445-146.650  1.00 27.40      K    C  
ATOM   1527  O   GLY K  96      14.618 108.165-147.848  1.00 27.40      K    O  
ATOM   1528  N   THR K  97      14.059 107.622-145.736  1.00116.08      K    N  
ATOM   1529  CA  THR K  97      13.516 106.312-146.082  1.00116.08      K    C  
ATOM   1530  C   THR K  97      12.483 106.437-147.192  1.00116.08      K    C  
ATOM   1531  O   THR K  97      12.793 106.245-148.367  1.00116.08      K    O  
ATOM   1532  CB  THR K  97      12.814 105.648-144.879  1.00116.08      K    C  
ATOM   1533  CG2 THR K  97      13.828 105.165-143.856  1.00116.08      K    C  
ATOM   1534  OG1 THR K  97      11.926 106.592-144.268  1.00116.08      K    O  
ATOM   1535  N   ARG K  98      11.249 106.750-146.811  1.00 47.16      K    N  
ATOM   1536  CA  ARG K  98      10.167 106.882-147.776  1.00 47.16      K    C  
ATOM   1537  C   ARG K  98       9.964 108.332-148.177  1.00 47.16      K    C  
ATOM   1538  O   ARG K  98      10.701 109.216-147.748  1.00 47.16      K    O  
ATOM   1539  CB  ARG K  98       8.864 106.359-147.180  1.00 47.16      K    C  
ATOM   1540  CG  ARG K  98       8.451 107.093-145.916  1.00 47.16      K    C  
ATOM   1541  CD  ARG K  98       8.669 106.222-144.703  1.00 47.16      K    C  
ATOM   1542  NE  ARG K  98       7.674 105.159-144.658  1.00 47.16      K    N  
ATOM   1543  CZ  ARG K  98       7.863 103.931-145.125  1.00 47.16      K    C  
ATOM   1544  NH1 ARG K  98       9.020 103.599-145.684  1.00 47.16      K    N1+
ATOM   1545  NH2 ARG K  98       6.892 103.034-145.033  1.00 47.16      K    N  
ATOM   1546  N   ILE K  99       8.942 108.559-148.996  1.00  6.79      K    N  
ATOM   1547  CA  ILE K  99       8.599 109.890-149.477  1.00  6.79      K    C  
ATOM   1548  C   ILE K  99       7.080 110.027-149.520  1.00  6.79      K    C  
ATOM   1549  O   ILE K  99       6.382 109.143-150.016  1.00  6.79      K    O  
ATOM   1550  CB  ILE K  99       9.200 110.130-150.876  1.00  6.79      K    C  
ATOM   1551  CG1 ILE K  99      10.601 110.722-150.719  1.00  6.79      K    C  
ATOM   1552  CG2 ILE K  99       8.317 111.063-151.691  1.00  6.79      K    C  
ATOM   1553  CD1 ILE K  99      11.234 111.148-152.000  1.00  6.79      K    C  
ATOM   1554  N   PHE K 100       6.575 111.136-148.990  1.00 49.25      K    N  
ATOM   1555  CA  PHE K 100       5.141 111.383-148.943  1.00 49.25      K    C  
ATOM   1556  C   PHE K 100       4.644 112.226-150.112  1.00 49.25      K    C  
ATOM   1557  O   PHE K 100       5.397 113.021-150.674  1.00 49.25      K    O  
ATOM   1558  CB  PHE K 100       4.776 112.096-147.635  1.00 49.25      K    C  
ATOM   1559  CG  PHE K 100       5.214 111.369-146.393  1.00 49.25      K    C  
ATOM   1560  CD1 PHE K 100       6.074 111.967-145.476  1.00 49.25      K    C  
ATOM   1561  CD2 PHE K 100       4.748 110.084-146.132  1.00 49.25      K    C  
ATOM   1562  CE1 PHE K 100       6.463 111.294-144.317  1.00 49.25      K    C  
ATOM   1563  CE2 PHE K 100       5.130 109.405-144.979  1.00 49.25      K    C  
ATOM   1564  CZ  PHE K 100       5.988 110.011-144.069  1.00 49.25      K    C  
ATOM   1565  N   GLY K 101       3.379 112.050-150.483  1.00 46.05      K    N  
ATOM   1566  CA  GLY K 101       2.831 112.853-151.559  1.00 46.05      K    C  
ATOM   1567  C   GLY K 101       3.199 112.539-152.996  1.00 46.05      K    C  
ATOM   1568  O   GLY K 101       4.142 111.798-153.274  1.00 46.05      K    O  
ATOM   1569  N   PRO K 102       2.438 113.113-153.942  1.00 19.97      K    N  
ATOM   1570  CA  PRO K 102       2.578 112.980-155.393  1.00 19.97      K    C  
ATOM   1571  C   PRO K 102       3.704 113.867-155.914  1.00 19.97      K    C  
ATOM   1572  O   PRO K 102       3.919 114.965-155.405  1.00 19.97      K    O  
ATOM   1573  CB  PRO K 102       1.217 113.436-155.902  1.00 19.97      K    C  
ATOM   1574  CG  PRO K 102       0.883 114.533-154.941  1.00 19.97      K    C  
ATOM   1575  CD  PRO K 102       1.242 113.911-153.611  1.00 19.97      K    C  
ATOM   1576  N   VAL K 103       4.431 113.390-156.917  1.00 35.90      K    N  
ATOM   1577  CA  VAL K 103       5.520 114.176-157.484  1.00 35.90      K    C  
ATOM   1578  C   VAL K 103       5.186 114.532-158.928  1.00 35.90      K    C  
ATOM   1579  O   VAL K 103       4.025 114.793-159.243  1.00 35.90      K    O  
ATOM   1580  CB  VAL K 103       6.857 113.410-157.416  1.00 35.90      K    C  
ATOM   1581  CG1 VAL K 103       7.176 113.064-155.973  1.00 35.90      K    C  
ATOM   1582  CG2 VAL K 103       6.770 112.131-158.236  1.00 35.90      K    C  
ATOM   1583  N   THR K 104       6.182 114.555-159.809  1.00 44.46      K    N  
ATOM   1584  CA  THR K 104       5.909 114.887-161.204  1.00 44.46      K    C  
ATOM   1585  C   THR K 104       6.937 114.324-162.185  1.00 44.46      K    C  
ATOM   1586  O   THR K 104       7.886 113.647-161.792  1.00 44.46      K    O  
ATOM   1587  CB  THR K 104       5.802 116.411-161.395  1.00 44.46      K    C  
ATOM   1588  CG2 THR K 104       4.756 116.736-162.453  1.00 44.46      K    C  
ATOM   1589  OG1 THR K 104       5.402 117.020-160.160  1.00 44.46      K    O  
ATOM   1590  N   ARG K 105       6.731 114.622-163.466  1.00 56.19      K    N  
ATOM   1591  CA  ARG K 105       7.591 114.146-164.548  1.00 56.19      K    C  
ATOM   1592  C   ARG K 105       8.791 115.036-164.878  1.00 56.19      K    C  
ATOM   1593  O   ARG K 105       9.492 114.783-165.856  1.00 56.19      K    O  
ATOM   1594  CB  ARG K 105       6.763 113.923-165.815  1.00 56.19      K    C  
ATOM   1595  CG  ARG K 105       6.326 115.208-166.472  1.00 56.19      K    C  
ATOM   1596  CD  ARG K 105       5.036 115.752-165.897  1.00 56.19      K    C  
ATOM   1597  NE  ARG K 105       4.600 116.911-166.668  1.00 56.19      K    N  
ATOM   1598  CZ  ARG K 105       3.333 117.256-166.862  1.00 56.19      K    C  
ATOM   1599  NH1 ARG K 105       2.353 116.529-166.344  1.00 56.19      K    N1+
ATOM   1600  NH2 ARG K 105       3.048 118.334-167.580  1.00 56.19      K    N  
ATOM   1601  N   GLU K 106       9.020 116.088-164.095  1.00 40.45      K    N  
ATOM   1602  CA  GLU K 106      10.175 116.952-164.346  1.00 40.45      K    C  
ATOM   1603  C   GLU K 106      11.225 116.500-163.347  1.00 40.45      K    C  
ATOM   1604  O   GLU K 106      12.386 116.907-163.407  1.00 40.45      K    O  
ATOM   1605  CB  GLU K 106       9.847 118.419-164.086  1.00 40.45      K    C  
ATOM   1606  CG  GLU K 106       8.824 119.028-165.011  1.00 40.45      K    C  
ATOM   1607  CD  GLU K 106       7.427 118.585-164.656  1.00 40.45      K    C  
ATOM   1608  OE1 GLU K 106       7.159 118.407-163.449  1.00 40.45      K    O  
ATOM   1609  OE2 GLU K 106       6.597 118.425-165.576  1.00 40.45      K    O1-
ATOM   1610  N   LEU K 107      10.788 115.655-162.426  1.00 28.65      K    N  
ATOM   1611  CA  LEU K 107      11.622 115.134-161.358  1.00 28.65      K    C  
ATOM   1612  C   LEU K 107      12.018 113.777-161.925  1.00 28.65      K    C  
ATOM   1613  O   LEU K 107      12.844 113.052-161.373  1.00 28.65      K    O  
ATOM   1614  CB  LEU K 107      10.758 114.976-160.104  1.00 28.65      K    C  
ATOM   1615  CG  LEU K 107      11.273 115.199-158.682  1.00 28.65      K    C  
ATOM   1616  CD1 LEU K 107      11.880 116.582-158.542  1.00 28.65      K    C  
ATOM   1617  CD2 LEU K 107      10.103 115.043-157.720  1.00 28.65      K    C  
ATOM   1618  N   ARG K 108      11.396 113.477-163.062  1.00 71.56      K    N  
ATOM   1619  CA  ARG K 108      11.584 112.248-163.820  1.00 71.56      K    C  
ATOM   1620  C   ARG K 108      13.037 112.099-164.265  1.00 71.56      K    C  
ATOM   1621  O   ARG K 108      13.383 111.157-164.969  1.00 71.56      K    O  
ATOM   1622  CB  ARG K 108      10.647 112.275-165.044  1.00 71.56      K    C  
ATOM   1623  CG  ARG K 108      10.831 111.155-166.071  1.00 71.56      K    C  
ATOM   1624  CD  ARG K 108      10.642 109.792-165.436  1.00 71.56      K    C  
ATOM   1625  NE  ARG K 108       9.944 108.830-166.288  1.00 71.56      K    N  
ATOM   1626  CZ  ARG K 108      10.321 108.468-167.513  1.00 71.56      K    C  
ATOM   1627  NH1 ARG K 108      11.399 108.990-168.083  1.00 71.56      K    N1+
ATOM   1628  NH2 ARG K 108       9.634 107.538-168.156  1.00 71.56      K    N  
ATOM   1629  N   SER K 109      13.903 113.005-163.831  1.00 54.79      K    N  
ATOM   1630  CA  SER K 109      15.292 112.926-164.259  1.00 54.79      K    C  
ATOM   1631  C   SER K 109      16.161 111.863-163.600  1.00 54.79      K    C  
ATOM   1632  O   SER K 109      16.074 111.630-162.395  1.00 54.79      K    O  
ATOM   1633  CB  SER K 109      15.973 114.283-164.076  1.00 54.79      K    C  
ATOM   1634  OG  SER K 109      16.088 114.607-162.702  1.00 54.79      K    O  
ATOM   1635  N   GLU K 110      16.997 111.215-164.405  1.00121.88      K    N  
ATOM   1636  CA  GLU K 110      17.948 110.226-163.905  1.00121.88      K    C  
ATOM   1637  C   GLU K 110      18.947 110.575-162.815  1.00121.88      K    C  
ATOM   1638  O   GLU K 110      19.807 109.786-162.423  1.00121.88      K    O  
ATOM   1639  CB  GLU K 110      18.754 109.678-165.080  1.00121.88      K    C  
ATOM   1640  CG  GLU K 110      18.009 109.561-166.380  1.00121.88      K    C  
ATOM   1641  CD  GLU K 110      18.222 110.781-167.247  1.00121.88      K    C  
ATOM   1642  OE1 GLU K 110      19.123 111.584-166.921  1.00121.88      K    O  
ATOM   1643  OE2 GLU K 110      17.488 110.947-168.242  1.00121.88      K    O1-
ATOM   1644  N   LYS K 111      18.786 111.817-162.364  1.00 69.32      K    N  
ATOM   1645  CA  LYS K 111      19.572 112.477-161.332  1.00 69.32      K    C  
ATOM   1646  C   LYS K 111      19.013 112.357-159.928  1.00 69.32      K    C  
ATOM   1647  O   LYS K 111      19.768 112.180-158.972  1.00 69.32      K    O  
ATOM   1648  CB  LYS K 111      19.752 113.940-161.722  1.00 69.32      K    C  
ATOM   1649  CG  LYS K 111      19.790 114.118-163.232  1.00 69.32      K    C  
ATOM   1650  CD  LYS K 111      21.142 113.783-163.813  1.00 69.32      K    C  
ATOM   1651  CE  LYS K 111      21.225 114.219-165.264  1.00 69.32      K    C  
ATOM   1652  NZ  LYS K 111      22.623 114.165-165.763  1.00 69.32      K    N1+
ATOM   1653  N   PHE K 112      17.698 112.473-159.792  1.00 61.99      K    N  
ATOM   1654  CA  PHE K 112      17.081 112.298-158.488  1.00 61.99      K    C  
ATOM   1655  C   PHE K 112      16.721 110.804-158.511  1.00 61.99      K    C  
ATOM   1656  O   PHE K 112      17.290 110.035-157.738  1.00 61.99      K    O  
ATOM   1657  CB  PHE K 112      15.831 113.181-158.370  1.00 61.99      K    C  
ATOM   1658  CG  PHE K 112      16.122 114.664-158.412  1.00 61.99      K    C  
ATOM   1659  CD1 PHE K 112      15.309 115.537-159.135  1.00 61.99      K    C  
ATOM   1660  CD2 PHE K 112      17.193 115.190-157.697  1.00 61.99      K    C  
ATOM   1661  CE1 PHE K 112      15.562 116.913-159.140  1.00 61.99      K    C  
ATOM   1662  CE2 PHE K 112      17.454 116.559-157.696  1.00 61.99      K    C  
ATOM   1663  CZ  PHE K 112      16.637 117.422-158.417  1.00 61.99      K    C  
ATOM   1664  N   MET K 113      15.796 110.392-159.373  1.00 57.08      K    N  
ATOM   1665  CA  MET K 113      15.395 108.981-159.494  1.00 57.08      K    C  
ATOM   1666  C   MET K 113      14.885 108.302-158.230  1.00 57.08      K    C  
ATOM   1667  O   MET K 113      13.777 107.763-158.227  1.00 57.08      K    O  
ATOM   1668  CB  MET K 113      16.519 108.121-160.090  1.00 57.08      K    C  
ATOM   1669  CG  MET K 113      16.499 108.030-161.602  1.00 57.08      K    C  
ATOM   1670  SD  MET K 113      14.839 107.824-162.247  1.00 57.08      K    S  
ATOM   1671  CE  MET K 113      14.908 108.930-163.644  1.00 57.08      K    C  
ATOM   1672  N   LYS K 114      15.673 108.291-157.161  1.00 62.27      K    N  
ATOM   1673  CA  LYS K 114      15.175 107.672-155.940  1.00 62.27      K    C  
ATOM   1674  C   LYS K 114      13.823 108.315-155.672  1.00 62.27      K    C  
ATOM   1675  O   LYS K 114      12.855 107.634-155.337  1.00 62.27      K    O  
ATOM   1676  CB  LYS K 114      16.109 107.923-154.752  1.00 62.27      K    C  
ATOM   1677  CG  LYS K 114      15.872 106.974-153.572  1.00 62.27      K    C  
ATOM   1678  CD  LYS K 114      17.026 105.993-153.386  1.00 62.27      K    C  
ATOM   1679  CE  LYS K 114      16.976 105.317-152.022  1.00 62.27      K    C  
ATOM   1680  NZ  LYS K 114      17.138 106.287-150.906  1.00 62.27      K    N1+
ATOM   1681  N   ILE K 115      13.762 109.635-155.840  1.00 35.78      K    N  
ATOM   1682  CA  ILE K 115      12.528 110.374-155.606  1.00 35.78      K    C  
ATOM   1683  C   ILE K 115      11.272 109.915-156.366  1.00 35.78      K    C  
ATOM   1684  O   ILE K 115      10.229 109.765-155.744  1.00 35.78      K    O  
ATOM   1685  CB  ILE K 115      12.750 111.918-155.807  1.00 35.78      K    C  
ATOM   1686  CG1 ILE K 115      11.784 112.723-154.929  1.00 35.78      K    C  
ATOM   1687  CG2 ILE K 115      12.634 112.283-157.278  1.00 35.78      K    C  
ATOM   1688  CD1 ILE K 115      12.330 114.052-154.455  1.00 35.78      K    C  
ATOM   1689  N   ILE K 116      11.359 109.672-157.677  1.00 50.91      K    N  
ATOM   1690  CA  ILE K 116      10.173 109.293-158.467  1.00 50.91      K    C  
ATOM   1691  C   ILE K 116       9.720 107.843-158.367  1.00 50.91      K    C  
ATOM   1692  O   ILE K 116       8.809 107.433-159.084  1.00 50.91      K    O  
ATOM   1693  CB  ILE K 116      10.311 109.624-159.971  1.00 50.91      K    C  
ATOM   1694  CG1 ILE K 116      11.694 109.230-160.480  1.00 50.91      K    C  
ATOM   1695  CG2 ILE K 116      10.005 111.087-160.208  1.00 50.91      K    C  
ATOM   1696  CD1 ILE K 116      11.809 109.284-161.985  1.00 50.91      K    C  
ATOM   1697  N   SER K 117      10.367 107.059-157.510  1.00 32.18      K    N  
ATOM   1698  CA  SER K 117       9.974 105.668-157.331  1.00 32.18      K    C  
ATOM   1699  C   SER K 117       9.561 105.525-155.869  1.00 32.18      K    C  
ATOM   1700  O   SER K 117       9.975 104.596-155.176  1.00 32.18      K    O  
ATOM   1701  CB  SER K 117      11.152 104.747-157.647  1.00 32.18      K    C  
ATOM   1702  OG  SER K 117      12.388 105.393-157.403  1.00 32.18      K    O  
ATOM   1703  N   LEU K 118       8.728 106.459-155.419  1.00 37.53      K    N  
ATOM   1704  CA  LEU K 118       8.206 106.450-154.058  1.00 37.53      K    C  
ATOM   1705  C   LEU K 118       6.934 107.290-154.039  1.00 37.53      K    C  
ATOM   1706  O   LEU K 118       6.745 108.165-154.886  1.00 37.53      K    O  
ATOM   1707  CB  LEU K 118       9.220 107.041-153.074  1.00 37.53      K    C  
ATOM   1708  CG  LEU K 118      10.622 106.438-152.943  1.00 37.53      K    C  
ATOM   1709  CD1 LEU K 118      11.491 107.389-152.134  1.00 37.53      K    C  
ATOM   1710  CD2 LEU K 118      10.556 105.074-152.271  1.00 37.53      K    C  
ATOM   1711  N   ALA K 119       6.082 107.040-153.052  1.00 46.71      K    N  
ATOM   1712  CA  ALA K 119       4.807 107.737-152.941  1.00 46.71      K    C  
ATOM   1713  C   ALA K 119       4.062 107.426-154.225  1.00 46.71      K    C  
ATOM   1714  O   ALA K 119       3.494 108.322-154.845  1.00 46.71      K    O  
ATOM   1715  CB  ALA K 119       5.018 109.247-152.820  1.00 46.71      K    C  
ATOM   1716  N   PRO K 120       4.044 106.148-154.632  1.00142.64      K    N  
ATOM   1717  CA  PRO K 120       3.347 105.796-155.866  1.00142.64      K    C  
ATOM   1718  C   PRO K 120       2.460 106.903-156.431  1.00142.64      K    C  
ATOM   1719  O   PRO K 120       1.330 107.085-155.977  1.00142.64      K    O  
ATOM   1720  CB  PRO K 120       2.571 104.555-155.460  1.00142.64      K    C  
ATOM   1721  CG  PRO K 120       3.592 103.837-154.630  1.00142.64      K    C  
ATOM   1722  CD  PRO K 120       4.211 104.950-153.780  1.00142.64      K    C  
ATOM   1723  N   GLU K 121       3.020 107.664-157.379  1.00 54.65      K    N  
ATOM   1724  CA  GLU K 121       2.340 108.756-158.102  1.00 54.65      K    C  
ATOM   1725  C   GLU K 121       3.065 109.604-159.148  1.00 54.65      K    C  
ATOM   1726  O   GLU K 121       3.904 110.452-158.837  1.00 54.65      K    O  
ATOM   1727  CB  GLU K 121       1.634 109.696-157.127  1.00 54.65      K    C  
ATOM   1728  CG  GLU K 121       0.697 110.652-157.830  1.00 54.65      K    C  
ATOM   1729  CD  GLU K 121      -0.735 110.474-157.418  1.00 54.65      K    C  
ATOM   1730  OE1 GLU K 121      -1.072 110.826-156.269  1.00 54.65      K    O  
ATOM   1731  OE2 GLU K 121      -1.523 109.989-158.256  1.00 54.65      K    O1-
ATOM   1732  N   VAL K 122       2.679 109.367-160.401  1.00 32.40      K    N  
ATOM   1733  CA  VAL K 122       3.219 110.055-161.575  1.00 32.40      K    C  
ATOM   1734  C   VAL K 122       4.688 110.461-161.470  1.00 32.40      K    C  
ATOM   1735  O   VAL K 122       5.474 109.680-160.903  1.00 32.40      K    O  
ATOM   1736  CB  VAL K 122       2.374 111.304-161.935  1.00 32.40      K    C  
ATOM   1737  CG1 VAL K 122       0.937 110.890-162.261  1.00 32.40      K    C  
ATOM   1738  CG2 VAL K 122       2.376 112.279-160.781  1.00 32.40      K    C  
TER    1739      VAL K 122 
ATOM   1740  N   ALA 0   1      13.185 177.414-162.100  1.00 29.04           N  
ATOM   1741  CA  ALA 0   1      12.503 178.310-161.127  1.00 29.04           C  
ATOM   1742  C   ALA 0   1      12.221 179.681-161.740  1.00 29.04           C  
ATOM   1743  O   ALA 0   1      11.078 179.996-162.066  1.00 29.04           O  
ATOM   1744  CB  ALA 0   1      13.360 178.463-159.885  1.00 29.04           C  
ATOM   1745  N   VAL 0   2      13.266 180.489-161.898  1.00 12.44           N  
ATOM   1746  CA  VAL 0   2      13.120 181.825-162.465  1.00 12.44           C  
ATOM   1747  C   VAL 0   2      14.050 182.080-163.653  1.00 12.44           C  
ATOM   1748  O   VAL 0   2      14.980 181.310-163.896  1.00 12.44           O  
ATOM   1749  CB  VAL 0   2      13.433 182.918-161.428  1.00 12.44           C  
ATOM   1750  CG1 VAL 0   2      12.329 183.941-161.443  1.00 12.44           C  
ATOM   1751  CG2 VAL 0   2      13.594 182.317-160.044  1.00 12.44           C  
ATOM   1752  N   GLN 0   3      13.797 183.169-164.379  1.00 60.63           N  
ATOM   1753  CA  GLN 0   3      14.615 183.570-165.523  1.00 60.63           C  
ATOM   1754  C   GLN 0   3      15.807 184.278-164.925  1.00 60.63           C  
ATOM   1755  O   GLN 0   3      15.652 185.105-164.027  1.00 60.63           O  
ATOM   1756  CB  GLN 0   3      13.904 184.594-166.418  1.00 60.63           C  
ATOM   1757  CG  GLN 0   3      12.606 184.163-167.021  1.00 60.63           C  
ATOM   1758  CD  GLN 0   3      11.609 183.690-166.005  1.00 60.63           C  
ATOM   1759  NE2 GLN 0   3      11.373 182.407-166.004  1.00 60.63           N  
ATOM   1760  OE1 GLN 0   3      11.062 184.461-165.224  1.00 60.63           O  
ATOM   1761  N   GLN 0   4      16.996 183.973-165.412  1.00 31.29           N  
ATOM   1762  CA  GLN 0   4      18.182 184.599-164.860  1.00 31.29           C  
ATOM   1763  C   GLN 0   4      18.444 185.990-165.420  1.00 31.29           C  
ATOM   1764  O   GLN 0   4      19.212 186.745-164.852  1.00 31.29           O  
ATOM   1765  CB  GLN 0   4      19.360 183.654-165.017  1.00 31.29           C  
ATOM   1766  CG  GLN 0   4      19.968 183.410-163.641  1.00 31.29           C  
ATOM   1767  CD  GLN 0   4      21.307 182.717-163.664  1.00 31.29           C  
ATOM   1768  NE2 GLN 0   4      21.282 181.402-163.515  1.00 31.29           N  
ATOM   1769  OE1 GLN 0   4      22.352 183.347-163.805  1.00 31.29           O  
ATOM   1770  N   ASN 0   5      17.834 186.330-166.545  1.00 20.06           N  
ATOM   1771  CA  ASN 0   5      17.988 187.690-167.044  1.00 20.06           C  
ATOM   1772  C   ASN 0   5      16.869 187.847-168.062  1.00 20.06           C  
ATOM   1773  O   ASN 0   5      16.404 186.861-168.647  1.00 20.06           O  
ATOM   1774  CB  ASN 0   5      19.364 187.944-167.659  1.00 20.06           C  
ATOM   1775  CG  ASN 0   5      19.966 186.716-168.260  1.00 20.06           C  
ATOM   1776  ND2 ASN 0   5      21.297 186.674-168.320  1.00 20.06           N  
ATOM   1777  OD1 ASN 0   5      19.250 185.810-168.673  1.00 20.06           O  
ATOM   1778  N   LYS 0   6      16.435 189.091-168.249  1.00 46.21           N  
ATOM   1779  CA  LYS 0   6      15.313 189.421-169.126  1.00 46.21           C  
ATOM   1780  C   LYS 0   6      15.255 188.972-170.583  1.00 46.21           C  
ATOM   1781  O   LYS 0   6      16.163 189.251-171.384  1.00 46.21           O  
ATOM   1782  CB  LYS 0   6      15.057 190.931-169.087  1.00 46.21           C  
ATOM   1783  CG  LYS 0   6      13.849 191.273-168.239  1.00 46.21           C  
ATOM   1784  CD  LYS 0   6      13.648 192.754-168.076  1.00 46.21           C  
ATOM   1785  CE  LYS 0   6      12.924 193.297-169.285  1.00 46.21           C  
ATOM   1786  NZ  LYS 0   6      11.627 192.624-169.512  1.00 46.21           N1+
ATOM   1787  N   PRO 0   7      14.167 188.244-170.940  1.00 38.77           N  
ATOM   1788  CA  PRO 0   7      13.946 187.746-172.303  1.00 38.77           C  
ATOM   1789  C   PRO 0   7      13.727 188.957-173.197  1.00 38.77           C  
ATOM   1790  O   PRO 0   7      12.891 189.802-172.900  1.00 38.77           O  
ATOM   1791  CB  PRO 0   7      12.686 186.874-172.158  1.00 38.77           C  
ATOM   1792  CG  PRO 0   7      11.983 187.435-170.950  1.00 38.77           C  
ATOM   1793  CD  PRO 0   7      13.148 187.696-170.024  1.00 38.77           C  
ATOM   1794  N   THR 0   8      14.502 189.056-174.270  1.00 41.45           N  
ATOM   1795  CA  THR 0   8      14.391 190.186-175.187  1.00 41.45           C  
ATOM   1796  C   THR 0   8      13.033 190.190-175.873  1.00 41.45           C  
ATOM   1797  O   THR 0   8      12.244 189.264-175.691  1.00 41.45           O  
ATOM   1798  CB  THR 0   8      15.490 190.120-176.264  1.00 41.45           C  
ATOM   1799  CG2 THR 0   8      15.914 191.517-176.697  1.00 41.45           C  
ATOM   1800  OG1 THR 0   8      16.627 189.425-175.740  1.00 41.45           O  
ATOM   1801  N   ARG 0   9      12.749 191.236-176.645  1.00 38.03           N  
ATOM   1802  CA  ARG 0   9      11.486 191.301-177.371  1.00 38.03           C  
ATOM   1803  C   ARG 0   9      11.636 190.392-178.580  1.00 38.03           C  
ATOM   1804  O   ARG 0   9      10.678 189.758-179.022  1.00 38.03           O  
ATOM   1805  CB  ARG 0   9      11.186 192.726-177.832  1.00 38.03           C  
ATOM   1806  CG  ARG 0   9      11.541 193.788-176.796  1.00 38.03           C  
ATOM   1807  CD  ARG 0   9      11.623 195.150-177.440  1.00 38.03           C  
ATOM   1808  NE  ARG 0   9      12.764 195.897-176.926  1.00 38.03           N  
ATOM   1809  CZ  ARG 0   9      12.775 196.544-175.768  1.00 38.03           C  
ATOM   1810  NH1 ARG 0   9      11.701 196.544-174.992  1.00 38.03           N1+
ATOM   1811  NH2 ARG 0   9      13.873 197.174-175.378  1.00 38.03           N  
ATOM   1812  N   SER 0  10      12.857 190.336-179.105  1.00 52.41           N  
ATOM   1813  CA  SER 0  10      13.145 189.491-180.254  1.00 52.41           C  
ATOM   1814  C   SER 0  10      12.842 188.066-179.830  1.00 52.41           C  
ATOM   1815  O   SER 0  10      12.706 187.174-180.663  1.00 52.41           O  
ATOM   1816  CB  SER 0  10      14.620 189.590-180.645  1.00 52.41           C  
ATOM   1817  OG  SER 0  10      15.415 188.760-179.816  1.00 52.41           O  
ATOM   1818  N   LYS 0  11      12.735 187.872-178.518  1.00 36.37           N  
ATOM   1819  CA  LYS 0  11      12.452 186.570-177.929  1.00 36.37           C  
ATOM   1820  C   LYS 0  11      10.967 186.302-177.706  1.00 36.37           C  
ATOM   1821  O   LYS 0  11      10.471 185.237-178.067  1.00 36.37           O  
ATOM   1822  CB  LYS 0  11      13.199 186.433-176.598  1.00 36.37           C  
ATOM   1823  CG  LYS 0  11      14.503 185.661-176.695  1.00 36.37           C  
ATOM   1824  CD  LYS 0  11      14.261 184.253-177.216  1.00 36.37           C  
ATOM   1825  CE  LYS 0  11      15.442 183.735-178.027  1.00 36.37           C  
ATOM   1826  NZ  LYS 0  11      15.799 184.634-179.158  1.00 36.37           N1+
ATOM   1827  N   ARG 0  12      10.255 187.257-177.115  1.00 35.05           N  
ATOM   1828  CA  ARG 0  12       8.830 187.072-176.851  1.00 35.05           C  
ATOM   1829  C   ARG 0  12       8.042 186.884-178.145  1.00 35.05           C  
ATOM   1830  O   ARG 0  12       7.152 186.036-178.213  1.00 35.05           O  
ATOM   1831  CB  ARG 0  12       8.265 188.257-176.065  1.00 35.05           C  
ATOM   1832  CG  ARG 0  12       7.171 189.028-176.796  1.00 35.05           C  
ATOM   1833  CD  ARG 0  12       5.882 189.096-175.982  1.00 35.05           C  
ATOM   1834  NE  ARG 0  12       4.810 188.311-176.584  1.00 35.05           N  
ATOM   1835  CZ  ARG 0  12       3.614 188.148-176.030  1.00 35.05           C  
ATOM   1836  NH1 ARG 0  12       3.347 188.710-174.859  1.00 35.05           N1+
ATOM   1837  NH2 ARG 0  12       2.680 187.441-176.655  1.00 35.05           N  
ATOM   1838  N   GLY 0  13       8.364 187.680-179.161  1.00 33.60           N  
ATOM   1839  CA  GLY 0  13       7.678 187.555-180.433  1.00 33.60           C  
ATOM   1840  C   GLY 0  13       8.065 186.229-181.055  1.00 33.60           C  
ATOM   1841  O   GLY 0  13       7.218 185.467-181.516  1.00 33.60           O  
ATOM   1842  N   MET 0  14       9.369 185.971-181.059  1.00 34.76           N  
ATOM   1843  CA  MET 0  14       9.922 184.733-181.594  1.00 34.76           C  
ATOM   1844  C   MET 0  14       9.362 183.544-180.840  1.00 34.76           C  
ATOM   1845  O   MET 0  14       9.576 182.407-181.234  1.00 34.76           O  
ATOM   1846  CB  MET 0  14      11.444 184.750-181.457  1.00 34.76           C  
ATOM   1847  CG  MET 0  14      12.183 183.586-182.106  1.00 34.76           C  
ATOM   1848  SD  MET 0  14      13.962 183.878-181.981  1.00 34.76           S  
ATOM   1849  CE  MET 0  14      14.478 182.492-181.000  1.00 34.76           C  
ATOM   1850  N   ARG 0  15       8.661 183.814-179.740  1.00 48.60           N  
ATOM   1851  CA  ARG 0  15       8.068 182.737-178.955  1.00 48.60           C  
ATOM   1852  C   ARG 0  15       6.611 182.597-179.361  1.00 48.60           C  
ATOM   1853  O   ARG 0  15       6.033 181.510-179.301  1.00 48.60           O  
ATOM   1854  CB  ARG 0  15       8.135 183.037-177.458  1.00 48.60           C  
ATOM   1855  CG  ARG 0  15       9.095 182.161-176.667  1.00 48.60           C  
ATOM   1856  CD  ARG 0  15       8.446 180.842-176.262  1.00 48.60           C  
ATOM   1857  NE  ARG 0  15       6.988 180.920-176.292  1.00 48.60           N  
ATOM   1858  CZ  ARG 0  15       6.278 181.722-175.508  1.00 48.60           C  
ATOM   1859  NH1 ARG 0  15       6.898 182.502-174.633  1.00 48.60           N1+
ATOM   1860  NH2 ARG 0  15       4.956 181.765-175.618  1.00 48.60           N  
ATOM   1861  N   ARG 0  16       6.020 183.711-179.772  1.00 62.19           N  
ATOM   1862  CA  ARG 0  16       4.629 183.761-180.206  1.00 62.19           C  
ATOM   1863  C   ARG 0  16       4.443 183.448-181.695  1.00 62.19           C  
ATOM   1864  O   ARG 0  16       3.391 183.749-182.266  1.00 62.19           O  
ATOM   1865  CB  ARG 0  16       4.051 185.149-179.918  1.00 62.19           C  
ATOM   1866  CG  ARG 0  16       3.570 185.375-178.490  1.00 62.19           C  
ATOM   1867  CD  ARG 0  16       2.750 184.207-178.016  1.00 62.19           C  
ATOM   1868  NE  ARG 0  16       1.780 183.804-179.024  1.00 62.19           N  
ATOM   1869  CZ  ARG 0  16       1.321 182.567-179.155  1.00 62.19           C  
ATOM   1870  NH1 ARG 0  16       1.749 181.613-178.341  1.00 62.19           N1+
ATOM   1871  NH2 ARG 0  16       0.441 182.286-180.104  1.00 62.19           N  
ATOM   1872  N   SER 0  17       5.460 182.853-182.314  1.00 33.37           N  
ATOM   1873  CA  SER 0  17       5.430 182.515-183.736  1.00 33.37           C  
ATOM   1874  C   SER 0  17       4.399 181.464-184.114  1.00 33.37           C  
ATOM   1875  O   SER 0  17       4.521 180.813-185.149  1.00 33.37           O  
ATOM   1876  CB  SER 0  17       6.811 182.054-184.209  1.00 33.37           C  
ATOM   1877  OG  SER 0  17       7.294 180.994-183.403  1.00 33.37           O  
ATOM   1878  N   HIS 0  18       3.393 181.287-183.270  1.00 30.81           N  
ATOM   1879  CA  HIS 0  18       2.348 180.319-183.558  1.00 30.81           C  
ATOM   1880  C   HIS 0  18       1.050 180.937-183.055  1.00 30.81           C  
ATOM   1881  O   HIS 0  18       0.514 180.526-182.025  1.00 30.81           O  
ATOM   1882  CB  HIS 0  18       2.682 178.995-182.871  1.00 30.81           C  
ATOM   1883  CG  HIS 0  18       3.975 178.404-183.337  1.00 30.81           C  
ATOM   1884  CD2 HIS 0  18       5.232 178.501-182.838  1.00 30.81           C  
ATOM   1885  ND1 HIS 0  18       4.088 177.692-184.511  1.00 30.81           N  
ATOM   1886  CE1 HIS 0  18       5.356 177.378-184.717  1.00 30.81           C  
ATOM   1887  NE2 HIS 0  18       6.069 177.859-183.716  1.00 30.81           N  
ATOM   1888  N   ASP 0  19       0.570 181.942-183.777  1.00 74.71           N  
ATOM   1889  CA  ASP 0  19      -0.633 182.682-183.409  1.00 74.71           C  
ATOM   1890  C   ASP 0  19      -1.823 181.894-183.944  1.00 74.71           C  
ATOM   1891  O   ASP 0  19      -2.886 181.828-183.324  1.00 74.71           O  
ATOM   1892  CB  ASP 0  19      -0.581 184.045-184.087  1.00 74.71           C  
ATOM   1893  CG  ASP 0  19      -1.192 184.042-185.451  1.00 74.71           C  
ATOM   1894  OD1 ASP 0  19      -0.522 183.611-186.415  1.00 74.71           O  
ATOM   1895  OD2 ASP 0  19      -2.349 184.484-185.559  1.00 74.71           O1-
ATOM   1896  N   ALA 0  20      -1.620 181.324-185.127  1.00 47.58           N  
ATOM   1897  CA  ALA 0  20      -2.601 180.499-185.812  1.00 47.58           C  
ATOM   1898  C   ALA 0  20      -3.912 181.166-186.194  1.00 47.58           C  
ATOM   1899  O   ALA 0  20      -4.457 181.972-185.439  1.00 47.58           O  
ATOM   1900  CB  ALA 0  20      -2.905 179.252-184.965  1.00 47.58           C  
ATOM   1901  N   LEU 0  21      -4.433 180.843-187.371  1.00120.75           N  
ATOM   1902  CA  LEU 0  21      -5.728 181.403-187.710  1.00120.75           C  
ATOM   1903  C   LEU 0  21      -6.539 180.401-188.486  1.00120.75           C  
ATOM   1904  O   LEU 0  21      -5.997 179.561-189.202  1.00120.75           O  
ATOM   1905  CB  LEU 0  21      -5.657 182.701-188.503  1.00120.75           C  
ATOM   1906  CG  LEU 0  21      -6.323 183.654-187.500  1.00120.75           C  
ATOM   1907  CD1 LEU 0  21      -5.246 184.616-187.007  1.00120.75           C  
ATOM   1908  CD2 LEU 0  21      -7.502 184.404-188.074  1.00120.75           C  
ATOM   1909  N   THR 0  22      -7.847 180.506-188.325  1.00 73.89           N  
ATOM   1910  CA  THR 0  22      -8.781 179.616-188.970  1.00 73.89           C  
ATOM   1911  C   THR 0  22      -9.510 180.373-190.074  1.00 73.89           C  
ATOM   1912  O   THR 0  22      -8.894 181.110-190.837  1.00 73.89           O  
ATOM   1913  CB  THR 0  22      -9.790 179.085-187.942  1.00 73.89           C  
ATOM   1914  CG2 THR 0  22     -10.144 177.645-188.230  1.00 73.89           C  
ATOM   1915  OG1 THR 0  22      -9.227 179.176-186.626  1.00 73.89           O  
ATOM   1916  N   ALA 0  23     -10.829 180.208-190.132  1.00 78.47           N  
ATOM   1917  CA  ALA 0  23     -11.660 180.866-191.135  1.00 78.47           C  
ATOM   1918  C   ALA 0  23     -11.346 180.399-192.563  1.00 78.47           C  
ATOM   1919  O   ALA 0  23     -11.101 181.221-193.447  1.00 78.47           O  
ATOM   1920  CB  ALA 0  23     -11.465 182.362-191.051  1.00 78.47           C  
ATOM   1921  N   VAL 0  24     -11.378 179.097-192.794  1.00 54.92           N  
ATOM   1922  CA  VAL 0  24     -11.066 178.551-194.113  1.00 54.92           C  
ATOM   1923  C   VAL 0  24     -12.013 179.034-195.197  1.00 54.92           C  
ATOM   1924  O   VAL 0  24     -11.885 178.640-196.358  1.00 54.92           O  
ATOM   1925  CB  VAL 0  24     -11.140 177.009-194.064  1.00 54.92           C  
ATOM   1926  CG1 VAL 0  24     -10.506 176.410-195.290  1.00 54.92           C  
ATOM   1927  CG2 VAL 0  24     -10.463 176.497-192.804  1.00 54.92           C  
ATOM   1928  N   THR 0  25     -12.965 179.876-194.812  1.00148.32           N  
ATOM   1929  CA  THR 0  25     -13.983 180.396-195.724  1.00148.32           C  
ATOM   1930  C   THR 0  25     -14.457 179.275-196.625  1.00148.32           C  
ATOM   1931  O   THR 0  25     -14.500 179.409-197.850  1.00148.32           O  
ATOM   1932  CB  THR 0  25     -13.468 181.578-196.610  1.00148.32           C  
ATOM   1933  CG2 THR 0  25     -12.325 181.141-197.519  1.00148.32           C  
ATOM   1934  OG1 THR 0  25     -14.541 182.052-197.435  1.00148.32           O  
ATOM   1935  N   SER 0  26     -14.799 178.157-196.000  1.00 83.95           N  
ATOM   1936  CA  SER 0  26     -15.274 177.016-196.742  1.00 83.95           C  
ATOM   1937  C   SER 0  26     -16.768 177.157-196.895  1.00 83.95           C  
ATOM   1938  O   SER 0  26     -17.374 178.150-196.481  1.00 83.95           O  
ATOM   1939  CB  SER 0  26     -14.922 175.710-196.018  1.00 83.95           C  
ATOM   1940  OG  SER 0  26     -13.532 175.630-195.759  1.00 83.95           O  
ATOM   1941  N   LEU 0  27     -17.356 176.125-197.462  1.00104.33           N  
ATOM   1942  CA  LEU 0  27     -18.759 176.127-197.738  1.00104.33           C  
ATOM   1943  C   LEU 0  27     -19.607 176.516-196.549  1.00104.33           C  
ATOM   1944  O   LEU 0  27     -19.648 175.832-195.520  1.00104.33           O  
ATOM   1945  CB  LEU 0  27     -19.105 174.775-198.330  1.00104.33           C  
ATOM   1946  CG  LEU 0  27     -18.407 174.695-199.707  1.00104.33           C  
ATOM   1947  CD1 LEU 0  27     -18.584 176.038-200.466  1.00104.33           C  
ATOM   1948  CD2 LEU 0  27     -16.916 174.372-199.561  1.00104.33           C  
ATOM   1949  N   SER 0  28     -20.253 177.665-196.717  1.00113.69           N  
ATOM   1950  CA  SER 0  28     -21.101 178.271-195.711  1.00113.69           C  
ATOM   1951  C   SER 0  28     -22.568 177.977-195.992  1.00113.69           C  
ATOM   1952  O   SER 0  28     -23.265 177.429-195.146  1.00113.69           O  
ATOM   1953  CB  SER 0  28     -20.862 179.785-195.702  1.00113.69           C  
ATOM   1954  OG  SER 0  28     -19.577 180.128-195.215  1.00113.69           O  
ATOM   1955  N   VAL 0  29     -23.024 178.305-197.196  1.00 93.66           N  
ATOM   1956  CA  VAL 0  29     -24.420 178.110-197.541  1.00 93.66           C  
ATOM   1957  C   VAL 0  29     -24.709 177.259-198.766  1.00 93.66           C  
ATOM   1958  O   VAL 0  29     -23.869 177.119-199.656  1.00 93.66           O  
ATOM   1959  CB  VAL 0  29     -25.092 179.496-197.637  1.00 93.66           C  
ATOM   1960  CG1 VAL 0  29     -25.849 179.672-198.942  1.00 93.66           C  
ATOM   1961  CG2 VAL 0  29     -26.015 179.648-196.468  1.00 93.66           C  
ATOM   1962  N   ASP 0  30     -25.909 176.680-198.796  1.00 94.79           N  
ATOM   1963  CA  ASP 0  30     -26.326 175.861-199.923  1.00 94.79           C  
ATOM   1964  C   ASP 0  30     -27.778 176.217-200.174  1.00 94.79           C  
ATOM   1965  O   ASP 0  30     -28.427 175.637-201.040  1.00 94.79           O  
ATOM   1966  CB  ASP 0  30     -26.258 174.365-199.604  1.00 94.79           C  
ATOM   1967  CG  ASP 0  30     -26.940 173.998-198.300  1.00 94.79           C  
ATOM   1968  OD1 ASP 0  30     -26.300 173.402-197.406  1.00 94.79           O  
ATOM   1969  OD2 ASP 0  30     -28.140 174.300-198.183  1.00 94.79           O1-
ATOM   1970  N   LYS 0  31     -28.278 177.192-199.417  1.00 35.35           N  
ATOM   1971  CA  LYS 0  31     -29.666 177.593-199.565  1.00 35.35           C  
ATOM   1972  C   LYS 0  31     -30.174 178.707-198.647  1.00 35.35           C  
ATOM   1973  O   LYS 0  31     -31.380 178.824-198.430  1.00 35.35           O  
ATOM   1974  CB  LYS 0  31     -30.559 176.365-199.404  1.00 35.35           C  
ATOM   1975  CG  LYS 0  31     -31.863 176.483-200.145  1.00 35.35           C  
ATOM   1976  CD  LYS 0  31     -32.507 175.118-200.260  1.00 35.35           C  
ATOM   1977  CE  LYS 0  31     -31.786 174.239-201.252  1.00 35.35           C  
ATOM   1978  NZ  LYS 0  31     -30.494 173.756-200.704  1.00 35.35           N1+
ATOM   1979  N   THR 0  32     -29.276 179.528-198.114  1.00 99.37           N  
ATOM   1980  CA  THR 0  32     -29.696 180.626-197.246  1.00 99.37           C  
ATOM   1981  C   THR 0  32     -28.944 181.917-197.604  1.00 99.37           C  
ATOM   1982  O   THR 0  32     -28.514 182.074-198.746  1.00 99.37           O  
ATOM   1983  CB  THR 0  32     -29.487 180.267-195.767  1.00 99.37           C  
ATOM   1984  CG2 THR 0  32     -29.350 178.763-195.614  1.00 99.37           C  
ATOM   1985  OG1 THR 0  32     -28.295 180.884-195.285  1.00 99.37           O  
ATOM   1986  N   SER 0  33     -28.775 182.835-196.652  1.00135.63           N  
ATOM   1987  CA  SER 0  33     -28.096 184.105-196.938  1.00135.63           C  
ATOM   1988  C   SER 0  33     -26.567 184.084-196.914  1.00135.63           C  
ATOM   1989  O   SER 0  33     -25.931 185.134-196.820  1.00135.63           O  
ATOM   1990  CB  SER 0  33     -28.595 185.201-195.987  1.00135.63           C  
ATOM   1991  OG  SER 0  33     -28.936 184.670-194.720  1.00135.63           O  
ATOM   1992  N   GLY 0  34     -25.985 182.893-196.996  1.00106.70           N  
ATOM   1993  CA  GLY 0  34     -24.537 182.768-196.973  1.00106.70           C  
ATOM   1994  C   GLY 0  34     -24.089 182.199-195.640  1.00106.70           C  
ATOM   1995  O   GLY 0  34     -22.939 181.793-195.471  1.00106.70           O  
ATOM   1996  N   GLU 0  35     -25.025 182.176-194.696  1.00 96.99           N  
ATOM   1997  CA  GLU 0  35     -24.806 181.677-193.341  1.00 96.99           C  
ATOM   1998  C   GLU 0  35     -24.359 180.215-193.298  1.00 96.99           C  
ATOM   1999  O   GLU 0  35     -23.771 179.704-194.249  1.00 96.99           O  
ATOM   2000  CB  GLU 0  35     -26.098 181.826-192.538  1.00 96.99           C  
ATOM   2001  CG  GLU 0  35     -26.627 183.240-192.456  1.00 96.99           C  
ATOM   2002  CD  GLU 0  35     -25.604 184.193-191.883  1.00 96.99           C  
ATOM   2003  OE1 GLU 0  35     -25.377 184.139-190.657  1.00 96.99           O  
ATOM   2004  OE2 GLU 0  35     -25.031 184.996-192.650  1.00 96.99           O1-
ATOM   2005  N   LYS 0  36     -24.635 179.561-192.172  1.00 28.93           N  
ATOM   2006  CA  LYS 0  36     -24.296 178.156-191.956  1.00 28.93           C  
ATOM   2007  C   LYS 0  36     -22.812 177.819-192.054  1.00 28.93           C  
ATOM   2008  O   LYS 0  36     -22.123 178.239-192.982  1.00 28.93           O  
ATOM   2009  CB  LYS 0  36     -25.087 177.273-192.928  1.00 28.93           C  
ATOM   2010  CG  LYS 0  36     -24.593 175.835-193.012  1.00 28.93           C  
ATOM   2011  CD  LYS 0  36     -25.448 175.000-193.948  1.00 28.93           C  
ATOM   2012  CE  LYS 0  36     -24.706 173.749-194.389  1.00 28.93           C  
ATOM   2013  NZ  LYS 0  36     -23.529 174.082-195.241  1.00 28.93           N1+
ATOM   2014  N   HIS 0  37     -22.327 177.053-191.083  1.00114.88           N  
ATOM   2015  CA  HIS 0  37     -20.932 176.641-191.065  1.00114.88           C  
ATOM   2016  C   HIS 0  37     -20.755 175.574-192.128  1.00114.88           C  
ATOM   2017  O   HIS 0  37     -21.560 175.452-193.054  1.00114.88           O  
ATOM   2018  CB  HIS 0  37     -20.560 176.026-189.712  1.00114.88           C  
ATOM   2019  CG  HIS 0  37     -19.592 176.837-188.911  1.00114.88           C  
ATOM   2020  CD2 HIS 0  37     -19.702 177.410-187.686  1.00114.88           C  
ATOM   2021  ND1 HIS 0  37     -18.316 177.118-189.349  1.00114.88           N  
ATOM   2022  CE1 HIS 0  37     -17.681 177.826-188.432  1.00114.88           C  
ATOM   2023  NE2 HIS 0  37     -18.501 178.016-187.414  1.00114.88           N  
ATOM   2024  N   LEU 0  38     -19.693 174.796-191.980  1.00 36.15           N  
ATOM   2025  CA  LEU 0  38     -19.426 173.705-192.895  1.00 36.15           C  
ATOM   2026  C   LEU 0  38     -20.211 172.445-192.548  1.00 36.15           C  
ATOM   2027  O   LEU 0  38     -19.769 171.346-192.861  1.00 36.15           O  
ATOM   2028  CB  LEU 0  38     -17.936 173.370-192.889  1.00 36.15           C  
ATOM   2029  CG  LEU 0  38     -17.105 174.110-193.924  1.00 36.15           C  
ATOM   2030  CD1 LEU 0  38     -17.532 173.644-195.284  1.00 36.15           C  
ATOM   2031  CD2 LEU 0  38     -17.287 175.610-193.774  1.00 36.15           C  
ATOM   2032  N   ARG 0  39     -21.375 172.591-191.919  1.00 39.68           N  
ATOM   2033  CA  ARG 0  39     -22.140 171.411-191.532  1.00 39.68           C  
ATOM   2034  C   ARG 0  39     -23.584 171.624-191.155  1.00 39.68           C  
ATOM   2035  O   ARG 0  39     -24.439 170.892-191.638  1.00 39.68           O  
ATOM   2036  CB  ARG 0  39     -21.510 170.714-190.339  1.00 39.68           C  
ATOM   2037  CG  ARG 0  39     -21.871 169.225-190.340  1.00 39.68           C  
ATOM   2038  CD  ARG 0  39     -21.581 168.692-191.701  1.00 39.68           C  
ATOM   2039  NE  ARG 0  39     -20.158 168.889-191.794  1.00 39.68           N  
ATOM   2040  CZ  ARG 0  39     -19.423 168.298-192.719  1.00 39.68           C  
ATOM   2041  NH1 ARG 0  39     -19.997 167.533-193.637  1.00 39.68           N1+
ATOM   2042  NH2 ARG 0  39     -18.109 168.351-192.651  1.00 39.68           N  
ATOM   2043  N   HIS 0  40     -23.884 172.598-190.315  1.00 55.20           N  
ATOM   2044  CA  HIS 0  40     -25.272 172.829-189.957  1.00 55.20           C  
ATOM   2045  C   HIS 0  40     -25.637 174.260-190.157  1.00 55.20           C  
ATOM   2046  O   HIS 0  40     -24.859 175.172-189.874  1.00 55.20           O  
ATOM   2047  CB  HIS 0  40     -25.562 172.457-188.503  1.00 55.20           C  
ATOM   2048  CG  HIS 0  40     -27.007 172.531-188.155  1.00 55.20           C  
ATOM   2049  CD2 HIS 0  40     -27.956 171.566-188.096  1.00 55.20           C  
ATOM   2050  ND1 HIS 0  40     -27.655 173.722-187.920  1.00 55.20           N  
ATOM   2051  CE1 HIS 0  40     -28.943 173.490-187.737  1.00 55.20           C  
ATOM   2052  NE2 HIS 0  40     -29.149 172.190-187.841  1.00 55.20           N  
ATOM   2053  N   HIS 0  41     -26.842 174.455-190.652  1.00 64.43           N  
ATOM   2054  CA  HIS 0  41     -27.289 175.791-190.885  1.00 64.43           C  
ATOM   2055  C   HIS 0  41     -27.587 176.480-189.570  1.00 64.43           C  
ATOM   2056  O   HIS 0  41     -27.152 176.033-188.510  1.00 64.43           O  
ATOM   2057  CB  HIS 0  41     -28.518 175.790-191.770  1.00 64.43           C  
ATOM   2058  CG  HIS 0  41     -28.899 177.154-192.224  1.00 64.43           C  
ATOM   2059  CD2 HIS 0  41     -30.091 177.667-192.606  1.00 64.43           C  
ATOM   2060  ND1 HIS 0  41     -28.010 178.204-192.227  1.00 64.43           N  
ATOM   2061  CE1 HIS 0  41     -28.638 179.308-192.585  1.00 64.43           C  
ATOM   2062  NE2 HIS 0  41     -29.903 179.008-192.821  1.00 64.43           N  
ATOM   2063  N   ILE 0  42     -28.326 177.579-189.654  1.00 56.42           N  
ATOM   2064  CA  ILE 0  42     -28.695 178.364-188.487  1.00 56.42           C  
ATOM   2065  C   ILE 0  42     -29.772 177.682-187.657  1.00 56.42           C  
ATOM   2066  O   ILE 0  42     -30.953 177.831-187.924  1.00 56.42           O  
ATOM   2067  CB  ILE 0  42     -29.214 179.753-188.895  1.00 56.42           C  
ATOM   2068  CG1 ILE 0  42     -29.676 180.511-187.654  1.00 56.42           C  
ATOM   2069  CG2 ILE 0  42     -30.375 179.619-189.869  1.00 56.42           C  
ATOM   2070  CD1 ILE 0  42     -28.542 180.953-186.760  1.00 56.42           C  
ATOM   2071  N   THR 0  43     -29.354 176.958-186.630  1.00160.91           N  
ATOM   2072  CA  THR 0  43     -30.277 176.239-185.764  1.00160.91           C  
ATOM   2073  C   THR 0  43     -31.615 176.952-185.559  1.00160.91           C  
ATOM   2074  O   THR 0  43     -31.663 178.174-185.422  1.00160.91           O  
ATOM   2075  CB  THR 0  43     -29.621 175.991-184.411  1.00160.91           C  
ATOM   2076  CG2 THR 0  43     -28.364 175.149-184.601  1.00160.91           C  
ATOM   2077  OG1 THR 0  43     -29.251 177.242-183.817  1.00160.91           O  
ATOM   2078  N   ALA 0  44     -32.697 176.176-185.547  1.00138.91           N  
ATOM   2079  CA  ALA 0  44     -34.046 176.713-185.374  1.00138.91           C  
ATOM   2080  C   ALA 0  44     -34.431 177.564-186.580  1.00138.91           C  
ATOM   2081  O   ALA 0  44     -35.339 178.391-186.512  1.00138.91           O  
ATOM   2082  CB  ALA 0  44     -34.129 177.543-184.095  1.00138.91           C  
ATOM   2083  N   ASP 0  45     -33.723 177.340-187.681  1.00126.49           N  
ATOM   2084  CA  ASP 0  45     -33.925 178.051-188.940  1.00126.49           C  
ATOM   2085  C   ASP 0  45     -32.884 177.494-189.890  1.00126.49           C  
ATOM   2086  O   ASP 0  45     -32.667 178.017-190.982  1.00126.49           O  
ATOM   2087  CB  ASP 0  45     -33.713 179.559-188.768  1.00126.49           C  
ATOM   2088  CG  ASP 0  45     -33.660 180.295-190.095  1.00126.49           C  
ATOM   2089  OD1 ASP 0  45     -34.526 180.032-190.956  1.00126.49           O  
ATOM   2090  OD2 ASP 0  45     -32.759 181.143-190.274  1.00126.49           O1-
ATOM   2091  N   GLY 0  46     -32.243 176.418-189.451  1.00 40.07           N  
ATOM   2092  CA  GLY 0  46     -31.239 175.773-190.268  1.00 40.07           C  
ATOM   2093  C   GLY 0  46     -31.721 174.388-190.588  1.00 40.07           C  
ATOM   2094  O   GLY 0  46     -32.780 173.975-190.130  1.00 40.07           O  
ATOM   2095  N   TYR 0  47     -30.929 173.659-191.354  1.00 68.61           N  
ATOM   2096  CA  TYR 0  47     -31.310 172.324-191.766  1.00 68.61           C  
ATOM   2097  C   TYR 0  47     -30.165 171.871-192.617  1.00 68.61           C  
ATOM   2098  O   TYR 0  47     -29.362 172.703-193.047  1.00 68.61           O  
ATOM   2099  CB  TYR 0  47     -32.549 172.422-192.639  1.00 68.61           C  
ATOM   2100  CG  TYR 0  47     -32.521 173.642-193.550  1.00 68.61           C  
ATOM   2101  CD1 TYR 0  47     -31.757 173.657-194.719  1.00 68.61           C  
ATOM   2102  CD2 TYR 0  47     -33.216 174.802-193.209  1.00 68.61           C  
ATOM   2103  CE1 TYR 0  47     -31.691 174.797-195.527  1.00 68.61           C  
ATOM   2104  CE2 TYR 0  47     -33.155 175.944-194.006  1.00 68.61           C  
ATOM   2105  CZ  TYR 0  47     -32.390 175.936-195.160  1.00 68.61           C  
ATOM   2106  OH  TYR 0  47     -32.334 177.070-195.941  1.00 68.61           O  
ATOM   2107  N   TYR 0  48     -30.027 170.581-192.870  1.00180.00           N  
ATOM   2108  CA  TYR 0  48     -28.933 170.343-193.751  1.00180.00           C  
ATOM   2109  C   TYR 0  48     -29.477 170.618-195.150  1.00180.00           C  
ATOM   2110  O   TYR 0  48     -29.203 171.662-195.747  1.00180.00           O  
ATOM   2111  CB  TYR 0  48     -28.336 168.939-193.763  1.00180.00           C  
ATOM   2112  CG  TYR 0  48     -27.291 169.151-194.790  1.00180.00           C  
ATOM   2113  CD1 TYR 0  48     -26.447 170.259-194.645  1.00180.00           C  
ATOM   2114  CD2 TYR 0  48     -27.456 168.640-196.078  1.00180.00           C  
ATOM   2115  CE1 TYR 0  48     -25.865 170.875-195.726  1.00180.00           C  
ATOM   2116  CE2 TYR 0  48     -26.867 169.255-197.170  1.00180.00           C  
ATOM   2117  CZ  TYR 0  48     -26.084 170.380-196.993  1.00180.00           C  
ATOM   2118  OH  TYR 0  48     -25.563 171.038-198.085  1.00180.00           O  
ATOM   2119  N   ARG 0  49     -30.238 169.657-195.663  1.00 97.33           N  
ATOM   2120  CA  ARG 0  49     -30.832 169.744-196.989  1.00 97.33           C  
ATOM   2121  C   ARG 0  49     -32.144 170.511-196.979  1.00 97.33           C  
ATOM   2122  O   ARG 0  49     -32.432 171.268-197.908  1.00 97.33           O  
ATOM   2123  CB  ARG 0  49     -31.076 168.341-197.548  1.00 97.33           C  
ATOM   2124  CG  ARG 0  49     -29.827 167.616-198.032  1.00 97.33           C  
ATOM   2125  CD  ARG 0  49     -30.101 166.791-199.288  1.00 97.33           C  
ATOM   2126  NE  ARG 0  49     -28.893 166.138-199.794  1.00 97.33           N  
ATOM   2127  CZ  ARG 0  49     -27.818 166.781-200.241  1.00 97.33           C  
ATOM   2128  NH1 ARG 0  49     -27.789 168.104-200.259  1.00 97.33           N1+
ATOM   2129  NH2 ARG 0  49     -26.762 166.099-200.665  1.00 97.33           N  
ATOM   2130  N   GLY 0  50     -32.942 170.318-195.934  1.00 27.10           N  
ATOM   2131  CA  GLY 0  50     -34.218 171.006-195.873  1.00 27.10           C  
ATOM   2132  C   GLY 0  50     -34.765 171.319-194.496  1.00 27.10           C  
ATOM   2133  O   GLY 0  50     -34.616 170.540-193.558  1.00 27.10           O  
ATOM   2134  N   ARG 0  51     -35.408 172.479-194.402  1.00 63.30           N  
ATOM   2135  CA  ARG 0  51     -36.030 172.962-193.175  1.00 63.30           C  
ATOM   2136  C   ARG 0  51     -36.128 171.919-192.066  1.00 63.30           C  
ATOM   2137  O   ARG 0  51     -36.893 170.955-192.153  1.00 63.30           O  
ATOM   2138  CB  ARG 0  51     -37.411 173.540-193.479  1.00 63.30           C  
ATOM   2139  CG  ARG 0  51     -38.229 173.846-192.232  1.00 63.30           C  
ATOM   2140  CD  ARG 0  51     -39.601 173.200-192.264  1.00 63.30           C  
ATOM   2141  NE  ARG 0  51     -39.584 171.816-191.799  1.00 63.30           N  
ATOM   2142  CZ  ARG 0  51     -39.999 171.435-190.596  1.00 63.30           C  
ATOM   2143  NH1 ARG 0  51     -40.458 172.336-189.739  1.00 63.30           N1+
ATOM   2144  NH2 ARG 0  51     -39.954 170.156-190.248  1.00 63.30           N  
ATOM   2145  N   LYS 0  52     -35.365 172.146-191.003  1.00 55.14           N  
ATOM   2146  CA  LYS 0  52     -35.312 171.230-189.876  1.00 55.14           C  
ATOM   2147  C   LYS 0  52     -36.095 171.778-188.683  1.00 55.14           C  
ATOM   2148  O   LYS 0  52     -35.614 172.650-187.961  1.00 55.14           O  
ATOM   2149  CB  LYS 0  52     -33.843 171.017-189.527  1.00 55.14           C  
ATOM   2150  CG  LYS 0  52     -33.539 170.256-188.273  1.00 55.14           C  
ATOM   2151  CD  LYS 0  52     -33.047 171.255-187.243  1.00 55.14           C  
ATOM   2152  CE  LYS 0  52     -33.907 171.260-186.015  1.00 55.14           C  
ATOM   2153  NZ  LYS 0  52     -33.557 172.402-185.146  1.00 55.14           N1+
ATOM   2154  N   VAL 0  53     -37.308 171.256-188.504  1.00134.98           N  
ATOM   2155  CA  VAL 0  53     -38.234 171.641-187.434  1.00134.98           C  
ATOM   2156  C   VAL 0  53     -38.720 173.082-187.527  1.00134.98           C  
ATOM   2157  O   VAL 0  53     -39.901 173.360-187.321  1.00134.98           O  
ATOM   2158  CB  VAL 0  53     -37.628 171.416-186.020  1.00134.98           C  
ATOM   2159  CG1 VAL 0  53     -37.005 172.697-185.483  1.00134.98           C  
ATOM   2160  CG2 VAL 0  53     -38.709 170.918-185.069  1.00134.98           C  
ATOM   2161  N   ILE 0  54     -37.806 173.994-187.838  1.00 98.71           N  
ATOM   2162  CA  ILE 0  54     -38.131 175.407-187.969  1.00 98.71           C  
ATOM   2163  C   ILE 0  54     -37.189 175.996-189.012  1.00 98.71           C  
ATOM   2164  O   ILE 0  54     -36.051 175.551-189.150  1.00 98.71           O  
ATOM   2165  CB  ILE 0  54     -37.931 176.169-186.631  1.00 98.71           C  
ATOM   2166  CG1 ILE 0  54     -38.842 175.583-185.549  1.00 98.71           C  
ATOM   2167  CG2 ILE 0  54     -38.252 177.648-186.822  1.00 98.71           C  
ATOM   2168  CD1 ILE 0  54     -38.730 176.266-184.202  1.00 98.71           C  
ATOM   2169  N   ALA 0  55     -37.671 176.987-189.751  1.00125.66           N  
ATOM   2170  CA  ALA 0  55     -36.866 177.643-190.773  1.00125.66           C  
ATOM   2171  C   ALA 0  55     -37.106 179.139-190.649  1.00125.66           C  
ATOM   2172  O   ALA 0  55     -36.691 179.754-189.667  1.00125.66           O  
ATOM   2173  CB  ALA 0  55     -37.273 177.153-192.160  1.00125.66           C  
ATOM   2174  N   LYS 0  56     -37.761 179.732-191.641  1.00156.62           N  
ATOM   2175  CA  LYS 0  56     -38.036 181.159-191.579  1.00156.62           C  
ATOM   2176  C   LYS 0  56     -39.014 181.411-190.437  1.00156.62           C  
ATOM   2177  O   LYS 0  56     -40.216 181.587-190.724  1.00156.62           O  
ATOM   2178  CB  LYS 0  56     -38.627 181.656-192.902  1.00156.62           C  
ATOM   2179  CG  LYS 0  56     -38.912 183.154-192.932  1.00156.62           C  
ATOM   2180  CD  LYS 0  56     -39.743 183.549-194.144  1.00156.62           C  
ATOM   2181  CE  LYS 0  56     -38.908 183.540-195.415  1.00156.62           C  
ATOM   2182  NZ  LYS 0  56     -37.687 184.383-195.270  1.00156.62           N1+
ATOM   2183  OXT LYS 0  56     -38.570 181.415-189.271  1.00156.62           O1-
TER    2184      LYS 0  56 
ATOM   2185  N   ALA 1   1      64.325 199.577-100.625  1.00 92.82           N  
ATOM   2186  CA  ALA 1   1      64.409 198.138-100.998  1.00 92.82           C  
ATOM   2187  C   ALA 1   1      63.579 197.298-100.037  1.00 92.82           C  
ATOM   2188  O   ALA 1   1      63.569 197.551 -98.831  1.00 92.82           O  
ATOM   2189  CB  ALA 1   1      65.861 197.679-100.974  1.00 92.82           C  
ATOM   2190  N   LYS 1   2      62.878 196.303-100.570  1.00160.00           N  
ATOM   2191  CA  LYS 1   2      62.060 195.444 -99.729  1.00160.00           C  
ATOM   2192  C   LYS 1   2      62.912 194.635 -98.781  1.00160.00           C  
ATOM   2193  O   LYS 1   2      63.545 193.648 -99.158  1.00160.00           O  
ATOM   2194  CB  LYS 1   2      61.178 194.528-100.577  1.00160.00           C  
ATOM   2195  CG  LYS 1   2      59.747 194.481-100.070  1.00160.00           C  
ATOM   2196  CD  LYS 1   2      58.968 195.705-100.536  1.00160.00           C  
ATOM   2197  CE  LYS 1   2      57.466 195.474-100.473  1.00160.00           C  
ATOM   2198  NZ  LYS 1   2      56.962 195.440 -99.070  1.00160.00           N1+
ATOM   2199  N   GLY 1   3      62.928 195.091 -97.537  1.00109.66           N  
ATOM   2200  CA  GLY 1   3      63.686 194.414 -96.514  1.00109.66           C  
ATOM   2201  C   GLY 1   3      65.184 194.612 -96.578  1.00109.66           C  
ATOM   2202  O   GLY 1   3      65.833 194.424 -97.608  1.00109.66           O  
ATOM   2203  N   ILE 1   4      65.713 194.995 -95.427  1.00150.95           N  
ATOM   2204  CA  ILE 1   4      67.120 195.267 -95.201  1.00150.95           C  
ATOM   2205  C   ILE 1   4      67.921 194.043 -95.648  1.00150.95           C  
ATOM   2206  O   ILE 1   4      68.166 193.143 -94.850  1.00150.95           O  
ATOM   2207  CB  ILE 1   4      67.294 195.546 -93.685  1.00150.95           C  
ATOM   2208  CG1 ILE 1   4      68.756 195.611 -93.276  1.00150.95           C  
ATOM   2209  CG2 ILE 1   4      66.557 194.473 -92.887  1.00150.95           C  
ATOM   2210  CD1 ILE 1   4      68.922 196.165 -91.872  1.00150.95           C  
ATOM   2211  N   ARG 1   5      68.318 194.005 -96.924  1.00173.18           N  
ATOM   2212  CA  ARG 1   5      69.069 192.860 -97.471  1.00173.18           C  
ATOM   2213  C   ARG 1   5      69.927 193.199 -98.692  1.00173.18           C  
ATOM   2214  O   ARG 1   5      71.158 193.151 -98.639  1.00173.18           O  
ATOM   2215  CB  ARG 1   5      68.106 191.759 -97.901  1.00173.18           C  
ATOM   2216  CG  ARG 1   5      66.968 191.466 -96.965  1.00173.18           C  
ATOM   2217  CD  ARG 1   5      65.907 190.707 -97.733  1.00173.18           C  
ATOM   2218  NE  ARG 1   5      64.634 190.639 -97.027  1.00173.18           N  
ATOM   2219  CZ  ARG 1   5      64.428 189.930 -95.924  1.00173.18           C  
ATOM   2220  NH1 ARG 1   5      65.415 189.220 -95.395  1.00173.18           N1+
ATOM   2221  NH2 ARG 1   5      63.232 189.927 -95.353  1.00173.18           N  
ATOM   2222  N   GLU 1   6      69.251 193.493 -99.808  1.00 75.98           N  
ATOM   2223  CA  GLU 1   6      69.936 193.879-101.040  1.00 75.98           C  
ATOM   2224  C   GLU 1   6      70.387 195.284-100.701  1.00 75.98           C  
ATOM   2225  O   GLU 1   6      70.055 195.778 -99.624  1.00 75.98           O  
ATOM   2226  CB  GLU 1   6      68.965 193.978-102.228  1.00 75.98           C  
ATOM   2227  CG  GLU 1   6      68.266 192.704-102.694  1.00 75.98           C  
ATOM   2228  CD  GLU 1   6      68.353 192.542-104.212  1.00 75.98           C  
ATOM   2229  OE1 GLU 1   6      67.918 193.467-104.933  1.00 75.98           O  
ATOM   2230  OE2 GLU 1   6      68.852 191.497-104.684  1.00 75.98           O1-
ATOM   2231  N   LYS 1   7      71.143 195.918-101.590  1.00 27.63           N  
ATOM   2232  CA  LYS 1   7      71.609 197.280-101.348  1.00 27.63           C  
ATOM   2233  C   LYS 1   7      70.430 198.228-101.233  1.00 27.63           C  
ATOM   2234  O   LYS 1   7      69.762 198.518-102.225  1.00 27.63           O  
ATOM   2235  CB  LYS 1   7      72.485 197.758-102.497  1.00 27.63           C  
ATOM   2236  CG  LYS 1   7      73.847 197.122-102.566  1.00 27.63           C  
ATOM   2237  CD  LYS 1   7      74.749 197.945-103.488  1.00 27.63           C  
ATOM   2238  CE  LYS 1   7      76.171 197.450-103.473  1.00 27.63           C  
ATOM   2239  NZ  LYS 1   7      76.745 197.632-102.113  1.00 27.63           N1+
ATOM   2240  N   ILE 1   8      70.165 198.693-100.019  1.00 74.90           N  
ATOM   2241  CA  ILE 1   8      69.060 199.605 -99.780  1.00 74.90           C  
ATOM   2242  C   ILE 1   8      69.475 200.979-100.294  1.00 74.90           C  
ATOM   2243  O   ILE 1   8      70.647 201.348-100.213  1.00 74.90           O  
ATOM   2244  CB  ILE 1   8      68.743 199.666 -98.262  1.00 74.90           C  
ATOM   2245  CG1 ILE 1   8      67.462 200.467 -97.997  1.00 74.90           C  
ATOM   2246  CG2 ILE 1   8      69.934 200.230 -97.517  1.00 74.90           C  
ATOM   2247  CD1 ILE 1   8      67.631 201.969 -97.928  1.00 74.90           C  
ATOM   2248  N   LYS 1   9      68.526 201.725-100.850  1.00 66.65           N  
ATOM   2249  CA  LYS 1   9      68.832 203.058-101.347  1.00 66.65           C  
ATOM   2250  C   LYS 1   9      69.013 203.956-100.131  1.00 66.65           C  
ATOM   2251  O   LYS 1   9      68.160 204.788 -99.823  1.00 66.65           O  
ATOM   2252  CB  LYS 1   9      67.698 203.582-102.240  1.00 66.65           C  
ATOM   2253  CG  LYS 1   9      68.133 204.653-103.235  1.00 66.65           C  
ATOM   2254  CD  LYS 1   9      67.161 204.776-104.399  1.00 66.65           C  
ATOM   2255  CE  LYS 1   9      67.440 203.721-105.455  1.00 66.65           C  
ATOM   2256  NZ  LYS 1   9      66.763 203.994-106.749  1.00 66.65           N1+
ATOM   2257  N   LEU 1  10      70.131 203.765 -99.434  1.00141.42           N  
ATOM   2258  CA  LEU 1  10      70.432 204.539 -98.237  1.00141.42           C  
ATOM   2259  C   LEU 1  10      70.252 206.029 -98.467  1.00141.42           C  
ATOM   2260  O   LEU 1  10      70.730 206.577 -99.461  1.00141.42           O  
ATOM   2261  CB  LEU 1  10      71.864 204.265 -97.759  1.00141.42           C  
ATOM   2262  CG  LEU 1  10      72.159 202.916 -97.095  1.00141.42           C  
ATOM   2263  CD1 LEU 1  10      73.649 202.807 -96.812  1.00141.42           C  
ATOM   2264  CD2 LEU 1  10      71.371 202.784 -95.800  1.00141.42           C  
ATOM   2265  N   VAL 1  11      69.550 206.678 -97.543  1.00148.89           N  
ATOM   2266  CA  VAL 1  11      69.309 208.111 -97.631  1.00148.89           C  
ATOM   2267  C   VAL 1  11      70.639 208.828 -97.822  1.00148.89           C  
ATOM   2268  O   VAL 1  11      70.695 209.902 -98.418  1.00148.89           O  
ATOM   2269  CB  VAL 1  11      68.621 208.639 -96.351  1.00148.89           C  
ATOM   2270  CG1 VAL 1  11      68.343 210.128 -96.480  1.00148.89           C  
ATOM   2271  CG2 VAL 1  11      67.324 207.881 -96.113  1.00148.89           C  
ATOM   2272  N   SER 1  12      71.707 208.213 -97.319  1.00 75.72           N  
ATOM   2273  CA  SER 1  12      73.054 208.761 -97.430  1.00 75.72           C  
ATOM   2274  C   SER 1  12      73.074 210.284 -97.394  1.00 75.72           C  
ATOM   2275  O   SER 1  12      72.886 210.944 -98.416  1.00 75.72           O  
ATOM   2276  CB  SER 1  12      73.716 208.267 -98.720  1.00 75.72           C  
ATOM   2277  OG  SER 1  12      73.233 206.986 -99.087  1.00 75.72           O  
ATOM   2278  N   SER 1  13      73.310 210.839 -96.210  1.00101.83           N  
ATOM   2279  CA  SER 1  13      73.353 212.285 -96.051  1.00101.83           C  
ATOM   2280  C   SER 1  13      74.673 212.852 -96.548  1.00101.83           C  
ATOM   2281  O   SER 1  13      75.479 212.152 -97.163  1.00101.83           O  
ATOM   2282  CB  SER 1  13      73.178 212.668 -94.582  1.00101.83           C  
ATOM   2283  OG  SER 1  13      73.006 214.069 -94.445  1.00101.83           O  
ATOM   2284  N   ALA 1  14      74.878 214.133 -96.265  1.00 63.92           N  
ATOM   2285  CA  ALA 1  14      76.088 214.843 -96.647  1.00 63.92           C  
ATOM   2286  C   ALA 1  14      76.607 215.541 -95.396  1.00 63.92           C  
ATOM   2287  O   ALA 1  14      76.781 214.902 -94.359  1.00 63.92           O  
ATOM   2288  CB  ALA 1  14      75.772 215.859 -97.723  1.00 63.92           C  
ATOM   2289  N   GLY 1  15      76.844 216.846 -95.482  1.00 36.73           N  
ATOM   2290  CA  GLY 1  15      77.351 217.563 -94.326  1.00 36.73           C  
ATOM   2291  C   GLY 1  15      77.366 219.075 -94.441  1.00 36.73           C  
ATOM   2292  O   GLY 1  15      77.444 219.624 -95.538  1.00 36.73           O  
ATOM   2293  N   THR 1  16      77.306 219.738 -93.288  1.00113.90           N  
ATOM   2294  CA  THR 1  16      77.299 221.197 -93.193  1.00113.90           C  
ATOM   2295  C   THR 1  16      76.640 221.866 -94.392  1.00113.90           C  
ATOM   2296  O   THR 1  16      77.303 222.263 -95.350  1.00113.90           O  
ATOM   2297  CB  THR 1  16      78.728 221.770 -93.018  1.00113.90           C  
ATOM   2298  CG2 THR 1  16      79.693 221.170 -94.033  1.00113.90           C  
ATOM   2299  OG1 THR 1  16      78.693 223.192 -93.185  1.00113.90           O  
ATOM   2300  N   GLY 1  17      75.321 221.989 -94.333  1.00 73.52           N  
ATOM   2301  CA  GLY 1  17      74.607 222.612 -95.426  1.00 73.52           C  
ATOM   2302  C   GLY 1  17      73.279 221.949 -95.725  1.00 73.52           C  
ATOM   2303  O   GLY 1  17      72.509 221.636 -94.818  1.00 73.52           O  
ATOM   2304  N   HIS 1  18      73.021 221.716 -97.007  1.00101.18           N  
ATOM   2305  CA  HIS 1  18      71.766 221.119 -97.441  1.00101.18           C  
ATOM   2306  C   HIS 1  18      71.943 220.022 -98.486  1.00101.18           C  
ATOM   2307  O   HIS 1  18      70.967 219.547 -99.065  1.00101.18           O  
ATOM   2308  CB  HIS 1  18      70.874 222.221 -98.008  1.00101.18           C  
ATOM   2309  CG  HIS 1  18      70.926 222.321 -99.501  1.00101.18           C  
ATOM   2310  CD2 HIS 1  18      71.850 222.868-100.326  1.00101.18           C  
ATOM   2311  ND1 HIS 1  18      69.961 221.772-100.319  1.00101.18           N  
ATOM   2312  CE1 HIS 1  18      70.289 221.978-101.582  1.00101.18           C  
ATOM   2313  NE2 HIS 1  18      71.430 222.639-101.615  1.00101.18           N  
ATOM   2314  N   PHE 1  19      73.191 219.631 -98.727  1.00 57.41           N  
ATOM   2315  CA  PHE 1  19      73.503 218.603 -99.716  1.00 57.41           C  
ATOM   2316  C   PHE 1  19      73.167 217.209 -99.190  1.00 57.41           C  
ATOM   2317  O   PHE 1  19      72.969 217.021 -97.989  1.00 57.41           O  
ATOM   2318  CB  PHE 1  19      74.984 218.683-100.091  1.00 57.41           C  
ATOM   2319  CG  PHE 1  19      75.245 218.575-101.566  1.00 57.41           C  
ATOM   2320  CD1 PHE 1  19      74.528 217.681-102.351  1.00 57.41           C  
ATOM   2321  CD2 PHE 1  19      76.222 219.361-102.168  1.00 57.41           C  
ATOM   2322  CE1 PHE 1  19      74.780 217.569-103.714  1.00 57.41           C  
ATOM   2323  CE2 PHE 1  19      76.481 219.255-103.529  1.00 57.41           C  
ATOM   2324  CZ  PHE 1  19      75.760 218.358-104.304  1.00 57.41           C  
ATOM   2325  N   TYR 1  20      73.100 216.236-100.095  1.00 99.44           N  
ATOM   2326  CA  TYR 1  20      72.776 214.864 -99.721  1.00 99.44           C  
ATOM   2327  C   TYR 1  20      73.677 213.817-100.360  1.00 99.44           C  
ATOM   2328  O   TYR 1  20      74.376 213.090 -99.656  1.00 99.44           O  
ATOM   2329  CB  TYR 1  20      71.322 214.554-100.081  1.00 99.44           C  
ATOM   2330  CG  TYR 1  20      70.367 215.616 -99.611  1.00 99.44           C  
ATOM   2331  CD1 TYR 1  20      70.129 215.808 -98.254  1.00 99.44           C  
ATOM   2332  CD2 TYR 1  20      69.739 216.466-100.518  1.00 99.44           C  
ATOM   2333  CE1 TYR 1  20      69.299 216.823 -97.808  1.00 99.44           C  
ATOM   2334  CE2 TYR 1  20      68.904 217.487-100.084  1.00 99.44           C  
ATOM   2335  CZ  TYR 1  20      68.691 217.659 -98.725  1.00 99.44           C  
ATOM   2336  OH  TYR 1  20      67.896 218.680 -98.271  1.00 99.44           O  
ATOM   2337  N   THR 1  21      73.667 213.741-101.688  1.00 51.17           N  
ATOM   2338  CA  THR 1  21      74.470 212.742-102.391  1.00 51.17           C  
ATOM   2339  C   THR 1  21      73.817 211.390-102.133  1.00 51.17           C  
ATOM   2340  O   THR 1  21      73.980 210.813-101.060  1.00 51.17           O  
ATOM   2341  CB  THR 1  21      75.910 212.665-101.848  1.00 51.17           C  
ATOM   2342  CG2 THR 1  21      76.691 211.579-102.577  1.00 51.17           C  
ATOM   2343  OG1 THR 1  21      76.566 213.926-102.023  1.00 51.17           O  
ATOM   2344  N   THR 1  22      73.084 210.874-103.109  1.00 42.65           N  
ATOM   2345  CA  THR 1  22      72.404 209.604-102.908  1.00 42.65           C  
ATOM   2346  C   THR 1  22      73.298 208.399-102.779  1.00 42.65           C  
ATOM   2347  O   THR 1  22      73.094 207.583-101.895  1.00 42.65           O  
ATOM   2348  CB  THR 1  22      71.420 209.311-104.031  1.00 42.65           C  
ATOM   2349  CG2 THR 1  22      70.079 209.705-103.601  1.00 42.65           C  
ATOM   2350  OG1 THR 1  22      71.781 210.034-105.214  1.00 42.65           O  
ATOM   2351  N   THR 1  23      74.304 208.295-103.633  1.00 84.37           N  
ATOM   2352  CA  THR 1  23      75.175 207.129-103.614  1.00 84.37           C  
ATOM   2353  C   THR 1  23      74.987 206.078-102.502  1.00 84.37           C  
ATOM   2354  O   THR 1  23      75.757 206.005-101.540  1.00 84.37           O  
ATOM   2355  CB  THR 1  23      76.625 207.584-103.667  1.00 84.37           C  
ATOM   2356  CG2 THR 1  23      77.501 206.449-104.071  1.00 84.37           C  
ATOM   2357  OG1 THR 1  23      76.750 208.633-104.635  1.00 84.37           O  
ATOM   2358  N   LYS 1  24      73.955 205.250-102.681  1.00 28.97           N  
ATOM   2359  CA  LYS 1  24      73.587 204.189-101.746  1.00 28.97           C  
ATOM   2360  C   LYS 1  24      74.380 202.906-101.868  1.00 28.97           C  
ATOM   2361  O   LYS 1  24      74.972 202.596-102.904  1.00 28.97           O  
ATOM   2362  CB  LYS 1  24      72.098 203.824-101.866  1.00 28.97           C  
ATOM   2363  CG  LYS 1  24      71.521 203.719-103.293  1.00 28.97           C  
ATOM   2364  CD  LYS 1  24      72.224 202.756-104.224  1.00 28.97           C  
ATOM   2365  CE  LYS 1  24      71.904 201.321-103.867  1.00 28.97           C  
ATOM   2366  NZ  LYS 1  24      72.510 200.933-102.566  1.00 28.97           N1+
ATOM   2367  N   ASN 1  25      74.335 202.148-100.780  1.00 79.33           N  
ATOM   2368  CA  ASN 1  25      75.036 200.889-100.677  1.00 79.33           C  
ATOM   2369  C   ASN 1  25      74.151 199.871 -99.971  1.00 79.33           C  
ATOM   2370  O   ASN 1  25      72.925 200.004 -99.948  1.00 79.33           O  
ATOM   2371  CB  ASN 1  25      76.318 201.102 -99.877  1.00 79.33           C  
ATOM   2372  CG  ASN 1  25      77.557 200.881-100.703  1.00 79.33           C  
ATOM   2373  ND2 ASN 1  25      78.431 199.998-100.239  1.00 79.33           N  
ATOM   2374  OD1 ASN 1  25      77.736 201.510-101.743  1.00 79.33           O  
ATOM   2375  N   LYS 1  26      74.777 198.852 -99.395  1.00 47.88           N  
ATOM   2376  CA  LYS 1  26      74.031 197.840 -98.669  1.00 47.88           C  
ATOM   2377  C   LYS 1  26      74.442 198.013 -97.216  1.00 47.88           C  
ATOM   2378  O   LYS 1  26      75.593 198.346 -96.929  1.00 47.88           O  
ATOM   2379  CB  LYS 1  26      74.403 196.436 -99.141  1.00 47.88           C  
ATOM   2380  CG  LYS 1  26      75.725 195.930 -98.596  1.00 47.88           C  
ATOM   2381  CD  LYS 1  26      75.498 195.006 -97.420  1.00 47.88           C  
ATOM   2382  CE  LYS 1  26      74.834 193.722 -97.858  1.00 47.88           C  
ATOM   2383  NZ  LYS 1  26      75.593 193.081 -98.960  1.00 47.88           N1+
ATOM   2384  N   ARG 1  27      73.519 197.764 -96.296  1.00130.29           N  
ATOM   2385  CA  ARG 1  27      73.835 197.916 -94.888  1.00130.29           C  
ATOM   2386  C   ARG 1  27      73.598 196.622 -94.113  1.00130.29           C  
ATOM   2387  O   ARG 1  27      73.536 196.633 -92.882  1.00130.29           O  
ATOM   2388  CB  ARG 1  27      73.007 199.081 -94.332  1.00130.29           C  
ATOM   2389  CG  ARG 1  27      71.673 198.737 -93.700  1.00130.29           C  
ATOM   2390  CD  ARG 1  27      70.626 198.412 -94.739  1.00130.29           C  
ATOM   2391  NE  ARG 1  27      70.951 197.234 -95.552  1.00130.29           N  
ATOM   2392  CZ  ARG 1  27      70.143 196.678 -96.454  1.00130.29           C  
ATOM   2393  NH1 ARG 1  27      68.936 197.179 -96.682  1.00130.29           N1+
ATOM   2394  NH2 ARG 1  27      70.546 195.620 -97.139  1.00130.29           N  
ATOM   2395  N   THR 1  28      73.465 195.508 -94.829  1.00 74.20           N  
ATOM   2396  CA  THR 1  28      73.248 194.226 -94.171  1.00 74.20           C  
ATOM   2397  C   THR 1  28      74.477 193.848 -93.361  1.00 74.20           C  
ATOM   2398  O   THR 1  28      74.360 193.263 -92.285  1.00 74.20           O  
ATOM   2399  CB  THR 1  28      72.954 193.092 -95.180  1.00 74.20           C  
ATOM   2400  CG2 THR 1  28      72.229 191.952 -94.497  1.00 74.20           C  
ATOM   2401  OG1 THR 1  28      72.158 193.595 -96.259  1.00 74.20           O  
ATOM   2402  N   LYS 1  29      75.659 194.181 -93.868  1.00108.04           N  
ATOM   2403  CA  LYS 1  29      76.873 193.855 -93.139  1.00108.04           C  
ATOM   2404  C   LYS 1  29      77.341 195.082 -92.348  1.00108.04           C  
ATOM   2405  O   LYS 1  29      77.458 195.017 -91.125  1.00108.04           O  
ATOM   2406  CB  LYS 1  29      77.953 193.328 -94.099  1.00108.04           C  
ATOM   2407  CG  LYS 1  29      77.448 192.218 -95.021  1.00108.04           C  
ATOM   2408  CD  LYS 1  29      77.348 190.897 -94.262  1.00108.04           C  
ATOM   2409  CE  LYS 1  29      78.065 189.758 -94.971  1.00108.04           C  
ATOM   2410  NZ  LYS 1  29      79.544 189.883 -94.895  1.00108.04           N1+
ATOM   2411  N   PRO 1  30      77.631 196.209 -93.027  1.00 98.99           N  
ATOM   2412  CA  PRO 1  30      78.054 197.355 -92.219  1.00 98.99           C  
ATOM   2413  C   PRO 1  30      77.242 198.618 -92.535  1.00 98.99           C  
ATOM   2414  O   PRO 1  30      76.768 198.796 -93.658  1.00 98.99           O  
ATOM   2415  CB  PRO 1  30      79.528 197.521 -92.606  1.00 98.99           C  
ATOM   2416  CG  PRO 1  30      79.702 196.672 -93.902  1.00 98.99           C  
ATOM   2417  CD  PRO 1  30      78.308 196.284 -94.325  1.00 98.99           C  
ATOM   2418  N   GLU 1  31      77.080 199.481 -91.534  1.00152.88           N  
ATOM   2419  CA  GLU 1  31      76.358 200.747 -91.684  1.00152.88           C  
ATOM   2420  C   GLU 1  31      76.771 201.754 -90.613  1.00152.88           C  
ATOM   2421  O   GLU 1  31      77.801 201.587 -89.961  1.00152.88           O  
ATOM   2422  CB  GLU 1  31      74.836 200.541 -91.631  1.00152.88           C  
ATOM   2423  CG  GLU 1  31      74.219 200.513 -90.238  1.00152.88           C  
ATOM   2424  CD  GLU 1  31      74.543 199.247 -89.471  1.00152.88           C  
ATOM   2425  OE1 GLU 1  31      75.739 198.973 -89.241  1.00152.88           O  
ATOM   2426  OE2 GLU 1  31      73.595 198.524 -89.099  1.00152.88           O1-
ATOM   2427  N   LYS 1  32      75.960 202.797 -90.441  1.00145.11           N  
ATOM   2428  CA  LYS 1  32      76.223 203.846 -89.454  1.00145.11           C  
ATOM   2429  C   LYS 1  32      77.438 204.665 -89.863  1.00145.11           C  
ATOM   2430  O   LYS 1  32      77.342 205.868 -90.113  1.00145.11           O  
ATOM   2431  CB  LYS 1  32      76.484 203.235 -88.075  1.00145.11           C  
ATOM   2432  CG  LYS 1  32      75.428 202.257 -87.606  1.00145.11           C  
ATOM   2433  CD  LYS 1  32      75.826 201.615 -86.284  1.00145.11           C  
ATOM   2434  CE  LYS 1  32      75.302 200.192 -86.172  1.00145.11           C  
ATOM   2435  NZ  LYS 1  32      73.897 200.074 -86.652  1.00145.11           N1+
ATOM   2436  N   LEU 1  33      78.585 203.997 -89.915  1.00 83.32           N  
ATOM   2437  CA  LEU 1  33      79.839 204.631 -90.285  1.00 83.32           C  
ATOM   2438  C   LEU 1  33      79.997 204.660 -91.800  1.00 83.32           C  
ATOM   2439  O   LEU 1  33      80.170 203.621 -92.437  1.00 83.32           O  
ATOM   2440  CB  LEU 1  33      81.020 203.878 -89.663  1.00 83.32           C  
ATOM   2441  CG  LEU 1  33      81.809 204.555 -88.537  1.00 83.32           C  
ATOM   2442  CD1 LEU 1  33      80.860 205.170 -87.519  1.00 83.32           C  
ATOM   2443  CD2 LEU 1  33      82.700 203.525 -87.864  1.00 83.32           C  
ATOM   2444  N   GLU 1  34      79.925 205.855 -92.374  1.00 50.50           N  
ATOM   2445  CA  GLU 1  34      80.073 206.021 -93.813  1.00 50.50           C  
ATOM   2446  C   GLU 1  34      80.452 207.454 -94.142  1.00 50.50           C  
ATOM   2447  O   GLU 1  34      79.607 208.268 -94.516  1.00 50.50           O  
ATOM   2448  CB  GLU 1  34      78.779 205.646 -94.539  1.00 50.50           C  
ATOM   2449  CG  GLU 1  34      78.870 205.738 -96.060  1.00 50.50           C  
ATOM   2450  CD  GLU 1  34      80.073 205.012 -96.638  1.00 50.50           C  
ATOM   2451  OE1 GLU 1  34      80.205 203.788 -96.425  1.00 50.50           O  
ATOM   2452  OE2 GLU 1  34      80.894 205.675 -97.304  1.00 50.50           O1-
ATOM   2453  N   LEU 1  35      81.737 207.752 -93.996  1.00 59.99           N  
ATOM   2454  CA  LEU 1  35      82.248 209.082 -94.268  1.00 59.99           C  
ATOM   2455  C   LEU 1  35      83.097 209.111 -95.529  1.00 59.99           C  
ATOM   2456  O   LEU 1  35      83.763 208.135 -95.876  1.00 59.99           O  
ATOM   2457  CB  LEU 1  35      83.069 209.589 -93.075  1.00 59.99           C  
ATOM   2458  CG  LEU 1  35      83.076 208.758 -91.786  1.00 59.99           C  
ATOM   2459  CD1 LEU 1  35      84.099 209.330 -90.818  1.00 59.99           C  
ATOM   2460  CD2 LEU 1  35      81.691 208.761 -91.154  1.00 59.99           C  
ATOM   2461  N   LYS 1  36      83.048 210.243 -96.217  1.00 53.96           N  
ATOM   2462  CA  LYS 1  36      83.808 210.453 -97.439  1.00 53.96           C  
ATOM   2463  C   LYS 1  36      84.159 211.925 -97.462  1.00 53.96           C  
ATOM   2464  O   LYS 1  36      84.149 212.578 -96.422  1.00 53.96           O  
ATOM   2465  CB  LYS 1  36      82.960 210.122 -98.670  1.00 53.96           C  
ATOM   2466  CG  LYS 1  36      82.570 208.664 -98.795  1.00 53.96           C  
ATOM   2467  CD  LYS 1  36      83.699 207.850 -99.396  1.00 53.96           C  
ATOM   2468  CE  LYS 1  36      83.247 206.440 -99.717  1.00 53.96           C  
ATOM   2469  NZ  LYS 1  36      84.259 205.707-100.524  1.00 53.96           N1+
ATOM   2470  N   LYS 1  37      84.483 212.450 -98.635  1.00105.91           N  
ATOM   2471  CA  LYS 1  37      84.803 213.863 -98.726  1.00105.91           C  
ATOM   2472  C   LYS 1  37      83.685 214.540 -99.495  1.00105.91           C  
ATOM   2473  O   LYS 1  37      82.840 215.218 -98.910  1.00105.91           O  
ATOM   2474  CB  LYS 1  37      86.144 214.067 -99.433  1.00105.91           C  
ATOM   2475  CG  LYS 1  37      87.316 214.064 -98.474  1.00105.91           C  
ATOM   2476  CD  LYS 1  37      87.234 215.267 -97.550  1.00105.91           C  
ATOM   2477  CE  LYS 1  37      88.212 215.166 -96.396  1.00105.91           C  
ATOM   2478  NZ  LYS 1  37      87.788 214.127 -95.417  1.00105.91           N1+
ATOM   2479  N   PHE 1  38      83.675 214.329-100.807  1.00 86.30           N  
ATOM   2480  CA  PHE 1  38      82.664 214.907-101.682  1.00 86.30           C  
ATOM   2481  C   PHE 1  38      82.719 216.428-101.607  1.00 86.30           C  
ATOM   2482  O   PHE 1  38      82.948 217.002-100.543  1.00 86.30           O  
ATOM   2483  CB  PHE 1  38      81.274 214.398-101.282  1.00 86.30           C  
ATOM   2484  CG  PHE 1  38      80.213 214.641-102.320  1.00 86.30           C  
ATOM   2485  CD1 PHE 1  38      79.742 215.925-102.570  1.00 86.30           C  
ATOM   2486  CD2 PHE 1  38      79.689 213.582-103.055  1.00 86.30           C  
ATOM   2487  CE1 PHE 1  38      78.764 216.153-103.534  1.00 86.30           C  
ATOM   2488  CE2 PHE 1  38      78.710 213.799-104.023  1.00 86.30           C  
ATOM   2489  CZ  PHE 1  38      78.248 215.088-104.263  1.00 86.30           C  
ATOM   2490  N   ASP 1  39      82.518 217.083-102.743  1.00 36.99           N  
ATOM   2491  CA  ASP 1  39      82.561 218.536-102.780  1.00 36.99           C  
ATOM   2492  C   ASP 1  39      81.175 219.171-102.759  1.00 36.99           C  
ATOM   2493  O   ASP 1  39      80.414 219.064-103.720  1.00 36.99           O  
ATOM   2494  CB  ASP 1  39      83.327 219.003-104.019  1.00 36.99           C  
ATOM   2495  CG  ASP 1  39      83.112 220.474-104.318  1.00 36.99           C  
ATOM   2496  OD1 ASP 1  39      82.033 220.824-104.839  1.00 36.99           O  
ATOM   2497  OD2 ASP 1  39      84.020 221.281-104.026  1.00 36.99           O1-
ATOM   2498  N   PRO 1  40      80.827 219.833-101.646  1.00 22.32           N  
ATOM   2499  CA  PRO 1  40      79.533 220.501-101.477  1.00 22.32           C  
ATOM   2500  C   PRO 1  40      79.374 221.694-102.419  1.00 22.32           C  
ATOM   2501  O   PRO 1  40      80.258 222.546-102.501  1.00 22.32           O  
ATOM   2502  CB  PRO 1  40      79.549 220.914-100.004  1.00 22.32           C  
ATOM   2503  CG  PRO 1  40      81.014 221.069 -99.705  1.00 22.32           C  
ATOM   2504  CD  PRO 1  40      81.596 219.868-100.390  1.00 22.32           C  
ATOM   2505  N   VAL 1  41      78.252 221.743-103.134  1.00 93.12           N  
ATOM   2506  CA  VAL 1  41      77.990 222.841-104.062  1.00 93.12           C  
ATOM   2507  C   VAL 1  41      78.440 224.144-103.420  1.00 93.12           C  
ATOM   2508  O   VAL 1  41      79.001 225.018-104.082  1.00 93.12           O  
ATOM   2509  CB  VAL 1  41      76.488 222.944-104.415  1.00 93.12           C  
ATOM   2510  CG1 VAL 1  41      76.158 222.008-105.566  1.00 93.12           C  
ATOM   2511  CG2 VAL 1  41      75.644 222.604-103.201  1.00 93.12           C  
ATOM   2512  N   VAL 1  42      78.184 224.262-102.122  1.00 43.09           N  
ATOM   2513  CA  VAL 1  42      78.582 225.432-101.357  1.00 43.09           C  
ATOM   2514  C   VAL 1  42      79.744 224.970-100.488  1.00 43.09           C  
ATOM   2515  O   VAL 1  42      79.841 223.786-100.165  1.00 43.09           O  
ATOM   2516  CB  VAL 1  42      77.432 225.931-100.455  1.00 43.09           C  
ATOM   2517  CG1 VAL 1  42      77.849 227.201 -99.730  1.00 43.09           C  
ATOM   2518  CG2 VAL 1  42      76.189 226.186-101.293  1.00 43.09           C  
ATOM   2519  N   ARG 1  43      80.625 225.895-100.119  1.00 45.93           N  
ATOM   2520  CA  ARG 1  43      81.785 225.569 -99.292  1.00 45.93           C  
ATOM   2521  C   ARG 1  43      82.780 224.761-100.133  1.00 45.93           C  
ATOM   2522  O   ARG 1  43      82.878 224.976-101.340  1.00 45.93           O  
ATOM   2523  CB  ARG 1  43      81.338 224.776 -98.058  1.00 45.93           C  
ATOM   2524  CG  ARG 1  43      80.507 225.601 -97.072  1.00 45.93           C  
ATOM   2525  CD  ARG 1  43      81.389 226.387 -96.111  1.00 45.93           C  
ATOM   2526  NE  ARG 1  43      81.555 225.688 -94.840  1.00 45.93           N  
ATOM   2527  CZ  ARG 1  43      82.290 226.144 -93.831  1.00 45.93           C  
ATOM   2528  NH1 ARG 1  43      82.934 227.298 -93.944  1.00 45.93           N1+
ATOM   2529  NH2 ARG 1  43      82.374 225.450 -92.704  1.00 45.93           N  
ATOM   2530  N   GLN 1  44      83.514 223.835 -99.518  1.00 72.20           N  
ATOM   2531  CA  GLN 1  44      84.490 223.056-100.279  1.00 72.20           C  
ATOM   2532  C   GLN 1  44      84.429 221.533-100.170  1.00 72.20           C  
ATOM   2533  O   GLN 1  44      84.176 220.852-101.162  1.00 72.20           O  
ATOM   2534  CB  GLN 1  44      85.917 223.528 -99.966  1.00 72.20           C  
ATOM   2535  CG  GLN 1  44      86.131 225.036 -99.943  1.00 72.20           C  
ATOM   2536  CD  GLN 1  44      85.873 225.624 -98.566  1.00 72.20           C  
ATOM   2537  NE2 GLN 1  44      86.003 224.800 -97.532  1.00 72.20           N  
ATOM   2538  OE1 GLN 1  44      85.550 226.805 -98.438  1.00 72.20           O  
ATOM   2539  N   HIS 1  45      84.671 221.003 -98.974  1.00 27.29           N  
ATOM   2540  CA  HIS 1  45      84.678 219.556 -98.760  1.00 27.29           C  
ATOM   2541  C   HIS 1  45      84.324 219.113 -97.344  1.00 27.29           C  
ATOM   2542  O   HIS 1  45      83.516 219.736 -96.657  1.00 27.29           O  
ATOM   2543  CB  HIS 1  45      86.062 218.993 -99.101  1.00 27.29           C  
ATOM   2544  CG  HIS 1  45      86.304 218.807-100.563  1.00 27.29           C  
ATOM   2545  CD2 HIS 1  45      86.960 219.580-101.465  1.00 27.29           C  
ATOM   2546  ND1 HIS 1  45      85.874 217.696-101.256  1.00 27.29           N  
ATOM   2547  CE1 HIS 1  45      86.254 217.790-102.517  1.00 27.29           C  
ATOM   2548  NE2 HIS 1  45      86.915 218.922-102.669  1.00 27.29           N  
ATOM   2549  N   VAL 1  46      84.951 218.009 -96.942  1.00 70.07           N  
ATOM   2550  CA  VAL 1  46      84.802 217.385 -95.629  1.00 70.07           C  
ATOM   2551  C   VAL 1  46      83.394 216.958 -95.232  1.00 70.07           C  
ATOM   2552  O   VAL 1  46      82.421 217.199 -95.950  1.00 70.07           O  
ATOM   2553  CB  VAL 1  46      85.384 218.292 -94.508  1.00 70.07           C  
ATOM   2554  CG1 VAL 1  46      84.342 219.291 -94.035  1.00 70.07           C  
ATOM   2555  CG2 VAL 1  46      85.885 217.436 -93.353  1.00 70.07           C  
ATOM   2556  N   ILE 1  47      83.311 216.298 -94.081  1.00 92.95           N  
ATOM   2557  CA  ILE 1  47      82.052 215.827 -93.534  1.00 92.95           C  
ATOM   2558  C   ILE 1  47      81.444 214.769 -94.460  1.00 92.95           C  
ATOM   2559  O   ILE 1  47      82.188 214.052 -95.123  1.00 92.95           O  
ATOM   2560  CB  ILE 1  47      81.135 217.042 -93.277  1.00 92.95           C  
ATOM   2561  CG1 ILE 1  47      81.912 218.029 -92.392  1.00 92.95           C  
ATOM   2562  CG2 ILE 1  47      79.867 216.625 -92.554  1.00 92.95           C  
ATOM   2563  CD1 ILE 1  47      81.134 219.184 -91.845  1.00 92.95           C  
ATOM   2564  N   TYR 1  48      80.118 214.659 -94.502  1.00 54.81           N  
ATOM   2565  CA  TYR 1  48      79.436 213.640 -95.313  1.00 54.81           C  
ATOM   2566  C   TYR 1  48      79.691 212.285 -94.662  1.00 54.81           C  
ATOM   2567  O   TYR 1  48      80.604 211.555 -95.048  1.00 54.81           O  
ATOM   2568  CB  TYR 1  48      79.956 213.602 -96.755  1.00 54.81           C  
ATOM   2569  CG  TYR 1  48      79.479 214.737 -97.625  1.00 54.81           C  
ATOM   2570  CD1 TYR 1  48      79.677 216.063 -97.249  1.00 54.81           C  
ATOM   2571  CD2 TYR 1  48      78.813 214.482 -98.821  1.00 54.81           C  
ATOM   2572  CE1 TYR 1  48      79.221 217.110 -98.044  1.00 54.81           C  
ATOM   2573  CE2 TYR 1  48      78.352 215.518 -99.621  1.00 54.81           C  
ATOM   2574  CZ  TYR 1  48      78.559 216.828 -99.227  1.00 54.81           C  
ATOM   2575  OH  TYR 1  48      78.093 217.850-100.015  1.00 54.81           O  
ATOM   2576  N   LYS 1  49      78.868 211.959 -93.672  1.00 85.03           N  
ATOM   2577  CA  LYS 1  49      78.989 210.714 -92.924  1.00 85.03           C  
ATOM   2578  C   LYS 1  49      77.770 209.805 -93.041  1.00 85.03           C  
ATOM   2579  O   LYS 1  49      77.642 208.834 -92.293  1.00 85.03           O  
ATOM   2580  CB  LYS 1  49      79.242 211.044 -91.452  1.00 85.03           C  
ATOM   2581  CG  LYS 1  49      78.406 212.219 -90.947  1.00 85.03           C  
ATOM   2582  CD  LYS 1  49      76.985 211.795 -90.602  1.00 85.03           C  
ATOM   2583  CE  LYS 1  49      75.959 212.501 -91.472  1.00 85.03           C  
ATOM   2584  NZ  LYS 1  49      76.332 212.441 -92.913  1.00 85.03           N1+
ATOM   2585  N   GLU 1  50      76.879 210.125 -93.976  1.00 49.91           N  
ATOM   2586  CA  GLU 1  50      75.657 209.353 -94.185  1.00 49.91           C  
ATOM   2587  C   GLU 1  50      74.798 209.437 -92.931  1.00 49.91           C  
ATOM   2588  O   GLU 1  50      75.313 209.612 -91.827  1.00 49.91           O  
ATOM   2589  CB  GLU 1  50      75.986 207.887 -94.487  1.00 49.91           C  
ATOM   2590  CG  GLU 1  50      74.789 206.949 -94.459  1.00 49.91           C  
ATOM   2591  CD  GLU 1  50      75.194 205.500 -94.265  1.00 49.91           C  
ATOM   2592  OE1 GLU 1  50      75.911 204.965 -95.136  1.00 49.91           O  
ATOM   2593  OE2 GLU 1  50      74.790 204.893 -93.251  1.00 49.91           O1-
ATOM   2594  N   ALA 1  51      73.487 209.319 -93.101  1.00 77.07           N  
ATOM   2595  CA  ALA 1  51      72.579 209.380 -91.966  1.00 77.07           C  
ATOM   2596  C   ALA 1  51      72.256 207.978 -91.482  1.00 77.07           C  
ATOM   2597  O   ALA 1  51      73.042 207.046 -91.652  1.00 77.07           O  
ATOM   2598  CB  ALA 1  51      71.294 210.099 -92.356  1.00 77.07           C  
ATOM   2599  N   LYS 1  52      71.088 207.847 -90.870  1.00130.25           N  
ATOM   2600  CA  LYS 1  52      70.615 206.574 -90.356  1.00130.25           C  
ATOM   2601  C   LYS 1  52      69.167 206.478 -90.809  1.00130.25           C  
ATOM   2602  O   LYS 1  52      68.472 207.489 -90.905  1.00130.25           O  
ATOM   2603  CB  LYS 1  52      70.677 206.567 -88.826  1.00130.25           C  
ATOM   2604  CG  LYS 1  52      70.859 205.192 -88.198  1.00130.25           C  
ATOM   2605  CD  LYS 1  52      72.214 204.605 -88.553  1.00130.25           C  
ATOM   2606  CE  LYS 1  52      72.267 203.103 -88.304  1.00130.25           C  
ATOM   2607  NZ  LYS 1  52      71.395 202.325 -89.225  1.00130.25           N1+
ATOM   2608  N   ILE 1  53      68.716 205.263 -91.089  1.00160.94           N  
ATOM   2609  CA  ILE 1  53      67.342 205.039 -91.507  1.00160.94           C  
ATOM   2610  C   ILE 1  53      66.602 204.400 -90.343  1.00160.94           C  
ATOM   2611  O   ILE 1  53      67.201 203.690 -89.535  1.00160.94           O  
ATOM   2612  CB  ILE 1  53      67.260 204.099 -92.728  1.00160.94           C  
ATOM   2613  CG1 ILE 1  53      68.089 204.665 -93.882  1.00160.94           C  
ATOM   2614  CG2 ILE 1  53      65.807 203.933 -93.154  1.00160.94           C  
ATOM   2615  CD1 ILE 1  53      68.071 203.801 -95.125  1.00160.94           C  
ATOM   2616  N   LYS 1  54      65.304 204.663 -90.250  1.00 90.77           N  
ATOM   2617  CA  LYS 1  54      64.496 204.098 -89.179  1.00 90.77           C  
ATOM   2618  C   LYS 1  54      64.231 202.626 -89.483  1.00 90.77           C  
ATOM   2619  O   LYS 1  54      64.651 201.777 -88.668  1.00 90.77           O  
ATOM   2620  CB  LYS 1  54      63.172 204.859 -89.053  1.00 90.77           C  
ATOM   2621  CG  LYS 1  54      62.395 204.565 -87.772  1.00 90.77           C  
ATOM   2622  CD  LYS 1  54      63.137 205.029 -86.523  1.00 90.77           C  
ATOM   2623  CE  LYS 1  54      63.382 206.532 -86.543  1.00 90.77           C  
ATOM   2624  NZ  LYS 1  54      64.323 206.962 -85.469  1.00 90.77           N1+
ATOM   2625  OXT LYS 1  54      63.611 202.333 -90.527  1.00 90.77           O1-
TER    2626      LYS 1  54 
ATOM   2627  N   MET 2   1      -7.615 179.245-136.622  1.00 57.56           N  
ATOM   2628  CA  MET 2   1      -7.839 179.047-135.161  1.00 57.56           C  
ATOM   2629  C   MET 2   1      -8.479 180.297-134.582  1.00 57.56           C  
ATOM   2630  O   MET 2   1      -9.205 181.013-135.271  1.00 57.56           O  
ATOM   2631  CB  MET 2   1      -6.508 178.790-134.443  1.00 57.56           C  
ATOM   2632  CG  MET 2   1      -5.620 177.766-135.117  1.00 57.56           C  
ATOM   2633  SD  MET 2   1      -4.715 178.464-136.501  1.00 57.56           S  
ATOM   2634  CE  MET 2   1      -3.268 179.109-135.676  1.00 57.56           C  
ATOM   2635  N   LYS 2   2      -8.201 180.561-133.310  1.00 34.05           N  
ATOM   2636  CA  LYS 2   2      -8.746 181.732-132.649  1.00 34.05           C  
ATOM   2637  C   LYS 2   2      -7.759 182.886-132.727  1.00 34.05           C  
ATOM   2638  O   LYS 2   2      -6.787 182.942-131.974  1.00 34.05           O  
ATOM   2639  CB  LYS 2   2      -9.069 181.423-131.186  1.00 34.05           C  
ATOM   2640  CG  LYS 2   2      -9.442 182.652-130.369  1.00 34.05           C  
ATOM   2641  CD  LYS 2   2     -10.390 182.309-129.232  1.00 34.05           C  
ATOM   2642  CE  LYS 2   2      -9.637 181.825-128.006  1.00 34.05           C  
ATOM   2643  NZ  LYS 2   2     -10.554 181.684-126.840  1.00 34.05           N1+
ATOM   2644  N   ARG 2   3      -8.016 183.802-133.653  1.00 53.26           N  
ATOM   2645  CA  ARG 2   3      -7.167 184.967-133.831  1.00 53.26           C  
ATOM   2646  C   ARG 2   3      -7.160 185.738-132.521  1.00 53.26           C  
ATOM   2647  O   ARG 2   3      -8.076 185.608-131.709  1.00 53.26           O  
ATOM   2648  CB  ARG 2   3      -7.719 185.852-134.948  1.00 53.26           C  
ATOM   2649  CG  ARG 2   3      -6.696 186.742-135.637  1.00 53.26           C  
ATOM   2650  CD  ARG 2   3      -5.391 186.011-135.916  1.00 53.26           C  
ATOM   2651  NE  ARG 2   3      -4.419 186.130-134.833  1.00 53.26           N  
ATOM   2652  CZ  ARG 2   3      -3.261 185.479-134.806  1.00 53.26           C  
ATOM   2653  NH1 ARG 2   3      -2.943 184.663-135.799  1.00 53.26           N1+
ATOM   2654  NH2 ARG 2   3      -2.420 185.648-133.796  1.00 53.26           N  
ATOM   2655  N   THR 2   4      -6.125 186.544-132.320  1.00 69.42           N  
ATOM   2656  CA  THR 2   4      -6.001 187.327-131.102  1.00 69.42           C  
ATOM   2657  C   THR 2   4      -6.770 188.640-131.204  1.00 69.42           C  
ATOM   2658  O   THR 2   4      -6.239 189.640-131.685  1.00 69.42           O  
ATOM   2659  CB  THR 2   4      -4.525 187.644-130.797  1.00 69.42           C  
ATOM   2660  CG2 THR 2   4      -3.694 186.368-130.822  1.00 69.42           C  
ATOM   2661  OG1 THR 2   4      -4.014 188.549-131.783  1.00 69.42           O  
ATOM   2662  N   PHE 2   5      -8.024 188.632-130.758  1.00 29.08           N  
ATOM   2663  CA  PHE 2   5      -8.854 189.833-130.785  1.00 29.08           C  
ATOM   2664  C   PHE 2   5     -10.223 189.634-130.141  1.00 29.08           C  
ATOM   2665  O   PHE 2   5     -10.499 190.180-129.077  1.00 29.08           O  
ATOM   2666  CB  PHE 2   5      -9.045 190.336-132.222  1.00 29.08           C  
ATOM   2667  CG  PHE 2   5      -9.871 191.592-132.318  1.00 29.08           C  
ATOM   2668  CD1 PHE 2   5      -9.705 192.614-131.389  1.00 29.08           C  
ATOM   2669  CD2 PHE 2   5     -10.810 191.759-133.332  1.00 29.08           C  
ATOM   2670  CE1 PHE 2   5     -10.457 193.782-131.466  1.00 29.08           C  
ATOM   2671  CE2 PHE 2   5     -11.570 192.928-133.418  1.00 29.08           C  
ATOM   2672  CZ  PHE 2   5     -11.391 193.940-132.482  1.00 29.08           C  
ATOM   2673  N   GLN 2   6     -11.068 188.839-130.791  1.00 43.21           N  
ATOM   2674  CA  GLN 2   6     -12.431 188.571-130.332  1.00 43.21           C  
ATOM   2675  C   GLN 2   6     -13.165 189.906-130.240  1.00 43.21           C  
ATOM   2676  O   GLN 2   6     -12.554 190.972-130.357  1.00 43.21           O  
ATOM   2677  CB  GLN 2   6     -12.448 187.868-128.971  1.00 43.21           C  
ATOM   2678  CG  GLN 2   6     -11.705 186.540-128.937  1.00 43.21           C  
ATOM   2679  CD  GLN 2   6     -11.926 185.718-130.191  1.00 43.21           C  
ATOM   2680  NE2 GLN 2   6     -12.707 184.653-130.065  1.00 43.21           N  
ATOM   2681  OE1 GLN 2   6     -11.412 186.041-131.263  1.00 43.21           O  
ATOM   2682  N   PRO 2   7     -14.490 189.865-130.040  1.00 66.24           N  
ATOM   2683  CA  PRO 2   7     -15.303 191.079-129.945  1.00 66.24           C  
ATOM   2684  C   PRO 2   7     -15.500 191.757-128.579  1.00 66.24           C  
ATOM   2685  O   PRO 2   7     -14.519 192.114-127.926  1.00 66.24           O  
ATOM   2686  CB  PRO 2   7     -16.617 190.626-130.556  1.00 66.24           C  
ATOM   2687  CG  PRO 2   7     -16.742 189.239-130.032  1.00 66.24           C  
ATOM   2688  CD  PRO 2   7     -15.348 188.685-130.256  1.00 66.24           C  
ATOM   2689  N   SER 2   8     -16.750 191.940-128.159  1.00 81.69           N  
ATOM   2690  CA  SER 2   8     -17.071 192.586-126.881  1.00 81.69           C  
ATOM   2691  C   SER 2   8     -16.937 194.111-126.878  1.00 81.69           C  
ATOM   2692  O   SER 2   8     -15.837 194.640-126.730  1.00 81.69           O  
ATOM   2693  CB  SER 2   8     -16.185 192.007-125.780  1.00 81.69           C  
ATOM   2694  OG  SER 2   8     -16.594 192.447-124.498  1.00 81.69           O  
ATOM   2695  N   VAL 2   9     -18.055 194.818-127.027  1.00 15.65           N  
ATOM   2696  CA  VAL 2   9     -18.020 196.280-127.046  1.00 15.65           C  
ATOM   2697  C   VAL 2   9     -18.225 196.871-125.658  1.00 15.65           C  
ATOM   2698  O   VAL 2   9     -18.033 198.068-125.446  1.00 15.65           O  
ATOM   2699  CB  VAL 2   9     -19.098 196.881-127.988  1.00 15.65           C  
ATOM   2700  CG1 VAL 2   9     -19.031 196.219-129.343  1.00 15.65           C  
ATOM   2701  CG2 VAL 2   9     -20.485 196.762-127.376  1.00 15.65           C  
ATOM   2702  N   LEU 2  10     -18.621 196.017-124.721  1.00 48.30           N  
ATOM   2703  CA  LEU 2  10     -18.869 196.419-123.343  1.00 48.30           C  
ATOM   2704  C   LEU 2  10     -17.614 196.274-122.487  1.00 48.30           C  
ATOM   2705  O   LEU 2  10     -17.505 196.881-121.422  1.00 48.30           O  
ATOM   2706  CB  LEU 2  10     -20.000 195.564-122.771  1.00 48.30           C  
ATOM   2707  CG  LEU 2  10     -19.691 194.063-122.754  1.00 48.30           C  
ATOM   2708  CD1 LEU 2  10     -20.107 193.483-121.417  1.00 48.30           C  
ATOM   2709  CD2 LEU 2  10     -20.425 193.366-123.883  1.00 48.30           C  
ATOM   2710  N   LYS 2  11     -16.672 195.461-122.958  1.00 45.06           N  
ATOM   2711  CA  LYS 2  11     -15.424 195.231-122.240  1.00 45.06           C  
ATOM   2712  C   LYS 2  11     -14.355 196.214-122.684  1.00 45.06           C  
ATOM   2713  O   LYS 2  11     -13.355 196.415-121.995  1.00 45.06           O  
ATOM   2714  CB  LYS 2  11     -14.937 193.796-122.470  1.00 45.06           C  
ATOM   2715  CG  LYS 2  11     -13.863 193.367-121.488  1.00 45.06           C  
ATOM   2716  CD  LYS 2  11     -13.605 191.870-121.495  1.00 45.06           C  
ATOM   2717  CE  LYS 2  11     -13.046 191.366-122.801  1.00 45.06           C  
ATOM   2718  NZ  LYS 2  11     -12.892 189.885-122.744  1.00 45.06           N1+
ATOM   2719  N   ARG 2  12     -14.574 196.833-123.838  1.00 15.98           N  
ATOM   2720  CA  ARG 2  12     -13.616 197.789-124.366  1.00 15.98           C  
ATOM   2721  C   ARG 2  12     -13.654 199.149-123.680  1.00 15.98           C  
ATOM   2722  O   ARG 2  12     -12.698 199.527-123.006  1.00 15.98           O  
ATOM   2723  CB  ARG 2  12     -13.815 197.983-125.867  1.00 15.98           C  
ATOM   2724  CG  ARG 2  12     -12.803 198.948-126.461  1.00 15.98           C  
ATOM   2725  CD  ARG 2  12     -11.381 198.566-126.059  1.00 15.98           C  
ATOM   2726  NE  ARG 2  12     -10.497 199.727-126.022  1.00 15.98           N  
ATOM   2727  CZ  ARG 2  12      -9.213 199.679-125.686  1.00 15.98           C  
ATOM   2728  NH1 ARG 2  12      -8.653 198.526-125.358  1.00 15.98           N1+
ATOM   2729  NH2 ARG 2  12      -8.495 200.787-125.666  1.00 15.98           N  
ATOM   2730  N   ASN 2  13     -14.745 199.891-123.846  1.00 63.63           N  
ATOM   2731  CA  ASN 2  13     -14.820 201.206-123.221  1.00 63.63           C  
ATOM   2732  C   ASN 2  13     -14.317 201.226-121.782  1.00 63.63           C  
ATOM   2733  O   ASN 2  13     -13.856 202.261-121.301  1.00 63.63           O  
ATOM   2734  CB  ASN 2  13     -16.236 201.769-123.249  1.00 63.63           C  
ATOM   2735  CG  ASN 2  13     -16.350 203.046-122.444  1.00 63.63           C  
ATOM   2736  ND2 ASN 2  13     -16.654 202.906-121.167  1.00 63.63           N  
ATOM   2737  OD1 ASN 2  13     -16.138 204.144-122.957  1.00 63.63           O  
ATOM   2738  N   ARG 2  14     -14.414 200.097-121.087  1.00 25.20           N  
ATOM   2739  CA  ARG 2  14     -13.931 200.035-119.713  1.00 25.20           C  
ATOM   2740  C   ARG 2  14     -12.419 199.882-119.758  1.00 25.20           C  
ATOM   2741  O   ARG 2  14     -11.827 199.128-118.987  1.00 25.20           O  
ATOM   2742  CB  ARG 2  14     -14.556 198.858-118.959  1.00 25.20           C  
ATOM   2743  CG  ARG 2  14     -16.066 198.768-119.103  1.00 25.20           C  
ATOM   2744  CD  ARG 2  14     -16.597 197.438-118.591  1.00 25.20           C  
ATOM   2745  NE  ARG 2  14     -16.354 197.282-117.159  1.00 25.20           N  
ATOM   2746  CZ  ARG 2  14     -16.873 196.314-116.411  1.00 25.20           C  
ATOM   2747  NH1 ARG 2  14     -17.673 195.408-116.957  1.00 25.20           N1+
ATOM   2748  NH2 ARG 2  14     -16.593 196.252-115.116  1.00 25.20           N  
ATOM   2749  N   SER 2  15     -11.809 200.613-120.683  1.00 32.42           N  
ATOM   2750  CA  SER 2  15     -10.368 200.600-120.884  1.00 32.42           C  
ATOM   2751  C   SER 2  15     -10.018 201.823-121.721  1.00 32.42           C  
ATOM   2752  O   SER 2  15      -8.909 202.353-121.646  1.00 32.42           O  
ATOM   2753  CB  SER 2  15      -9.958 199.324-121.623  1.00 32.42           C  
ATOM   2754  OG  SER 2  15      -9.647 199.587-122.980  1.00 32.42           O  
ATOM   2755  N   HIS 2  16     -10.990 202.268-122.509  1.00 71.69           N  
ATOM   2756  CA  HIS 2  16     -10.838 203.425-123.379  1.00 71.69           C  
ATOM   2757  C   HIS 2  16     -12.224 203.996-123.627  1.00 71.69           C  
ATOM   2758  O   HIS 2  16     -13.121 203.294-124.088  1.00 71.69           O  
ATOM   2759  CB  HIS 2  16     -10.198 202.997-124.701  1.00 71.69           C  
ATOM   2760  CG  HIS 2  16     -10.040 204.102-125.701  1.00 71.69           C  
ATOM   2761  CD2 HIS 2  16     -10.080 205.450-125.566  1.00 71.69           C  
ATOM   2762  ND1 HIS 2  16      -9.835 203.859-127.041  1.00 71.69           N  
ATOM   2763  CE1 HIS 2  16      -9.756 205.007-127.689  1.00 71.69           C  
ATOM   2764  NE2 HIS 2  16      -9.901 205.988-126.817  1.00 71.69           N  
ATOM   2765  N   GLY 2  17     -12.395 205.273-123.315  1.00 54.54           N  
ATOM   2766  CA  GLY 2  17     -13.682 205.903-123.507  1.00 54.54           C  
ATOM   2767  C   GLY 2  17     -13.902 207.010-122.500  1.00 54.54           C  
ATOM   2768  O   GLY 2  17     -14.883 206.985-121.761  1.00 54.54           O  
ATOM   2769  N   PHE 2  18     -12.974 207.968-122.476  1.00110.78           N  
ATOM   2770  CA  PHE 2  18     -13.001 209.146-121.599  1.00110.78           C  
ATOM   2771  C   PHE 2  18     -13.407 208.944-120.137  1.00110.78           C  
ATOM   2772  O   PHE 2  18     -13.036 209.757-119.293  1.00110.78           O  
ATOM   2773  CB  PHE 2  18     -13.863 210.233-122.240  1.00110.78           C  
ATOM   2774  CG  PHE 2  18     -14.806 209.698-123.241  1.00110.78           C  
ATOM   2775  CD1 PHE 2  18     -16.098 209.378-122.872  1.00110.78           C  
ATOM   2776  CD2 PHE 2  18     -14.363 209.347-124.508  1.00110.78           C  
ATOM   2777  CE1 PHE 2  18     -16.917 208.700-123.736  1.00110.78           C  
ATOM   2778  CE2 PHE 2  18     -15.189 208.664-125.383  1.00110.78           C  
ATOM   2779  CZ  PHE 2  18     -16.472 208.338-124.992  1.00110.78           C  
ATOM   2780  N   ARG 2  19     -14.181 207.909-119.813  1.00116.28           N  
ATOM   2781  CA  ARG 2  19     -14.515 207.700-118.405  1.00116.28           C  
ATOM   2782  C   ARG 2  19     -13.356 206.853-117.905  1.00116.28           C  
ATOM   2783  O   ARG 2  19     -13.005 206.859-116.725  1.00116.28           O  
ATOM   2784  CB  ARG 2  19     -15.855 206.956-118.213  1.00116.28           C  
ATOM   2785  CG  ARG 2  19     -15.887 205.462-118.564  1.00116.28           C  
ATOM   2786  CD  ARG 2  19     -15.297 204.567-117.474  1.00116.28           C  
ATOM   2787  NE  ARG 2  19     -15.655 204.930-116.105  1.00116.28           N  
ATOM   2788  CZ  ARG 2  19     -15.446 204.136-115.059  1.00116.28           C  
ATOM   2789  NH1 ARG 2  19     -14.872 202.955-115.235  1.00116.28           N1+
ATOM   2790  NH2 ARG 2  19     -15.828 204.505-113.845  1.00116.28           N  
ATOM   2791  N   ALA 2  20     -12.783 206.109-118.847  1.00 26.32           N  
ATOM   2792  CA  ALA 2  20     -11.648 205.239-118.596  1.00 26.32           C  
ATOM   2793  C   ALA 2  20     -10.407 206.113-118.701  1.00 26.32           C  
ATOM   2794  O   ALA 2  20      -9.386 205.841-118.075  1.00 26.32           O  
ATOM   2795  CB  ALA 2  20     -11.601 204.129-119.639  1.00 26.32           C  
ATOM   2796  N   ARG 2  21     -10.518 207.171-119.498  1.00 31.54           N  
ATOM   2797  CA  ARG 2  21      -9.422 208.110-119.712  1.00 31.54           C  
ATOM   2798  C   ARG 2  21      -9.349 209.151-118.601  1.00 31.54           C  
ATOM   2799  O   ARG 2  21      -8.414 209.158-117.802  1.00 31.54           O  
ATOM   2800  CB  ARG 2  21      -9.604 208.833-121.045  1.00 31.54           C  
ATOM   2801  CG  ARG 2  21      -9.456 207.965-122.282  1.00 31.54           C  
ATOM   2802  CD  ARG 2  21      -8.049 207.418-122.433  1.00 31.54           C  
ATOM   2803  NE  ARG 2  21      -7.884 206.755-123.724  1.00 31.54           N  
ATOM   2804  CZ  ARG 2  21      -7.211 205.625-123.910  1.00 31.54           C  
ATOM   2805  NH1 ARG 2  21      -6.635 205.017-122.885  1.00 31.54           N1+
ATOM   2806  NH2 ARG 2  21      -7.114 205.104-125.125  1.00 31.54           N  
ATOM   2807  N   MET 2  22     -10.341 210.033-118.563  1.00 78.85           N  
ATOM   2808  CA  MET 2  22     -10.390 211.097-117.569  1.00 78.85           C  
ATOM   2809  C   MET 2  22     -10.228 210.623-116.132  1.00 78.85           C  
ATOM   2810  O   MET 2  22      -9.789 211.385-115.270  1.00 78.85           O  
ATOM   2811  CB  MET 2  22     -11.699 211.867-117.696  1.00 78.85           C  
ATOM   2812  CG  MET 2  22     -11.815 213.019-116.725  1.00 78.85           C  
ATOM   2813  SD  MET 2  22     -12.562 212.483-115.203  1.00 78.85           S  
ATOM   2814  CE  MET 2  22     -14.221 212.133-115.777  1.00 78.85           C  
ATOM   2815  N   ALA 2  23     -10.593 209.373-115.873  1.00 25.74           N  
ATOM   2816  CA  ALA 2  23     -10.487 208.819-114.530  1.00 25.74           C  
ATOM   2817  C   ALA 2  23      -9.028 208.622-114.138  1.00 25.74           C  
ATOM   2818  O   ALA 2  23      -8.679 208.690-112.959  1.00 25.74           O  
ATOM   2819  CB  ALA 2  23     -11.232 207.494-114.453  1.00 25.74           C  
ATOM   2820  N   THR 2  24      -8.179 208.381-115.131  1.00 22.41           N  
ATOM   2821  CA  THR 2  24      -6.761 208.173-114.879  1.00 22.41           C  
ATOM   2822  C   THR 2  24      -5.991 209.473-115.061  1.00 22.41           C  
ATOM   2823  O   THR 2  24      -6.363 210.325-115.867  1.00 22.41           O  
ATOM   2824  CB  THR 2  24      -6.173 207.111-115.825  1.00 22.41           C  
ATOM   2825  CG2 THR 2  24      -4.755 206.753-115.404  1.00 22.41           C  
ATOM   2826  OG1 THR 2  24      -6.986 205.931-115.782  1.00 22.41           O  
ATOM   2827  N   LYS 2  25      -4.911 209.611-114.300  1.00 52.32           N  
ATOM   2828  CA  LYS 2  25      -4.069 210.796-114.341  1.00 52.32           C  
ATOM   2829  C   LYS 2  25      -3.573 211.101-115.748  1.00 52.32           C  
ATOM   2830  O   LYS 2  25      -4.084 212.002-116.414  1.00 52.32           O  
ATOM   2831  CB  LYS 2  25      -2.883 210.607-113.397  1.00 52.32           C  
ATOM   2832  CG  LYS 2  25      -3.280 210.546-111.933  1.00 52.32           C  
ATOM   2833  CD  LYS 2  25      -4.109 209.322-111.577  1.00 52.32           C  
ATOM   2834  CE  LYS 2  25      -5.104 209.641-110.467  1.00 52.32           C  
ATOM   2835  NZ  LYS 2  25      -5.919 210.855-110.761  1.00 52.32           N1+
ATOM   2836  N   ASN 2  26      -2.572 210.351-116.196  1.00119.33           N  
ATOM   2837  CA  ASN 2  26      -2.021 210.539-117.532  1.00119.33           C  
ATOM   2838  C   ASN 2  26      -3.165 210.393-118.530  1.00119.33           C  
ATOM   2839  O   ASN 2  26      -3.115 210.928-119.639  1.00119.33           O  
ATOM   2840  CB  ASN 2  26      -0.955 209.479-117.811  1.00119.33           C  
ATOM   2841  CG  ASN 2  26      -1.487 208.069-117.651  1.00119.33           C  
ATOM   2842  ND2 ASN 2  26      -0.859 207.293-116.776  1.00119.33           N  
ATOM   2843  OD1 ASN 2  26      -2.463 207.687-118.296  1.00119.33           O  
ATOM   2844  N   GLY 2  27      -4.199 209.667-118.111  1.00 25.33           N  
ATOM   2845  CA  GLY 2  27      -5.354 209.423-118.957  1.00 25.33           C  
ATOM   2846  C   GLY 2  27      -6.044 210.641-119.545  1.00 25.33           C  
ATOM   2847  O   GLY 2  27      -6.467 210.609-120.700  1.00 25.33           O  
ATOM   2848  N   ARG 2  28      -6.171 211.710-118.763  1.00 57.15           N  
ATOM   2849  CA  ARG 2  28      -6.824 212.923-119.249  1.00 57.15           C  
ATOM   2850  C   ARG 2  28      -5.954 213.532-120.338  1.00 57.15           C  
ATOM   2851  O   ARG 2  28      -6.444 214.233-121.224  1.00 57.15           O  
ATOM   2852  CB  ARG 2  28      -7.010 213.922-118.102  1.00 57.15           C  
ATOM   2853  CG  ARG 2  28      -8.438 214.431-117.912  1.00 57.15           C  
ATOM   2854  CD  ARG 2  28      -8.728 215.750-118.625  1.00 57.15           C  
ATOM   2855  NE  ARG 2  28      -8.506 215.701-120.068  1.00 57.15           N  
ATOM   2856  CZ  ARG 2  28      -8.247 216.770-120.816  1.00 57.15           C  
ATOM   2857  NH1 ARG 2  28      -8.180 217.972-120.261  1.00 57.15           N1+
ATOM   2858  NH2 ARG 2  28      -8.057 216.637-122.122  1.00 57.15           N  
ATOM   2859  N   GLN 2  29      -4.658 213.245-120.265  1.00 43.68           N  
ATOM   2860  CA  GLN 2  29      -3.700 213.745-121.240  1.00 43.68           C  
ATOM   2861  C   GLN 2  29      -3.902 213.103-122.604  1.00 43.68           C  
ATOM   2862  O   GLN 2  29      -3.784 213.767-123.633  1.00 43.68           O  
ATOM   2863  CB  GLN 2  29      -2.269 213.476-120.769  1.00 43.68           C  
ATOM   2864  CG  GLN 2  29      -1.817 214.338-119.605  1.00 43.68           C  
ATOM   2865  CD  GLN 2  29      -0.361 214.110-119.249  1.00 43.68           C  
ATOM   2866  NE2 GLN 2  29       0.325 213.295-120.043  1.00 43.68           N  
ATOM   2867  OE1 GLN 2  29       0.140 214.655-118.265  1.00 43.68           O  
ATOM   2868  N   VAL 2  30      -4.203 211.809-122.604  1.00 20.50           N  
ATOM   2869  CA  VAL 2  30      -4.416 211.067-123.840  1.00 20.50           C  
ATOM   2870  C   VAL 2  30      -5.384 211.791-124.770  1.00 20.50           C  
ATOM   2871  O   VAL 2  30      -5.222 211.758-125.990  1.00 20.50           O  
ATOM   2872  CB  VAL 2  30      -4.951 209.651-123.547  1.00 20.50           C  
ATOM   2873  CG1 VAL 2  30      -5.175 208.900-124.846  1.00 20.50           C  
ATOM   2874  CG2 VAL 2  30      -3.965 208.900-122.665  1.00 20.50           C  
ATOM   2875  N   LEU 2  31      -6.388 212.449-124.196  1.00 12.86           N  
ATOM   2876  CA  LEU 2  31      -7.356 213.188-124.999  1.00 12.86           C  
ATOM   2877  C   LEU 2  31      -6.736 214.486-125.495  1.00 12.86           C  
ATOM   2878  O   LEU 2  31      -7.062 214.962-126.581  1.00 12.86           O  
ATOM   2879  CB  LEU 2  31      -8.621 213.496-124.191  1.00 12.86           C  
ATOM   2880  CG  LEU 2  31      -9.625 212.350-124.047  1.00 12.86           C  
ATOM   2881  CD1 LEU 2  31      -8.951 211.180-123.369  1.00 12.86           C  
ATOM   2882  CD2 LEU 2  31     -10.833 212.806-123.245  1.00 12.86           C  
ATOM   2883  N   ALA 2  32      -5.840 215.053-124.693  1.00 22.13           N  
ATOM   2884  CA  ALA 2  32      -5.168 216.292-125.057  1.00 22.13           C  
ATOM   2885  C   ALA 2  32      -4.110 215.992-126.109  1.00 22.13           C  
ATOM   2886  O   ALA 2  32      -3.856 216.801-126.998  1.00 22.13           O  
ATOM   2887  CB  ALA 2  32      -4.524 216.919-123.829  1.00 22.13           C  
ATOM   2888  N   ARG 2  33      -3.494 214.819-126.002  1.00 78.99           N  
ATOM   2889  CA  ARG 2  33      -2.473 214.415-126.957  1.00 78.99           C  
ATOM   2890  C   ARG 2  33      -3.096 214.376-128.349  1.00 78.99           C  
ATOM   2891  O   ARG 2  33      -2.416 214.592-129.353  1.00 78.99           O  
ATOM   2892  CB  ARG 2  33      -1.928 213.031-126.599  1.00 78.99           C  
ATOM   2893  CG  ARG 2  33      -0.972 212.994-125.412  1.00 78.99           C  
ATOM   2894  CD  ARG 2  33       0.311 213.793-125.642  1.00 78.99           C  
ATOM   2895  NE  ARG 2  33       0.104 215.240-125.648  1.00 78.99           N  
ATOM   2896  CZ  ARG 2  33       0.776 216.096-126.412  1.00 78.99           C  
ATOM   2897  NH1 ARG 2  33       1.712 215.657-127.243  1.00 78.99           N1+
ATOM   2898  NH2 ARG 2  33       0.514 217.394-126.341  1.00 78.99           N  
ATOM   2899  N   ARG 2  34      -4.397 214.105-128.396  1.00 44.33           N  
ATOM   2900  CA  ARG 2  34      -5.125 214.040-129.660  1.00 44.33           C  
ATOM   2901  C   ARG 2  34      -5.894 215.321-129.948  1.00 44.33           C  
ATOM   2902  O   ARG 2  34      -5.538 216.081-130.838  1.00 44.33           O  
ATOM   2903  CB  ARG 2  34      -6.118 212.882-129.652  1.00 44.33           C  
ATOM   2904  CG  ARG 2  34      -5.582 211.568-129.149  1.00 44.33           C  
ATOM   2905  CD  ARG 2  34      -6.153 210.465-130.006  1.00 44.33           C  
ATOM   2906  NE  ARG 2  34      -6.590 209.315-129.229  1.00 44.33           N  
ATOM   2907  CZ  ARG 2  34      -7.531 209.382-128.295  1.00 44.33           C  
ATOM   2908  NH1 ARG 2  34      -8.120 210.534-128.029  1.00 44.33           N1+
ATOM   2909  NH2 ARG 2  34      -7.883 208.302-127.626  1.00 44.33           N  
ATOM   2910  N   ARG 2  35      -6.962 215.546-129.192  1.00 37.86           N  
ATOM   2911  CA  ARG 2  35      -7.793 216.728-129.372  1.00 37.86           C  
ATOM   2912  C   ARG 2  35      -6.999 218.032-129.382  1.00 37.86           C  
ATOM   2913  O   ARG 2  35      -6.979 218.746-130.385  1.00 37.86           O  
ATOM   2914  CB  ARG 2  35      -8.865 216.787-128.280  1.00 37.86           C  
ATOM   2915  CG  ARG 2  35     -10.162 216.065-128.624  1.00 37.86           C  
ATOM   2916  CD  ARG 2  35     -10.077 214.558-128.414  1.00 37.86           C  
ATOM   2917  NE  ARG 2  35     -11.252 213.878-128.953  1.00 37.86           N  
ATOM   2918  CZ  ARG 2  35     -11.442 212.563-128.924  1.00 37.86           C  
ATOM   2919  NH1 ARG 2  35     -10.533 211.769-128.378  1.00 37.86           N1+
ATOM   2920  NH2 ARG 2  35     -12.543 212.044-129.447  1.00 37.86           N  
ATOM   2921  N   ALA 2  36      -6.344 218.334-128.266  1.00 84.94           N  
ATOM   2922  CA  ALA 2  36      -5.559 219.558-128.141  1.00 84.94           C  
ATOM   2923  C   ALA 2  36      -4.340 219.585-129.054  1.00 84.94           C  
ATOM   2924  O   ALA 2  36      -4.268 220.389-129.983  1.00 84.94           O  
ATOM   2925  CB  ALA 2  36      -5.123 219.747-126.698  1.00 84.94           C  
ATOM   2926  N   LYS 2  37      -3.378 218.711-128.780  1.00128.79           N  
ATOM   2927  CA  LYS 2  37      -2.163 218.648-129.581  1.00128.79           C  
ATOM   2928  C   LYS 2  37      -2.537 218.433-131.041  1.00128.79           C  
ATOM   2929  O   LYS 2  37      -2.320 219.302-131.883  1.00128.79           O  
ATOM   2930  CB  LYS 2  37      -1.264 217.499-129.108  1.00128.79           C  
ATOM   2931  CG  LYS 2  37       0.227 217.735-129.341  1.00128.79           C  
ATOM   2932  CD  LYS 2  37       0.578 217.776-130.824  1.00128.79           C  
ATOM   2933  CE  LYS 2  37       1.864 218.545-131.077  1.00128.79           C  
ATOM   2934  NZ  LYS 2  37       2.162 218.674-132.533  1.00128.79           N1+
ATOM   2935  N   GLY 2  38      -3.095 217.263-131.333  1.00 87.58           N  
ATOM   2936  CA  GLY 2  38      -3.489 216.949-132.694  1.00 87.58           C  
ATOM   2937  C   GLY 2  38      -4.792 217.610-133.090  1.00 87.58           C  
ATOM   2938  O   GLY 2  38      -5.128 218.686-132.595  1.00 87.58           O  
ATOM   2939  N   ARG 2  39      -5.544 216.960-133.970  1.00 87.78           N  
ATOM   2940  CA  ARG 2  39      -6.802 217.520-134.433  1.00 87.78           C  
ATOM   2941  C   ARG 2  39      -7.858 216.470-134.748  1.00 87.78           C  
ATOM   2942  O   ARG 2  39      -8.785 216.734-135.514  1.00 87.78           O  
ATOM   2943  CB  ARG 2  39      -6.567 218.359-135.676  1.00 87.78           C  
ATOM   2944  CG  ARG 2  39      -5.506 219.432-135.568  1.00 87.78           C  
ATOM   2945  CD  ARG 2  39      -4.116 218.913-135.872  1.00 87.78           C  
ATOM   2946  NE  ARG 2  39      -3.169 220.017-135.961  1.00 87.78           N  
ATOM   2947  CZ  ARG 2  39      -2.891 220.834-134.949  1.00 87.78           C  
ATOM   2948  NH1 ARG 2  39      -3.486 220.668-133.776  1.00 87.78           N1+
ATOM   2949  NH2 ARG 2  39      -2.025 221.823-135.109  1.00 87.78           N  
ATOM   2950  N   ALA 2  40      -7.691 215.283-134.171  1.00 40.71           N  
ATOM   2951  CA  ALA 2  40      -8.605 214.159-134.368  1.00 40.71           C  
ATOM   2952  C   ALA 2  40     -10.078 214.547-134.300  1.00 40.71           C  
ATOM   2953  O   ALA 2  40     -10.524 215.130-133.312  1.00 40.71           O  
ATOM   2954  CB  ALA 2  40      -8.311 213.075-133.337  1.00 40.71           C  
ATOM   2955  N   ARG 2  41     -10.832 214.228-135.350  1.00 79.57           N  
ATOM   2956  CA  ARG 2  41     -12.255 214.546-135.369  1.00 79.57           C  
ATOM   2957  C   ARG 2  41     -12.893 213.949-134.120  1.00 79.57           C  
ATOM   2958  O   ARG 2  41     -13.616 214.627-133.389  1.00 79.57           O  
ATOM   2959  CB  ARG 2  41     -12.930 213.967-136.618  1.00 79.57           C  
ATOM   2960  CG  ARG 2  41     -12.623 214.707-137.910  1.00 79.57           C  
ATOM   2961  CD  ARG 2  41     -13.728 214.496-138.940  1.00 79.57           C  
ATOM   2962  NE  ARG 2  41     -14.801 215.478-138.797  1.00 79.57           N  
ATOM   2963  CZ  ARG 2  41     -15.836 215.588-139.625  1.00 79.57           C  
ATOM   2964  NH1 ARG 2  41     -15.947 214.776-140.666  1.00 79.57           N1+
ATOM   2965  NH2 ARG 2  41     -16.762 216.514-139.411  1.00 79.57           N  
ATOM   2966  N   LEU 2  42     -12.606 212.674-133.881  1.00 73.32           N  
ATOM   2967  CA  LEU 2  42     -13.125 211.957-132.722  1.00 73.32           C  
ATOM   2968  C   LEU 2  42     -12.353 210.653-132.554  1.00 73.32           C  
ATOM   2969  O   LEU 2  42     -12.304 209.836-133.473  1.00 73.32           O  
ATOM   2970  CB  LEU 2  42     -14.610 211.639-132.902  1.00 73.32           C  
ATOM   2971  CG  LEU 2  42     -15.336 211.270-131.604  1.00 73.32           C  
ATOM   2972  CD1 LEU 2  42     -15.369 212.479-130.682  1.00 73.32           C  
ATOM   2973  CD2 LEU 2  42     -16.747 210.802-131.910  1.00 73.32           C  
ATOM   2974  N   THR 2  43     -11.754 210.459-131.383  1.00 94.53           N  
ATOM   2975  CA  THR 2  43     -10.984 209.248-131.122  1.00 94.53           C  
ATOM   2976  C   THR 2  43     -11.044 208.804-129.661  1.00 94.53           C  
ATOM   2977  O   THR 2  43     -10.242 209.242-128.841  1.00 94.53           O  
ATOM   2978  CB  THR 2  43      -9.506 209.440-131.511  1.00 94.53           C  
ATOM   2979  CG2 THR 2  43      -9.369 209.644-133.012  1.00 94.53           C  
ATOM   2980  OG1 THR 2  43      -8.983 210.587-130.832  1.00 94.53           O  
ATOM   2981  N   VAL 2  44     -12.000 207.931-129.352  1.00 38.55           N  
ATOM   2982  CA  VAL 2  44     -12.190 207.390-128.006  1.00 38.55           C  
ATOM   2983  C   VAL 2  44     -13.448 206.531-127.996  1.00 38.55           C  
ATOM   2984  O   VAL 2  44     -14.552 207.044-127.818  1.00 38.55           O  
ATOM   2985  CB  VAL 2  44     -12.377 208.499-126.944  1.00 38.55           C  
ATOM   2986  CG1 VAL 2  44     -11.054 208.836-126.283  1.00 38.55           C  
ATOM   2987  CG2 VAL 2  44     -12.979 209.730-127.592  1.00 38.55           C  
ATOM   2988  N   SER 2  45     -13.280 205.226-128.187  1.00 43.07           N  
ATOM   2989  CA  SER 2  45     -14.407 204.299-128.202  1.00 43.07           C  
ATOM   2990  C   SER 2  45     -13.886 202.870-128.207  1.00 43.07           C  
ATOM   2991  O   SER 2  45     -12.777 202.604-127.744  1.00 43.07           O  
ATOM   2992  CB  SER 2  45     -15.273 204.528-129.446  1.00 43.07           C  
ATOM   2993  OG  SER 2  45     -16.184 205.597-129.256  1.00 43.07           O  
ATOM   2994  N   LYS 2  46     -14.692 201.953-128.730  1.00111.94           N  
ATOM   2995  CA  LYS 2  46     -14.301 200.555-128.805  1.00111.94           C  
ATOM   2996  C   LYS 2  46     -13.389 200.346-130.010  1.00111.94           C  
ATOM   2997  O   LYS 2  46     -13.410 201.208-130.913  1.00111.94           O  
ATOM   2998  CB  LYS 2  46     -15.548 199.676-128.925  1.00111.94           C  
ATOM   2999  CG  LYS 2  46     -16.749 200.220-128.167  1.00111.94           C  
ATOM   3000  CD  LYS 2  46     -17.854 200.686-129.100  1.00111.94           C  
ATOM   3001  CE  LYS 2  46     -17.446 201.893-129.927  1.00111.94           C  
ATOM   3002  NZ  LYS 2  46     -16.601 201.532-131.093  1.00111.94           N1+
ATOM   3003  OXT LYS 2  46     -12.663 199.330-130.036  1.00111.94           O1-
TER    3004      LYS 2  46 
HETATM 3005  O   HOH 2 555     -11.591 184.437-120.592  0.50  5.00           O  
HETATM 3006  O   HOH 2 556     -11.788 186.999-122.026  0.50  5.00           O  
ATOM   3007  N   PRO 3   1      34.075 228.975-130.064  1.00 66.63           N  
ATOM   3008  CA  PRO 3   1      35.522 229.213-129.853  1.00 66.63           C  
ATOM   3009  C   PRO 3   1      36.344 227.924-129.892  1.00 66.63           C  
ATOM   3010  O   PRO 3   1      35.874 226.895-130.380  1.00 66.63           O  
ATOM   3011  CB  PRO 3   1      35.662 229.891-128.497  1.00 66.63           C  
ATOM   3012  CG  PRO 3   1      34.306 230.573-128.359  1.00 66.63           C  
ATOM   3013  CD  PRO 3   1      33.302 229.580-128.963  1.00 66.63           C  
ATOM   3014  N   LYS 3   2      37.571 227.991-129.375  1.00 44.37           N  
ATOM   3015  CA  LYS 3   2      38.473 226.839-129.329  1.00 44.37           C  
ATOM   3016  C   LYS 3   2      38.989 226.578-127.937  1.00 44.37           C  
ATOM   3017  O   LYS 3   2      39.315 227.497-127.189  1.00 44.37           O  
ATOM   3018  CB  LYS 3   2      39.711 227.048-130.194  1.00 44.37           C  
ATOM   3019  CG  LYS 3   2      40.186 225.831-130.910  1.00 44.37           C  
ATOM   3020  CD  LYS 3   2      41.199 226.189-131.949  1.00 44.37           C  
ATOM   3021  CE  LYS 3   2      40.469 226.714-133.134  1.00 44.37           C  
ATOM   3022  NZ  LYS 3   2      40.082 228.105-132.847  1.00 44.37           N1+
ATOM   3023  N   ILE 3   3      39.088 225.292-127.625  1.00 41.67           N  
ATOM   3024  CA  ILE 3   3      39.601 224.858-126.346  1.00 41.67           C  
ATOM   3025  C   ILE 3   3      41.099 224.649-126.486  1.00 41.67           C  
ATOM   3026  O   ILE 3   3      41.550 223.700-127.128  1.00 41.67           O  
ATOM   3027  CB  ILE 3   3      38.945 223.544-125.883  1.00 41.67           C  
ATOM   3028  CG1 ILE 3   3      37.452 223.775-125.631  1.00 41.67           C  
ATOM   3029  CG2 ILE 3   3      39.628 223.042-124.612  1.00 41.67           C  
ATOM   3030  CD1 ILE 3   3      37.161 224.672-124.444  1.00 41.67           C  
ATOM   3031  N   LYS 3   4      41.870 225.571-125.919  1.00 47.34           N  
ATOM   3032  CA  LYS 3   4      43.317 225.444-125.939  1.00 47.34           C  
ATOM   3033  C   LYS 3   4      43.486 224.439-124.818  1.00 47.34           C  
ATOM   3034  O   LYS 3   4      43.084 224.710-123.687  1.00 47.34           O  
ATOM   3035  CB  LYS 3   4      43.998 226.757-125.537  1.00 47.34           C  
ATOM   3036  CG  LYS 3   4      44.242 227.748-126.667  1.00 47.34           C  
ATOM   3037  CD  LYS 3   4      45.208 227.211-127.707  1.00 47.34           C  
ATOM   3038  CE  LYS 3   4      44.923 227.814-129.074  1.00 47.34           C  
ATOM   3039  NZ  LYS 3   4      45.789 227.224-130.131  1.00 47.34           N1+
ATOM   3040  N   THR 3   5      44.042 223.271-125.118  1.00 17.00           N  
ATOM   3041  CA  THR 3   5      44.194 222.268-124.078  1.00 17.00           C  
ATOM   3042  C   THR 3   5      45.067 222.830-122.968  1.00 17.00           C  
ATOM   3043  O   THR 3   5      46.282 222.967-123.118  1.00 17.00           O  
ATOM   3044  CB  THR 3   5      44.814 220.963-124.614  1.00 17.00           C  
ATOM   3045  CG2 THR 3   5      46.028 221.254-125.439  1.00 17.00           C  
ATOM   3046  OG1 THR 3   5      45.201 220.133-123.513  1.00 17.00           O  
ATOM   3047  N   VAL 3   6      44.429 223.187-121.861  1.00 52.22           N  
ATOM   3048  CA  VAL 3   6      45.142 223.741-120.724  1.00 52.22           C  
ATOM   3049  C   VAL 3   6      46.146 222.728-120.208  1.00 52.22           C  
ATOM   3050  O   VAL 3   6      47.032 223.063-119.423  1.00 52.22           O  
ATOM   3051  CB  VAL 3   6      44.176 224.099-119.585  1.00 52.22           C  
ATOM   3052  CG1 VAL 3   6      43.416 225.367-119.929  1.00 52.22           C  
ATOM   3053  CG2 VAL 3   6      43.215 222.950-119.345  1.00 52.22           C  
ATOM   3054  N   ARG 3   7      46.004 221.486-120.656  1.00 78.25           N  
ATOM   3055  CA  ARG 3   7      46.906 220.435-120.220  1.00 78.25           C  
ATOM   3056  C   ARG 3   7      48.158 220.396-121.073  1.00 78.25           C  
ATOM   3057  O   ARG 3   7      49.155 219.792-120.685  1.00 78.25           O  
ATOM   3058  CB  ARG 3   7      46.226 219.069-120.263  1.00 78.25           C  
ATOM   3059  CG  ARG 3   7      46.825 218.099-119.270  1.00 78.25           C  
ATOM   3060  CD  ARG 3   7      46.712 218.656-117.857  1.00 78.25           C  
ATOM   3061  NE  ARG 3   7      47.911 218.414-117.061  1.00 78.25           N  
ATOM   3062  CZ  ARG 3   7      49.080 219.016-117.247  1.00 78.25           C  
ATOM   3063  NH1 ARG 3   7      49.224 219.913-118.204  1.00 78.25           N1+
ATOM   3064  NH2 ARG 3   7      50.109 218.709-116.474  1.00 78.25           N  
ATOM   3065  N   GLY 3   8      48.102 221.029-122.240  1.00 25.01           N  
ATOM   3066  CA  GLY 3   8      49.266 221.055-123.102  1.00 25.01           C  
ATOM   3067  C   GLY 3   8      50.029 222.325-122.792  1.00 25.01           C  
ATOM   3068  O   GLY 3   8      51.255 222.375-122.889  1.00 25.01           O  
ATOM   3069  N   ALA 3   9      49.284 223.352-122.397  1.00  7.63           N  
ATOM   3070  CA  ALA 3   9      49.855 224.649-122.059  1.00  7.63           C  
ATOM   3071  C   ALA 3   9      50.613 224.605-120.737  1.00  7.63           C  
ATOM   3072  O   ALA 3   9      51.676 225.208-120.598  1.00  7.63           O  
ATOM   3073  CB  ALA 3   9      48.749 225.696-121.985  1.00  7.63           C  
ATOM   3074  N   ALA 3  10      50.055 223.888-119.769  1.00 34.47           N  
ATOM   3075  CA  ALA 3  10      50.660 223.766-118.450  1.00 34.47           C  
ATOM   3076  C   ALA 3  10      52.067 223.197-118.494  1.00 34.47           C  
ATOM   3077  O   ALA 3  10      53.053 223.931-118.450  1.00 34.47           O  
ATOM   3078  CB  ALA 3  10      49.793 222.889-117.577  1.00 34.47           C  
ATOM   3079  N   LYS 3  11      52.145 221.878-118.580  1.00 74.44           N  
ATOM   3080  CA  LYS 3  11      53.413 221.180-118.590  1.00 74.44           C  
ATOM   3081  C   LYS 3  11      54.304 221.425-119.790  1.00 74.44           C  
ATOM   3082  O   LYS 3  11      54.134 220.807-120.843  1.00 74.44           O  
ATOM   3083  CB  LYS 3  11      53.159 219.699-118.468  1.00 74.44           C  
ATOM   3084  CG  LYS 3  11      52.167 219.208-119.457  1.00 74.44           C  
ATOM   3085  CD  LYS 3  11      52.013 217.776-119.204  1.00 74.44           C  
ATOM   3086  CE  LYS 3  11      51.193 217.117-120.216  1.00 74.44           C  
ATOM   3087  NZ  LYS 3  11      52.132 217.263-121.301  1.00 74.44           N1+
ATOM   3088  N   ARG 3  12      55.272 222.315-119.623  1.00108.22           N  
ATOM   3089  CA  ARG 3  12      56.178 222.609-120.713  1.00108.22           C  
ATOM   3090  C   ARG 3  12      55.387 223.305-121.809  1.00108.22           C  
ATOM   3091  O   ARG 3  12      54.154 223.303-121.810  1.00108.22           O  
ATOM   3092  CB  ARG 3  12      56.748 221.312-121.280  1.00108.22           C  
ATOM   3093  CG  ARG 3  12      57.750 220.595-120.404  1.00108.22           C  
ATOM   3094  CD  ARG 3  12      57.765 219.118-120.766  1.00108.22           C  
ATOM   3095  NE  ARG 3  12      57.719 218.912-122.212  1.00108.22           N  
ATOM   3096  CZ  ARG 3  12      58.094 217.795-122.828  1.00108.22           C  
ATOM   3097  NH1 ARG 3  12      58.551 216.769-122.127  1.00108.22           N1+
ATOM   3098  NH2 ARG 3  12      58.002 217.701-124.147  1.00108.22           N  
ATOM   3099  N   PHE 3  13      56.118 223.885-122.749  1.00 12.90           N  
ATOM   3100  CA  PHE 3  13      55.533 224.575-123.879  1.00 12.90           C  
ATOM   3101  C   PHE 3  13      55.179 226.029-123.649  1.00 12.90           C  
ATOM   3102  O   PHE 3  13      54.514 226.396-122.680  1.00 12.90           O  
ATOM   3103  CB  PHE 3  13      54.315 223.802-124.385  1.00 12.90           C  
ATOM   3104  CG  PHE 3  13      54.649 222.420-124.850  1.00 12.90           C  
ATOM   3105  CD1 PHE 3  13      53.982 221.315-124.334  1.00 12.90           C  
ATOM   3106  CD2 PHE 3  13      55.685 222.220-125.751  1.00 12.90           C  
ATOM   3107  CE1 PHE 3  13      54.349 220.028-124.710  1.00 12.90           C  
ATOM   3108  CE2 PHE 3  13      56.058 220.942-126.131  1.00 12.90           C  
ATOM   3109  CZ  PHE 3  13      55.390 219.846-125.610  1.00 12.90           C  
ATOM   3110  N   LYS 3  14      55.664 226.840-124.578  1.00 62.39           N  
ATOM   3111  CA  LYS 3  14      55.464 228.275-124.600  1.00 62.39           C  
ATOM   3112  C   LYS 3  14      56.129 228.744-125.871  1.00 62.39           C  
ATOM   3113  O   LYS 3  14      57.150 228.190-126.281  1.00 62.39           O  
ATOM   3114  CB  LYS 3  14      56.140 228.955-123.408  1.00 62.39           C  
ATOM   3115  CG  LYS 3  14      56.090 230.465-123.433  1.00 62.39           C  
ATOM   3116  CD  LYS 3  14      56.934 231.054-122.317  1.00 62.39           C  
ATOM   3117  CE  LYS 3  14      56.777 232.556-122.263  1.00 62.39           C  
ATOM   3118  NZ  LYS 3  14      55.358 232.914-122.001  1.00 62.39           N1+
ATOM   3119  N   LYS 3  15      55.554 229.755-126.504  1.00 33.69           N  
ATOM   3120  CA  LYS 3  15      56.152 230.267-127.720  1.00 33.69           C  
ATOM   3121  C   LYS 3  15      57.527 230.792-127.355  1.00 33.69           C  
ATOM   3122  O   LYS 3  15      57.727 231.308-126.256  1.00 33.69           O  
ATOM   3123  CB  LYS 3  15      55.308 231.396-128.307  1.00 33.69           C  
ATOM   3124  CG  LYS 3  15      54.272 230.908-129.303  1.00 33.69           C  
ATOM   3125  CD  LYS 3  15      54.821 230.892-130.712  1.00 33.69           C  
ATOM   3126  CE  LYS 3  15      53.749 230.483-131.704  1.00 33.69           C  
ATOM   3127  NZ  LYS 3  15      54.318 230.251-133.058  1.00 33.69           N1+
ATOM   3128  N   THR 3  16      58.477 230.636-128.267  1.00 61.86           N  
ATOM   3129  CA  THR 3  16      59.831 231.115-128.038  1.00 61.86           C  
ATOM   3130  C   THR 3  16      60.013 232.384-128.853  1.00 61.86           C  
ATOM   3131  O   THR 3  16      59.044 233.091-129.133  1.00 61.86           O  
ATOM   3132  CB  THR 3  16      60.883 230.080-128.483  1.00 61.86           C  
ATOM   3133  CG2 THR 3  16      60.493 228.686-128.015  1.00 61.86           C  
ATOM   3134  OG1 THR 3  16      60.992 230.092-129.911  1.00 61.86           O  
ATOM   3135  N   GLY 3  17      61.253 232.670-129.232  1.00 51.94           N  
ATOM   3136  CA  GLY 3  17      61.522 233.856-130.021  1.00 51.94           C  
ATOM   3137  C   GLY 3  17      61.160 233.661-131.482  1.00 51.94           C  
ATOM   3138  O   GLY 3  17      60.790 234.616-132.166  1.00 51.94           O  
ATOM   3139  N   LYS 3  18      61.265 232.422-131.959  1.00 70.35           N  
ATOM   3140  CA  LYS 3  18      60.950 232.092-133.350  1.00 70.35           C  
ATOM   3141  C   LYS 3  18      59.572 231.472-133.506  1.00 70.35           C  
ATOM   3142  O   LYS 3  18      59.020 231.440-134.604  1.00 70.35           O  
ATOM   3143  CB  LYS 3  18      61.978 231.111-133.935  1.00 70.35           C  
ATOM   3144  CG  LYS 3  18      63.443 231.531-133.857  1.00 70.35           C  
ATOM   3145  CD  LYS 3  18      63.667 232.975-134.254  1.00 70.35           C  
ATOM   3146  CE  LYS 3  18      65.094 233.413-133.990  1.00 70.35           C  
ATOM   3147  NZ  LYS 3  18      66.051 232.666-134.844  1.00 70.35           N1+
ATOM   3148  N   GLY 3  19      59.027 230.969-132.406  1.00 42.90           N  
ATOM   3149  CA  GLY 3  19      57.725 230.333-132.451  1.00 42.90           C  
ATOM   3150  C   GLY 3  19      57.887 228.851-132.187  1.00 42.90           C  
ATOM   3151  O   GLY 3  19      57.007 228.050-132.504  1.00 42.90           O  
ATOM   3152  N   GLY 3  20      59.030 228.487-131.612  1.00 23.57           N  
ATOM   3153  CA  GLY 3  20      59.283 227.098-131.285  1.00 23.57           C  
ATOM   3154  C   GLY 3  20      58.666 226.843-129.928  1.00 23.57           C  
ATOM   3155  O   GLY 3  20      57.894 227.667-129.440  1.00 23.57           O  
ATOM   3156  N   PHE 3  21      58.996 225.720-129.304  1.00 13.75           N  
ATOM   3157  CA  PHE 3  21      58.418 225.424-128.003  1.00 13.75           C  
ATOM   3158  C   PHE 3  21      59.408 224.749-127.064  1.00 13.75           C  
ATOM   3159  O   PHE 3  21      59.914 223.662-127.348  1.00 13.75           O  
ATOM   3160  CB  PHE 3  21      57.162 224.564-128.173  1.00 13.75           C  
ATOM   3161  CG  PHE 3  21      55.973 225.332-128.695  1.00 13.75           C  
ATOM   3162  CD1 PHE 3  21      55.473 225.091-129.973  1.00 13.75           C  
ATOM   3163  CD2 PHE 3  21      55.377 226.326-127.925  1.00 13.75           C  
ATOM   3164  CE1 PHE 3  21      54.398 225.828-130.474  1.00 13.75           C  
ATOM   3165  CE2 PHE 3  21      54.303 227.069-128.416  1.00 13.75           C  
ATOM   3166  CZ  PHE 3  21      53.814 226.820-129.694  1.00 13.75           C  
ATOM   3167  N   LYS 3  22      59.687 225.414-125.945  1.00 41.09           N  
ATOM   3168  CA  LYS 3  22      60.618 224.892-124.951  1.00 41.09           C  
ATOM   3169  C   LYS 3  22      59.886 223.977-123.983  1.00 41.09           C  
ATOM   3170  O   LYS 3  22      58.702 224.162-123.710  1.00 41.09           O  
ATOM   3171  CB  LYS 3  22      61.258 226.026-124.151  1.00 41.09           C  
ATOM   3172  CG  LYS 3  22      60.257 226.942-123.454  1.00 41.09           C  
ATOM   3173  CD  LYS 3  22      60.957 228.041-122.670  1.00 41.09           C  
ATOM   3174  CE  LYS 3  22      59.961 229.045-122.105  1.00 41.09           C  
ATOM   3175  NZ  LYS 3  22      60.531 229.799-120.952  1.00 41.09           N1+
ATOM   3176  N   HIS 3  23      60.604 222.996-123.454  1.00 16.32           N  
ATOM   3177  CA  HIS 3  23      60.004 222.067-122.514  1.00 16.32           C  
ATOM   3178  C   HIS 3  23      61.050 221.521-121.560  1.00 16.32           C  
ATOM   3179  O   HIS 3  23      62.248 221.628-121.818  1.00 16.32           O  
ATOM   3180  CB  HIS 3  23      59.325 220.918-123.273  1.00 16.32           C  
ATOM   3181  CG  HIS 3  23      60.274 220.000-123.976  1.00 16.32           C  
ATOM   3182  CD2 HIS 3  23      60.685 219.961-125.267  1.00 16.32           C  
ATOM   3183  ND1 HIS 3  23      60.895 218.944-123.346  1.00 16.32           N  
ATOM   3184  CE1 HIS 3  23      61.644 218.292-124.217  1.00 16.32           C  
ATOM   3185  NE2 HIS 3  23      61.534 218.891-125.390  1.00 16.32           N  
ATOM   3186  N   LYS 3  24      60.595 220.956-120.446  1.00 32.05           N  
ATOM   3187  CA  LYS 3  24      61.526 220.393-119.494  1.00 32.05           C  
ATOM   3188  C   LYS 3  24      61.994 219.108-120.121  1.00 32.05           C  
ATOM   3189  O   LYS 3  24      61.254 218.488-120.883  1.00 32.05           O  
ATOM   3190  CB  LYS 3  24      60.844 220.060-118.162  1.00 32.05           C  
ATOM   3191  CG  LYS 3  24      60.896 221.153-117.123  1.00 32.05           C  
ATOM   3192  CD  LYS 3  24      61.937 220.847-116.045  1.00 32.05           C  
ATOM   3193  CE  LYS 3  24      61.539 219.679-115.136  1.00 32.05           C  
ATOM   3194  NZ  LYS 3  24      61.650 218.362-115.826  1.00 32.05           N1+
ATOM   3195  N   HIS 3  25      63.230 218.713-119.835  1.00 41.39           N  
ATOM   3196  CA  HIS 3  25      63.714 217.452-120.351  1.00 41.39           C  
ATOM   3197  C   HIS 3  25      63.094 216.516-119.305  1.00 41.39           C  
ATOM   3198  O   HIS 3  25      63.820 215.892-118.536  1.00 41.39           O  
ATOM   3199  CB  HIS 3  25      65.247 217.409-120.300  1.00 41.39           C  
ATOM   3200  CG  HIS 3  25      65.921 217.914-121.539  1.00 41.39           C  
ATOM   3201  CD2 HIS 3  25      65.999 217.383-122.784  1.00 41.39           C  
ATOM   3202  ND1 HIS 3  25      66.667 219.072-121.570  1.00 41.39           N  
ATOM   3203  CE1 HIS 3  25      67.177 219.233-122.781  1.00 41.39           C  
ATOM   3204  NE2 HIS 3  25      66.784 218.221-123.535  1.00 41.39           N  
ATOM   3205  N   ALA 3  26      61.789 216.362-119.292  1.00 38.93           N  
ATOM   3206  CA  ALA 3  26      61.129 215.503-118.308  1.00 38.93           C  
ATOM   3207  C   ALA 3  26      61.676 214.178-118.699  1.00 38.93           C  
ATOM   3208  O   ALA 3  26      61.289 213.645-119.738  1.00 38.93           O  
ATOM   3209  CB  ALA 3  26      59.622 215.491-118.461  1.00 38.93           C  
ATOM   3210  N   ASN 3  27      62.542 213.612-117.872  1.00 37.10           N  
ATOM   3211  CA  ASN 3  27      63.149 212.386-118.307  1.00 37.10           C  
ATOM   3212  C   ASN 3  27      63.667 211.608-117.114  1.00 37.10           C  
ATOM   3213  O   ASN 3  27      63.822 210.387-117.166  1.00 37.10           O  
ATOM   3214  CB  ASN 3  27      64.292 212.809-119.202  1.00 37.10           C  
ATOM   3215  CG  ASN 3  27      65.374 211.824-119.276  1.00 37.10           C  
ATOM   3216  ND2 ASN 3  27      66.561 212.317-119.103  1.00 37.10           N  
ATOM   3217  OD1 ASN 3  27      65.168 210.634-119.512  1.00 37.10           O  
ATOM   3218  N   LEU 3  28      63.941 212.340-116.036  1.00 74.97           N  
ATOM   3219  CA  LEU 3  28      64.427 211.734-114.810  1.00 74.97           C  
ATOM   3220  C   LEU 3  28      63.739 212.395-113.641  1.00 74.97           C  
ATOM   3221  O   LEU 3  28      63.497 213.600-113.637  1.00 74.97           O  
ATOM   3222  CB  LEU 3  28      65.946 211.874-114.656  1.00 74.97           C  
ATOM   3223  CG  LEU 3  28      66.698 210.540-114.755  1.00 74.97           C  
ATOM   3224  CD1 LEU 3  28      68.183 210.804-114.569  1.00 74.97           C  
ATOM   3225  CD2 LEU 3  28      66.220 209.557-113.681  1.00 74.97           C  
ATOM   3226  N   ARG 3  29      63.418 211.573-112.656  1.00 58.70           N  
ATOM   3227  CA  ARG 3  29      62.742 212.007-111.451  1.00 58.70           C  
ATOM   3228  C   ARG 3  29      62.437 210.740-110.679  1.00 58.70           C  
ATOM   3229  O   ARG 3  29      63.072 209.706-110.887  1.00 58.70           O  
ATOM   3230  CB  ARG 3  29      61.425 212.718-111.792  1.00 58.70           C  
ATOM   3231  CG  ARG 3  29      61.340 214.181-111.391  1.00 58.70           C  
ATOM   3232  CD  ARG 3  29      61.281 214.333-109.877  1.00 58.70           C  
ATOM   3233  NE  ARG 3  29      61.499 215.716-109.458  1.00 58.70           N  
ATOM   3234  CZ  ARG 3  29      60.828 216.331-108.488  1.00 58.70           C  
ATOM   3235  NH1 ARG 3  29      59.881 215.695-107.811  1.00 58.70           N1+
ATOM   3236  NH2 ARG 3  29      61.102 217.596-108.203  1.00 58.70           N  
ATOM   3237  N   HIS 3  30      61.447 210.836-109.801  1.00 93.29           N  
ATOM   3238  CA  HIS 3  30      61.029 209.706-108.996  1.00 93.29           C  
ATOM   3239  C   HIS 3  30      62.195 209.001-108.338  1.00 93.29           C  
ATOM   3240  O   HIS 3  30      62.629 209.351-107.239  1.00 93.29           O  
ATOM   3241  CB  HIS 3  30      60.277 208.676-109.842  1.00 93.29           C  
ATOM   3242  CG  HIS 3  30      59.053 209.209-110.508  1.00 93.29           C  
ATOM   3243  CD2 HIS 3  30      58.234 210.234-110.170  1.00 93.29           C  
ATOM   3244  ND1 HIS 3  30      58.532 208.665-111.661  1.00 93.29           N  
ATOM   3245  CE1 HIS 3  30      57.443 209.331-112.005  1.00 93.29           C  
ATOM   3246  NE2 HIS 3  30      57.243 210.288-111.116  1.00 93.29           N  
ATOM   3247  N   ILE 3  31      62.706 208.006-109.050  1.00 86.21           N  
ATOM   3248  CA  ILE 3  31      63.784 207.189-108.540  1.00 86.21           C  
ATOM   3249  C   ILE 3  31      64.904 206.931-109.546  1.00 86.21           C  
ATOM   3250  O   ILE 3  31      64.977 207.572-110.594  1.00 86.21           O  
ATOM   3251  CB  ILE 3  31      63.206 205.859-108.076  1.00 86.21           C  
ATOM   3252  CG1 ILE 3  31      62.744 205.044-109.284  1.00 86.21           C  
ATOM   3253  CG2 ILE 3  31      61.973 206.118-107.210  1.00 86.21           C  
ATOM   3254  CD1 ILE 3  31      62.259 203.648-108.943  1.00 86.21           C  
ATOM   3255  N   LEU 3  32      65.758 205.968-109.209  1.00149.40           N  
ATOM   3256  CA  LEU 3  32      66.909 205.571-110.012  1.00149.40           C  
ATOM   3257  C   LEU 3  32      67.806 206.758-110.286  1.00149.40           C  
ATOM   3258  O   LEU 3  32      67.488 207.890-109.918  1.00149.40           O  
ATOM   3259  CB  LEU 3  32      66.490 204.911-111.332  1.00149.40           C  
ATOM   3260  CG  LEU 3  32      67.119 203.544-111.635  1.00149.40           C  
ATOM   3261  CD1 LEU 3  32      68.626 203.708-111.827  1.00149.40           C  
ATOM   3262  CD2 LEU 3  32      66.847 202.569-110.491  1.00149.40           C  
ATOM   3263  N   THR 3  33      68.930 206.488-110.937  1.00109.07           N  
ATOM   3264  CA  THR 3  33      69.901 207.525-111.233  1.00109.07           C  
ATOM   3265  C   THR 3  33      70.416 208.084-109.917  1.00109.07           C  
ATOM   3266  O   THR 3  33      69.754 208.886-109.260  1.00109.07           O  
ATOM   3267  CB  THR 3  33      69.288 208.673-112.047  1.00109.07           C  
ATOM   3268  CG2 THR 3  33      70.340 209.741-112.310  1.00109.07           C  
ATOM   3269  OG1 THR 3  33      68.789 208.170-113.290  1.00109.07           O  
ATOM   3270  N   LYS 3  34      71.604 207.657-109.527  1.00 55.35           N  
ATOM   3271  CA  LYS 3  34      72.180 208.115-108.281  1.00 55.35           C  
ATOM   3272  C   LYS 3  34      73.547 208.687-108.578  1.00 55.35           C  
ATOM   3273  O   LYS 3  34      73.827 209.846-108.286  1.00 55.35           O  
ATOM   3274  CB  LYS 3  34      72.278 206.939-107.327  1.00 55.35           C  
ATOM   3275  CG  LYS 3  34      71.324 205.841-107.707  1.00 55.35           C  
ATOM   3276  CD  LYS 3  34      69.917 206.323-107.535  1.00 55.35           C  
ATOM   3277  CE  LYS 3  34      69.751 206.913-106.193  1.00 55.35           C  
ATOM   3278  NZ  LYS 3  34      69.530 208.393-106.230  1.00 55.35           N1+
ATOM   3279  N   LYS 3  35      74.393 207.863-109.178  1.00126.16           N  
ATOM   3280  CA  LYS 3  35      75.730 208.297-109.535  1.00126.16           C  
ATOM   3281  C   LYS 3  35      75.834 208.614-111.021  1.00126.16           C  
ATOM   3282  O   LYS 3  35      76.888 208.429-111.630  1.00126.16           O  
ATOM   3283  CB  LYS 3  35      76.764 207.235-109.129  1.00126.16           C  
ATOM   3284  CG  LYS 3  35      76.336 205.801-109.384  1.00126.16           C  
ATOM   3285  CD  LYS 3  35      76.844 205.293-110.716  1.00126.16           C  
ATOM   3286  CE  LYS 3  35      76.644 203.799-110.831  1.00126.16           C  
ATOM   3287  NZ  LYS 3  35      77.213 203.295-112.106  1.00126.16           N1+
ATOM   3288  N   ALA 3  36      74.735 209.081-111.612  1.00 58.23           N  
ATOM   3289  CA  ALA 3  36      74.751 209.428-113.028  1.00 58.23           C  
ATOM   3290  C   ALA 3  36      75.293 210.839-113.085  1.00 58.23           C  
ATOM   3291  O   ALA 3  36      76.354 211.090-113.654  1.00 58.23           O  
ATOM   3292  CB  ALA 3  36      73.349 209.390-113.619  1.00 58.23           C  
ATOM   3293  N   THR 3  37      74.546 211.752-112.471  1.00 34.86           N  
ATOM   3294  CA  THR 3  37      74.923 213.153-112.414  1.00 34.86           C  
ATOM   3295  C   THR 3  37      75.051 213.787-113.794  1.00 34.86           C  
ATOM   3296  O   THR 3  37      74.228 214.608-114.189  1.00 34.86           O  
ATOM   3297  CB  THR 3  37      76.258 213.327-111.678  1.00 34.86           C  
ATOM   3298  CG2 THR 3  37      76.520 214.783-111.418  1.00 34.86           C  
ATOM   3299  OG1 THR 3  37      76.227 212.607-110.439  1.00 34.86           O  
ATOM   3300  N   LYS 3  38      76.094 213.390-114.515  1.00118.34           N  
ATOM   3301  CA  LYS 3  38      76.389 213.913-115.844  1.00118.34           C  
ATOM   3302  C   LYS 3  38      75.197 214.037-116.775  1.00118.34           C  
ATOM   3303  O   LYS 3  38      75.207 214.846-117.700  1.00118.34           O  
ATOM   3304  CB  LYS 3  38      77.463 213.050-116.489  1.00118.34           C  
ATOM   3305  CG  LYS 3  38      78.828 213.456-116.016  1.00118.34           C  
ATOM   3306  CD  LYS 3  38      79.161 212.954-114.643  1.00118.34           C  
ATOM   3307  CE  LYS 3  38      80.459 213.587-114.222  1.00118.34           C  
ATOM   3308  NZ  LYS 3  38      80.951 212.968-112.955  1.00118.34           N1+
ATOM   3309  N   ARG 3  39      74.176 213.223-116.547  1.00 71.85           N  
ATOM   3310  CA  ARG 3  39      72.984 213.276-117.377  1.00 71.85           C  
ATOM   3311  C   ARG 3  39      72.055 214.344-116.830  1.00 71.85           C  
ATOM   3312  O   ARG 3  39      71.590 215.217-117.558  1.00 71.85           O  
ATOM   3313  CB  ARG 3  39      72.275 211.929-117.356  1.00 71.85           C  
ATOM   3314  CG  ARG 3  39      72.985 210.877-118.161  1.00 71.85           C  
ATOM   3315  CD  ARG 3  39      73.180 211.361-119.578  1.00 71.85           C  
ATOM   3316  NE  ARG 3  39      74.475 210.957-120.104  1.00 71.85           N  
ATOM   3317  CZ  ARG 3  39      75.013 211.422-121.223  1.00 71.85           C  
ATOM   3318  NH1 ARG 3  39      74.368 212.316-121.961  1.00 71.85           N1+
ATOM   3319  NH2 ARG 3  39      76.207 210.992-121.594  1.00 71.85           N  
ATOM   3320  N   LYS 3  40      71.796 214.264-115.533  1.00 16.44           N  
ATOM   3321  CA  LYS 3  40      70.921 215.214-114.876  1.00 16.44           C  
ATOM   3322  C   LYS 3  40      71.461 216.634-114.964  1.00 16.44           C  
ATOM   3323  O   LYS 3  40      70.689 217.587-115.034  1.00 16.44           O  
ATOM   3324  CB  LYS 3  40      70.717 214.795-113.425  1.00 16.44           C  
ATOM   3325  CG  LYS 3  40      70.585 213.288-113.256  1.00 16.44           C  
ATOM   3326  CD  LYS 3  40      71.483 212.801-112.147  1.00 16.44           C  
ATOM   3327  CE  LYS 3  40      70.909 213.150-110.793  1.00 16.44           C  
ATOM   3328  NZ  LYS 3  40      71.425 212.207-109.769  1.00 16.44           N1+
ATOM   3329  N   ARG 3  41      72.780 216.788-114.973  1.00 33.83           N  
ATOM   3330  CA  ARG 3  41      73.349 218.124-115.076  1.00 33.83           C  
ATOM   3331  C   ARG 3  41      72.948 218.734-116.421  1.00 33.83           C  
ATOM   3332  O   ARG 3  41      73.018 219.948-116.605  1.00 33.83           O  
ATOM   3333  CB  ARG 3  41      74.879 218.085-114.951  1.00 33.83           C  
ATOM   3334  CG  ARG 3  41      75.558 219.436-115.045  1.00 33.83           C  
ATOM   3335  CD  ARG 3  41      77.031 219.366-114.674  1.00 33.83           C  
ATOM   3336  NE  ARG 3  41      77.677 218.153-115.167  1.00 33.83           N  
ATOM   3337  CZ  ARG 3  41      77.880 217.894-116.453  1.00 33.83           C  
ATOM   3338  NH1 ARG 3  41      77.485 218.762-117.371  1.00 33.83           N1+
ATOM   3339  NH2 ARG 3  41      78.481 216.773-116.823  1.00 33.83           N  
ATOM   3340  N   HIS 3  42      72.525 217.888-117.358  1.00 53.77           N  
ATOM   3341  CA  HIS 3  42      72.114 218.374-118.665  1.00 53.77           C  
ATOM   3342  C   HIS 3  42      70.637 218.726-118.597  1.00 53.77           C  
ATOM   3343  O   HIS 3  42      69.772 217.980-119.062  1.00 53.77           O  
ATOM   3344  CB  HIS 3  42      72.359 217.321-119.751  1.00 53.77           C  
ATOM   3345  CG  HIS 3  42      73.746 217.348-120.314  1.00 53.77           C  
ATOM   3346  CD2 HIS 3  42      74.586 216.341-120.657  1.00 53.77           C  
ATOM   3347  ND1 HIS 3  42      74.439 218.517-120.546  1.00 53.77           N  
ATOM   3348  CE1 HIS 3  42      75.645 218.229-121.006  1.00 53.77           C  
ATOM   3349  NE2 HIS 3  42      75.758 216.914-121.080  1.00 53.77           N  
ATOM   3350  N   LEU 3  43      70.362 219.871-117.984  1.00 77.43           N  
ATOM   3351  CA  LEU 3  43      69.004 220.358-117.857  1.00 77.43           C  
ATOM   3352  C   LEU 3  43      68.935 221.820-118.265  1.00 77.43           C  
ATOM   3353  O   LEU 3  43      69.849 222.604-118.010  1.00 77.43           O  
ATOM   3354  CB  LEU 3  43      68.479 220.175-116.428  1.00 77.43           C  
ATOM   3355  CG  LEU 3  43      67.522 218.988-116.231  1.00 77.43           C  
ATOM   3356  CD1 LEU 3  43      68.145 217.699-116.736  1.00 77.43           C  
ATOM   3357  CD2 LEU 3  43      67.185 218.856-114.758  1.00 77.43           C  
ATOM   3358  N   ARG 3  44      67.833 222.154-118.923  1.00 85.47           N  
ATOM   3359  CA  ARG 3  44      67.549 223.490-119.426  1.00 85.47           C  
ATOM   3360  C   ARG 3  44      66.358 223.232-120.340  1.00 85.47           C  
ATOM   3361  O   ARG 3  44      66.110 222.090-120.723  1.00 85.47           O  
ATOM   3362  CB  ARG 3  44      68.730 224.008-120.257  1.00 85.47           C  
ATOM   3363  CG  ARG 3  44      69.311 225.343-119.798  1.00 85.47           C  
ATOM   3364  CD  ARG 3  44      70.694 225.595-120.394  1.00 85.47           C  
ATOM   3365  NE  ARG 3  44      70.742 225.296-121.824  1.00 85.47           N  
ATOM   3366  CZ  ARG 3  44      71.755 224.686-122.432  1.00 85.47           C  
ATOM   3367  NH1 ARG 3  44      72.814 224.298-121.736  1.00 85.47           N1+
ATOM   3368  NH2 ARG 3  44      71.711 224.469-123.740  1.00 85.47           N  
ATOM   3369  N   PRO 3  45      65.589 224.270-120.689  1.00 38.85           N  
ATOM   3370  CA  PRO 3  45      64.466 223.952-121.574  1.00 38.85           C  
ATOM   3371  C   PRO 3  45      64.920 223.793-123.023  1.00 38.85           C  
ATOM   3372  O   PRO 3  45      65.366 224.758-123.645  1.00 38.85           O  
ATOM   3373  CB  PRO 3  45      63.537 225.149-121.398  1.00 38.85           C  
ATOM   3374  CG  PRO 3  45      63.857 225.633-120.015  1.00 38.85           C  
ATOM   3375  CD  PRO 3  45      65.356 225.549-120.000  1.00 38.85           C  
ATOM   3376  N   LYS 3  46      64.820 222.579-123.556  1.00 65.06           N  
ATOM   3377  CA  LYS 3  46      65.206 222.340-124.940  1.00 65.06           C  
ATOM   3378  C   LYS 3  46      64.071 222.888-125.795  1.00 65.06           C  
ATOM   3379  O   LYS 3  46      62.929 222.954-125.341  1.00 65.06           O  
ATOM   3380  CB  LYS 3  46      65.389 220.841-125.200  1.00 65.06           C  
ATOM   3381  CG  LYS 3  46      65.504 220.465-126.673  1.00 65.06           C  
ATOM   3382  CD  LYS 3  46      66.628 221.229-127.353  1.00 65.06           C  
ATOM   3383  CE  LYS 3  46      66.840 220.757-128.783  1.00 65.06           C  
ATOM   3384  NZ  LYS 3  46      65.673 221.066-129.655  1.00 65.06           N1+
ATOM   3385  N   ALA 3  47      64.380 223.295-127.021  1.00 42.31           N  
ATOM   3386  CA  ALA 3  47      63.364 223.843-127.911  1.00 42.31           C  
ATOM   3387  C   ALA 3  47      62.405 222.754-128.365  1.00 42.31           C  
ATOM   3388  O   ALA 3  47      62.241 221.741-127.685  1.00 42.31           O  
ATOM   3389  CB  ALA 3  47      64.024 224.494-129.120  1.00 42.31           C  
ATOM   3390  N   MET 3  48      61.769 222.961-129.512  1.00 54.86           N  
ATOM   3391  CA  MET 3  48      60.839 221.969-130.022  1.00 54.86           C  
ATOM   3392  C   MET 3  48      61.356 221.442-131.353  1.00 54.86           C  
ATOM   3393  O   MET 3  48      61.728 222.214-132.235  1.00 54.86           O  
ATOM   3394  CB  MET 3  48      59.445 222.564-130.214  1.00 54.86           C  
ATOM   3395  CG  MET 3  48      58.334 221.660-129.700  1.00 54.86           C  
ATOM   3396  SD  MET 3  48      58.857 220.624-128.319  1.00 54.86           S  
ATOM   3397  CE  MET 3  48      59.469 219.158-129.166  1.00 54.86           C  
ATOM   3398  N   VAL 3  49      61.378 220.122-131.487  1.00 58.67           N  
ATOM   3399  CA  VAL 3  49      61.860 219.470-132.698  1.00 58.67           C  
ATOM   3400  C   VAL 3  49      60.791 219.517-133.792  1.00 58.67           C  
ATOM   3401  O   VAL 3  49      59.883 220.345-133.740  1.00 58.67           O  
ATOM   3402  CB  VAL 3  49      62.237 218.005-132.393  1.00 58.67           C  
ATOM   3403  CG1 VAL 3  49      60.977 217.188-132.195  1.00 58.67           C  
ATOM   3404  CG2 VAL 3  49      63.111 217.436-133.500  1.00 58.67           C  
ATOM   3405  N   SER 3  50      60.904 218.632-134.779  1.00 66.60           N  
ATOM   3406  CA  SER 3  50      59.945 218.573-135.875  1.00 66.60           C  
ATOM   3407  C   SER 3  50      58.574 218.187-135.338  1.00 66.60           C  
ATOM   3408  O   SER 3  50      57.585 218.177-136.072  1.00 66.60           O  
ATOM   3409  CB  SER 3  50      60.392 217.546-136.918  1.00 66.60           C  
ATOM   3410  OG  SER 3  50      60.978 216.412-136.300  1.00 66.60           O  
ATOM   3411  N   LYS 3  51      58.521 217.869-134.051  1.00 76.29           N  
ATOM   3412  CA  LYS 3  51      57.274 217.481-133.405  1.00 76.29           C  
ATOM   3413  C   LYS 3  51      56.337 218.684-133.297  1.00 76.29           C  
ATOM   3414  O   LYS 3  51      55.147 218.532-133.026  1.00 76.29           O  
ATOM   3415  CB  LYS 3  51      57.568 216.927-132.009  1.00 76.29           C  
ATOM   3416  CG  LYS 3  51      56.933 215.581-131.695  1.00 76.29           C  
ATOM   3417  CD  LYS 3  51      57.696 214.413-132.323  1.00 76.29           C  
ATOM   3418  CE  LYS 3  51      57.075 213.935-133.628  1.00 76.29           C  
ATOM   3419  NZ  LYS 3  51      57.299 214.859-134.770  1.00 76.29           N1+
ATOM   3420  N   GLY 3  52      56.891 219.874-133.521  1.00 75.94           N  
ATOM   3421  CA  GLY 3  52      56.122 221.105-133.446  1.00 75.94           C  
ATOM   3422  C   GLY 3  52      54.739 221.066-134.071  1.00 75.94           C  
ATOM   3423  O   GLY 3  52      53.859 221.827-133.673  1.00 75.94           O  
ATOM   3424  N   ASP 3  53      54.544 220.193-135.055  1.00 64.08           N  
ATOM   3425  CA  ASP 3  53      53.248 220.066-135.717  1.00 64.08           C  
ATOM   3426  C   ASP 3  53      52.186 219.686-134.697  1.00 64.08           C  
ATOM   3427  O   ASP 3  53      50.988 219.823-134.942  1.00 64.08           O  
ATOM   3428  CB  ASP 3  53      53.304 218.981-136.792  1.00 64.08           C  
ATOM   3429  CG  ASP 3  53      54.376 219.234-137.825  1.00 64.08           C  
ATOM   3430  OD1 ASP 3  53      55.449 219.758-137.460  1.00 64.08           O  
ATOM   3431  OD2 ASP 3  53      54.146 218.897-139.005  1.00 64.08           O1-
ATOM   3432  N   LEU 3  54      52.641 219.205-133.548  1.00 28.86           N  
ATOM   3433  CA  LEU 3  54      51.732 218.785-132.497  1.00 28.86           C  
ATOM   3434  C   LEU 3  54      51.634 219.792-131.355  1.00 28.86           C  
ATOM   3435  O   LEU 3  54      50.550 220.277-131.033  1.00 28.86           O  
ATOM   3436  CB  LEU 3  54      52.164 217.428-131.941  1.00 28.86           C  
ATOM   3437  CG  LEU 3  54      51.364 216.301-132.587  1.00 28.86           C  
ATOM   3438  CD1 LEU 3  54      52.342 215.370-133.266  1.00 28.86           C  
ATOM   3439  CD2 LEU 3  54      50.529 215.554-131.567  1.00 28.86           C  
ATOM   3440  N   GLY 3  55      52.776 220.094-130.746  1.00 13.67           N  
ATOM   3441  CA  GLY 3  55      52.804 221.031-129.639  1.00 13.67           C  
ATOM   3442  C   GLY 3  55      52.107 222.345-129.928  1.00 13.67           C  
ATOM   3443  O   GLY 3  55      51.786 223.098-129.010  1.00 13.67           O  
ATOM   3444  N   LEU 3  56      51.865 222.624-131.204  1.00 60.24           N  
ATOM   3445  CA  LEU 3  56      51.210 223.867-131.584  1.00 60.24           C  
ATOM   3446  C   LEU 3  56      49.792 223.631-132.093  1.00 60.24           C  
ATOM   3447  O   LEU 3  56      48.936 224.508-131.985  1.00 60.24           O  
ATOM   3448  CB  LEU 3  56      52.043 224.607-132.642  1.00 60.24           C  
ATOM   3449  CG  LEU 3  56      52.090 224.096-134.086  1.00 60.24           C  
ATOM   3450  CD1 LEU 3  56      50.860 224.550-134.858  1.00 60.24           C  
ATOM   3451  CD2 LEU 3  56      53.342 224.634-134.760  1.00 60.24           C  
ATOM   3452  N   VAL 3  57      49.541 222.443-132.633  1.00 39.56           N  
ATOM   3453  CA  VAL 3  57      48.220 222.120-133.156  1.00 39.56           C  
ATOM   3454  C   VAL 3  57      47.206 221.848-132.046  1.00 39.56           C  
ATOM   3455  O   VAL 3  57      46.071 221.457-132.320  1.00 39.56           O  
ATOM   3456  CB  VAL 3  57      48.271 220.895-134.102  1.00 39.56           C  
ATOM   3457  CG1 VAL 3  57      48.320 219.604-133.298  1.00 39.56           C  
ATOM   3458  CG2 VAL 3  57      47.067 220.905-135.024  1.00 39.56           C  
ATOM   3459  N   ILE 3  58      47.614 222.062-130.798  1.00 15.61           N  
ATOM   3460  CA  ILE 3  58      46.733 221.830-129.657  1.00 15.61           C  
ATOM   3461  C   ILE 3  58      46.676 223.055-128.755  1.00 15.61           C  
ATOM   3462  O   ILE 3  58      45.704 223.261-128.031  1.00 15.61           O  
ATOM   3463  CB  ILE 3  58      47.207 220.628-128.809  1.00 15.61           C  
ATOM   3464  CG1 ILE 3  58      48.651 220.843-128.361  1.00 15.61           C  
ATOM   3465  CG2 ILE 3  58      47.113 219.339-129.612  1.00 15.61           C  
ATOM   3466  CD1 ILE 3  58      49.203 219.679-127.562  1.00 15.61           C  
ATOM   3467  N   ALA 3  59      47.730 223.862-128.806  1.00 56.13           N  
ATOM   3468  CA  ALA 3  59      47.818 225.067-128.000  1.00 56.13           C  
ATOM   3469  C   ALA 3  59      48.693 226.078-128.722  1.00 56.13           C  
ATOM   3470  O   ALA 3  59      49.761 225.736-129.230  1.00 56.13           O  
ATOM   3471  CB  ALA 3  59      48.406 224.742-126.632  1.00 56.13           C  
ATOM   3472  N   CYS 3  60      48.234 227.321-128.773  1.00119.50           N  
ATOM   3473  CA  CYS 3  60      48.977 228.375-129.442  1.00119.50           C  
ATOM   3474  C   CYS 3  60      48.473 229.738-129.004  1.00119.50           C  
ATOM   3475  O   CYS 3  60      49.240 230.701-128.973  1.00119.50           O  
ATOM   3476  CB  CYS 3  60      48.833 228.251-130.958  1.00119.50           C  
ATOM   3477  SG  CYS 3  60      49.920 229.356-131.886  1.00119.50           S  
ATOM   3478  N   LEU 3  61      47.185 229.817-128.679  1.00 52.66           N  
ATOM   3479  CA  LEU 3  61      46.591 231.076-128.239  1.00 52.66           C  
ATOM   3480  C   LEU 3  61      47.569 231.721-127.270  1.00 52.66           C  
ATOM   3481  O   LEU 3  61      48.152 231.046-126.424  1.00 52.66           O  
ATOM   3482  CB  LEU 3  61      45.245 230.831-127.548  1.00 52.66           C  
ATOM   3483  CG  LEU 3  61      44.024 231.534-128.160  1.00 52.66           C  
ATOM   3484  CD1 LEU 3  61      44.302 231.930-129.602  1.00 52.66           C  
ATOM   3485  CD2 LEU 3  61      42.814 230.612-128.075  1.00 52.66           C  
ATOM   3486  N   PRO 3  62      47.768 233.039-127.389  1.00167.58           N  
ATOM   3487  CA  PRO 3  62      48.679 233.802-126.540  1.00167.58           C  
ATOM   3488  C   PRO 3  62      48.770 233.415-125.068  1.00167.58           C  
ATOM   3489  O   PRO 3  62      47.773 233.407-124.344  1.00167.58           O  
ATOM   3490  CB  PRO 3  62      48.203 235.236-126.730  1.00167.58           C  
ATOM   3491  CG  PRO 3  62      47.800 235.244-128.157  1.00167.58           C  
ATOM   3492  CD  PRO 3  62      47.029 233.944-128.291  1.00167.58           C  
ATOM   3493  N   TYR 3  63      49.986 233.080-124.651  1.00169.37           N  
ATOM   3494  CA  TYR 3  63      50.264 232.756-123.260  1.00169.37           C  
ATOM   3495  C   TYR 3  63      50.654 234.094-122.657  1.00169.37           C  
ATOM   3496  O   TYR 3  63      49.800 234.814-122.142  1.00169.37           O  
ATOM   3497  CB  TYR 3  63      51.431 231.777-123.124  1.00169.37           C  
ATOM   3498  CG  TYR 3  63      51.116 230.374-123.578  1.00169.37           C  
ATOM   3499  CD1 TYR 3  63      49.960 230.099-124.300  1.00169.37           C  
ATOM   3500  CD2 TYR 3  63      51.977 229.317-123.281  1.00169.37           C  
ATOM   3501  CE1 TYR 3  63      49.665 228.801-124.719  1.00169.37           C  
ATOM   3502  CE2 TYR 3  63      51.692 228.015-123.692  1.00169.37           C  
ATOM   3503  CZ  TYR 3  63      50.535 227.764-124.411  1.00169.37           C  
ATOM   3504  OH  TYR 3  63      50.245 226.477-124.807  1.00169.37           O  
ATOM   3505  N   ALA 3  64      51.937 234.423-122.696  1.00125.39           N  
ATOM   3506  CA  ALA 3  64      52.384 235.685-122.132  1.00125.39           C  
ATOM   3507  C   ALA 3  64      53.874 235.847-122.377  1.00125.39           C  
ATOM   3508  O   ALA 3  64      54.241 236.268-123.494  1.00125.39           O  
ATOM   3509  CB  ALA 3  64      52.077 235.736-120.641  1.00125.39           C  
ATOM   3510  OXT ALA 3  64      54.652 235.544-121.446  1.00125.39           O1-
TER    3511      ALA 3  64 
ATOM   3512  N   MET 4   1      60.186 138.082-164.944  1.00164.43           N  
ATOM   3513  CA  MET 4   1      60.292 136.989-165.949  1.00164.43           C  
ATOM   3514  C   MET 4   1      60.644 137.544-167.329  1.00164.43           C  
ATOM   3515  O   MET 4   1      61.726 137.296-167.846  1.00164.43           O  
ATOM   3516  CB  MET 4   1      58.974 136.206-165.991  1.00164.43           C  
ATOM   3517  CG  MET 4   1      58.749 135.417-167.264  1.00164.43           C  
ATOM   3518  SD  MET 4   1      60.137 134.393-167.724  1.00164.43           S  
ATOM   3519  CE  MET 4   1      60.173 134.764-169.435  1.00164.43           C  
ATOM   3520  N   LYS 4   2      59.726 138.278-167.938  1.00 36.99           N  
ATOM   3521  CA  LYS 4   2      59.986 138.852-169.242  1.00 36.99           C  
ATOM   3522  C   LYS 4   2      60.401 140.275-168.959  1.00 36.99           C  
ATOM   3523  O   LYS 4   2      60.664 141.055-169.872  1.00 36.99           O  
ATOM   3524  CB  LYS 4   2      58.716 138.865-170.049  1.00 36.99           C  
ATOM   3525  CG  LYS 4   2      58.041 137.529-170.132  1.00 36.99           C  
ATOM   3526  CD  LYS 4   2      56.936 137.561-169.150  1.00 36.99           C  
ATOM   3527  CE  LYS 4   2      55.690 138.003-169.893  1.00 36.99           C  
ATOM   3528  NZ  LYS 4   2      55.687 139.406-170.261  1.00 36.99           N1+
ATOM   3529  N   VAL 4   3      60.450 140.593-167.670  1.00 55.38           N  
ATOM   3530  CA  VAL 4   3      60.864 141.901-167.197  1.00 55.38           C  
ATOM   3531  C   VAL 4   3      60.124 143.055-167.862  1.00 55.38           C  
ATOM   3532  O   VAL 4   3      59.239 142.856-168.691  1.00 55.38           O  
ATOM   3533  CB  VAL 4   3      62.385 142.075-167.406  1.00 55.38           C  
ATOM   3534  CG1 VAL 4   3      62.903 143.260-166.611  1.00 55.38           C  
ATOM   3535  CG2 VAL 4   3      63.100 140.801-166.991  1.00 55.38           C  
ATOM   3536  N   ARG 4   4      60.484 144.270-167.475  1.00118.50           N  
ATOM   3537  CA  ARG 4   4      59.871 145.454-168.049  1.00118.50           C  
ATOM   3538  C   ARG 4   4      61.000 146.380-168.469  1.00118.50           C  
ATOM   3539  O   ARG 4   4      61.054 146.834-169.612  1.00118.50           O  
ATOM   3540  CB  ARG 4   4      58.972 146.142-167.017  1.00118.50           C  
ATOM   3541  CG  ARG 4   4      58.022 147.176-167.603  1.00118.50           C  
ATOM   3542  CD  ARG 4   4      56.771 147.330-166.753  1.00118.50           C  
ATOM   3543  NE  ARG 4   4      55.746 148.116-167.433  1.00118.50           N  
ATOM   3544  CZ  ARG 4   4      54.517 148.309-166.967  1.00118.50           C  
ATOM   3545  NH1 ARG 4   4      54.152 147.770-165.814  1.00118.50           N1+
ATOM   3546  NH2 ARG 4   4      53.653 149.042-167.654  1.00118.50           N  
ATOM   3547  N   ALA 4   5      61.915 146.630-167.538  1.00 80.96           N  
ATOM   3548  CA  ALA 4   5      63.059 147.498-167.783  1.00 80.96           C  
ATOM   3549  C   ALA 4   5      64.230 146.747-168.418  1.00 80.96           C  
ATOM   3550  O   ALA 4   5      64.239 146.511-169.626  1.00 80.96           O  
ATOM   3551  CB  ALA 4   5      63.500 148.148-166.478  1.00 80.96           C  
ATOM   3552  N   SER 4   6      65.215 146.376-167.602  1.00 19.58           N  
ATOM   3553  CA  SER 4   6      66.391 145.662-168.098  1.00 19.58           C  
ATOM   3554  C   SER 4   6      67.211 145.018-166.980  1.00 19.58           C  
ATOM   3555  O   SER 4   6      67.802 145.714-166.155  1.00 19.58           O  
ATOM   3556  CB  SER 4   6      67.284 146.622-168.889  1.00 19.58           C  
ATOM   3557  OG  SER 4   6      68.347 145.931-169.520  1.00 19.58           O  
ATOM   3558  N   VAL 4   7      67.250 143.687-166.965  1.00174.69           N  
ATOM   3559  CA  VAL 4   7      68.002 142.945-165.954  1.00174.69           C  
ATOM   3560  C   VAL 4   7      69.299 142.376-166.517  1.00174.69           C  
ATOM   3561  O   VAL 4   7      69.784 141.348-166.044  1.00174.69           O  
ATOM   3562  CB  VAL 4   7      67.188 141.759-165.390  1.00174.69           C  
ATOM   3563  CG1 VAL 4   7      65.956 142.267-164.671  1.00174.69           C  
ATOM   3564  CG2 VAL 4   7      66.803 140.809-166.517  1.00174.69           C  
ATOM   3565  N   LYS 4   8      69.845 143.054-167.523  1.00 72.64           N  
ATOM   3566  CA  LYS 4   8      71.076 142.642-168.198  1.00 72.64           C  
ATOM   3567  C   LYS 4   8      70.781 141.480-169.138  1.00 72.64           C  
ATOM   3568  O   LYS 4   8      69.856 141.544-169.946  1.00 72.64           O  
ATOM   3569  CB  LYS 4   8      72.155 142.233-167.189  1.00 72.64           C  
ATOM   3570  CG  LYS 4   8      72.444 143.284-166.135  1.00 72.64           C  
ATOM   3571  CD  LYS 4   8      73.128 142.677-164.924  1.00 72.64           C  
ATOM   3572  CE  LYS 4   8      72.280 142.879-163.683  1.00 72.64           C  
ATOM   3573  NZ  LYS 4   8      70.980 142.167-163.810  1.00 72.64           N1+
ATOM   3574  N   LYS 4   9      71.574 140.421-169.024  1.00 77.13           N  
ATOM   3575  CA  LYS 4   9      71.423 139.242-169.869  1.00 77.13           C  
ATOM   3576  C   LYS 4   9      72.070 137.985-169.291  1.00 77.13           C  
ATOM   3577  O   LYS 4   9      71.576 136.877-169.496  1.00 77.13           O  
ATOM   3578  CB  LYS 4   9      71.998 139.523-171.261  1.00 77.13           C  
ATOM   3579  CG  LYS 4   9      73.465 139.946-171.269  1.00 77.13           C  
ATOM   3580  CD  LYS 4   9      73.624 141.447-171.057  1.00 77.13           C  
ATOM   3581  CE  LYS 4   9      75.045 141.902-171.345  1.00 77.13           C  
ATOM   3582  NZ  LYS 4   9      75.173 143.385-171.294  1.00 77.13           N1+
ATOM   3583  N   LEU 4  10      73.178 138.163-168.578  1.00147.86           N  
ATOM   3584  CA  LEU 4  10      73.910 137.054-167.969  1.00147.86           C  
ATOM   3585  C   LEU 4  10      74.101 135.858-168.899  1.00147.86           C  
ATOM   3586  O   LEU 4  10      73.769 135.917-170.083  1.00147.86           O  
ATOM   3587  CB  LEU 4  10      73.214 136.579-166.691  1.00147.86           C  
ATOM   3588  CG  LEU 4  10      73.180 137.498-165.468  1.00147.86           C  
ATOM   3589  CD1 LEU 4  10      72.070 138.527-165.610  1.00147.86           C  
ATOM   3590  CD2 LEU 4  10      72.955 136.655-164.225  1.00147.86           C  
ATOM   3591  N   CYS 4  11      74.631 134.772-168.340  1.00168.46           N  
ATOM   3592  CA  CYS 4  11      74.879 133.535-169.078  1.00168.46           C  
ATOM   3593  C   CYS 4  11      75.736 133.783-170.316  1.00168.46           C  
ATOM   3594  O   CYS 4  11      76.203 134.900-170.536  1.00168.46           O  
ATOM   3595  CB  CYS 4  11      73.553 132.876-169.470  1.00168.46           C  
ATOM   3596  SG  CYS 4  11      72.155 133.400-168.447  1.00168.46           S  
ATOM   3597  N   ARG 4  12      75.950 132.745-171.119  1.00 82.54           N  
ATOM   3598  CA  ARG 4  12      76.762 132.881-172.323  1.00 82.54           C  
ATOM   3599  C   ARG 4  12      75.972 132.762-173.620  1.00 82.54           C  
ATOM   3600  O   ARG 4  12      75.991 133.667-174.454  1.00 82.54           O  
ATOM   3601  CB  ARG 4  12      77.879 131.835-172.342  1.00 82.54           C  
ATOM   3602  CG  ARG 4  12      78.703 131.744-171.072  1.00 82.54           C  
ATOM   3603  CD  ARG 4  12      79.675 132.911-171.007  1.00 82.54           C  
ATOM   3604  NE  ARG 4  12      80.874 132.667-171.805  1.00 82.54           N  
ATOM   3605  CZ  ARG 4  12      81.742 133.610-172.157  1.00 82.54           C  
ATOM   3606  NH1 ARG 4  12      81.547 134.867-171.784  1.00 82.54           N1+
ATOM   3607  NH2 ARG 4  12      82.805 133.297-172.885  1.00 82.54           N  
ATOM   3608  N   ASN 4  13      75.290 131.634-173.785  1.00 80.19           N  
ATOM   3609  CA  ASN 4  13      74.504 131.360-174.984  1.00 80.19           C  
ATOM   3610  C   ASN 4  13      73.199 132.147-175.089  1.00 80.19           C  
ATOM   3611  O   ASN 4  13      72.385 131.884-175.973  1.00 80.19           O  
ATOM   3612  CB  ASN 4  13      74.201 129.863-175.069  1.00 80.19           C  
ATOM   3613  CG  ASN 4  13      75.222 129.015-174.338  1.00 80.19           C  
ATOM   3614  ND2 ASN 4  13      76.484 129.427-174.388  1.00 80.19           N  
ATOM   3615  OD1 ASN 4  13      74.881 127.991-173.745  1.00 80.19           O  
ATOM   3616  N   CYS 4  14      72.994 133.103-174.189  1.00 69.52           N  
ATOM   3617  CA  CYS 4  14      71.786 133.919-174.227  1.00 69.52           C  
ATOM   3618  C   CYS 4  14      71.671 134.517-175.621  1.00 69.52           C  
ATOM   3619  O   CYS 4  14      72.647 134.534-176.371  1.00 69.52           O  
ATOM   3620  CB  CYS 4  14      71.864 135.038-173.185  1.00 69.52           C  
ATOM   3621  SG  CYS 4  14      71.516 134.514-171.487  1.00 69.52           S  
ATOM   3622  N   LYS 4  15      70.483 134.991-175.978  1.00 40.94           N  
ATOM   3623  CA  LYS 4  15      70.296 135.594-177.290  1.00 40.94           C  
ATOM   3624  C   LYS 4  15      71.339 136.690-177.435  1.00 40.94           C  
ATOM   3625  O   LYS 4  15      71.872 137.186-176.442  1.00 40.94           O  
ATOM   3626  CB  LYS 4  15      68.899 136.206-177.414  1.00 40.94           C  
ATOM   3627  CG  LYS 4  15      67.830 135.525-176.577  1.00 40.94           C  
ATOM   3628  CD  LYS 4  15      66.730 136.508-176.207  1.00 40.94           C  
ATOM   3629  CE  LYS 4  15      67.263 137.579-175.263  1.00 40.94           C  
ATOM   3630  NZ  LYS 4  15      66.233 138.587-174.897  1.00 40.94           N1+
ATOM   3631  N   ILE 4  16      71.632 137.055-178.676  1.00142.60           N  
ATOM   3632  CA  ILE 4  16      72.598 138.103-178.980  1.00142.60           C  
ATOM   3633  C   ILE 4  16      72.155 139.401-178.304  1.00142.60           C  
ATOM   3634  O   ILE 4  16      72.861 140.408-178.339  1.00142.60           O  
ATOM   3635  CB  ILE 4  16      72.655 138.333-180.501  1.00142.60           C  
ATOM   3636  CG1 ILE 4  16      73.707 139.380-180.851  1.00142.60           C  
ATOM   3637  CG2 ILE 4  16      71.293 138.797-180.998  1.00142.60           C  
ATOM   3638  CD1 ILE 4  16      74.089 139.365-182.320  1.00142.60           C  
ATOM   3639  N   VAL 4  17      70.975 139.333-177.690  1.00 26.98           N  
ATOM   3640  CA  VAL 4  17      70.308 140.432-176.995  1.00 26.98           C  
ATOM   3641  C   VAL 4  17      69.966 141.550-177.968  1.00 26.98           C  
ATOM   3642  O   VAL 4  17      69.574 142.651-177.579  1.00 26.98           O  
ATOM   3643  CB  VAL 4  17      71.132 140.985-175.784  1.00 26.98           C  
ATOM   3644  CG1 VAL 4  17      72.074 142.103-176.199  1.00 26.98           C  
ATOM   3645  CG2 VAL 4  17      70.177 141.484-174.723  1.00 26.98           C  
ATOM   3646  N   LYS 4  18      70.106 141.235-179.252  1.00 35.12           N  
ATOM   3647  CA  LYS 4  18      69.829 142.180-180.323  1.00 35.12           C  
ATOM   3648  C   LYS 4  18      68.420 141.954-180.871  1.00 35.12           C  
ATOM   3649  O   LYS 4  18      67.934 140.822-180.912  1.00 35.12           O  
ATOM   3650  CB  LYS 4  18      70.861 142.004-181.439  1.00 35.12           C  
ATOM   3651  CG  LYS 4  18      71.041 143.216-182.337  1.00 35.12           C  
ATOM   3652  CD  LYS 4  18      70.055 143.230-183.490  1.00 35.12           C  
ATOM   3653  CE  LYS 4  18      69.831 144.650-183.987  1.00 35.12           C  
ATOM   3654  NZ  LYS 4  18      68.578 144.781-184.780  1.00 35.12           N1+
ATOM   3655  N   ARG 4  19      67.784 143.048-181.283  1.00 43.95           N  
ATOM   3656  CA  ARG 4  19      66.430 143.072-181.843  1.00 43.95           C  
ATOM   3657  C   ARG 4  19      65.839 144.428-181.460  1.00 43.95           C  
ATOM   3658  O   ARG 4  19      66.495 145.457-181.629  1.00 43.95           O  
ATOM   3659  CB  ARG 4  19      65.559 141.943-181.270  1.00 43.95           C  
ATOM   3660  CG  ARG 4  19      65.413 140.744-182.205  1.00 43.95           C  
ATOM   3661  CD  ARG 4  19      64.350 139.761-181.741  1.00 43.95           C  
ATOM   3662  NE  ARG 4  19      63.286 139.622-182.732  1.00 43.95           N  
ATOM   3663  CZ  ARG 4  19      62.523 140.623-183.162  1.00 43.95           C  
ATOM   3664  NH1 ARG 4  19      62.698 141.848-182.684  1.00 43.95           N1+
ATOM   3665  NH2 ARG 4  19      61.591 140.402-184.079  1.00 43.95           N  
ATOM   3666  N   ASP 4  20      64.613 144.441-180.944  1.00 81.24           N  
ATOM   3667  CA  ASP 4  20      63.994 145.694-180.534  1.00 81.24           C  
ATOM   3668  C   ASP 4  20      64.152 145.861-179.027  1.00 81.24           C  
ATOM   3669  O   ASP 4  20      63.177 146.090-178.314  1.00 81.24           O  
ATOM   3670  CB  ASP 4  20      62.504 145.721-180.897  1.00 81.24           C  
ATOM   3671  CG  ASP 4  20      62.256 145.530-182.383  1.00 81.24           C  
ATOM   3672  OD1 ASP 4  20      62.824 144.586-182.971  1.00 81.24           O  
ATOM   3673  OD2 ASP 4  20      61.502 146.338-182.967  1.00 81.24           O1-
ATOM   3674  N   GLY 4  21      65.387 145.747-178.549  1.00 77.75           N  
ATOM   3675  CA  GLY 4  21      65.646 145.892-177.128  1.00 77.75           C  
ATOM   3676  C   GLY 4  21      65.059 144.762-176.304  1.00 77.75           C  
ATOM   3677  O   GLY 4  21      64.051 144.942-175.622  1.00 77.75           O  
ATOM   3678  N   VAL 4  22      65.696 143.595-176.369  1.00 28.18           N  
ATOM   3679  CA  VAL 4  22      65.249 142.416-175.631  1.00 28.18           C  
ATOM   3680  C   VAL 4  22      66.408 141.844-174.818  1.00 28.18           C  
ATOM   3681  O   VAL 4  22      67.276 141.147-175.344  1.00 28.18           O  
ATOM   3682  CB  VAL 4  22      64.737 141.332-176.592  1.00 28.18           C  
ATOM   3683  CG1 VAL 4  22      64.023 140.241-175.815  1.00 28.18           C  
ATOM   3684  CG2 VAL 4  22      63.818 141.952-177.620  1.00 28.18           C  
ATOM   3685  N   ILE 4  23      66.397 142.148-173.526  1.00141.30           N  
ATOM   3686  CA  ILE 4  23      67.423 141.725-172.578  1.00141.30           C  
ATOM   3687  C   ILE 4  23      67.225 140.349-171.960  1.00141.30           C  
ATOM   3688  O   ILE 4  23      67.792 139.362-172.427  1.00141.30           O  
ATOM   3689  CB  ILE 4  23      67.534 142.771-171.473  1.00141.30           C  
ATOM   3690  CG1 ILE 4  23      66.181 143.465-171.338  1.00141.30           C  
ATOM   3691  CG2 ILE 4  23      68.648 143.760-171.774  1.00141.30           C  
ATOM   3692  CD1 ILE 4  23      65.397 143.037-170.164  1.00141.30           C  
ATOM   3693  N   ARG 4  24      66.443 140.316-170.887  1.00 38.72           N  
ATOM   3694  CA  ARG 4  24      66.105 139.105-170.150  1.00 38.72           C  
ATOM   3695  C   ARG 4  24      67.133 137.979-170.123  1.00 38.72           C  
ATOM   3696  O   ARG 4  24      67.277 137.218-171.080  1.00 38.72           O  
ATOM   3697  CB  ARG 4  24      64.781 138.565-170.675  1.00 38.72           C  
ATOM   3698  CG  ARG 4  24      63.788 139.666-170.997  1.00 38.72           C  
ATOM   3699  CD  ARG 4  24      63.924 140.137-172.433  1.00 38.72           C  
ATOM   3700  NE  ARG 4  24      62.649 140.626-172.945  1.00 38.72           N  
ATOM   3701  CZ  ARG 4  24      62.178 141.851-172.740  1.00 38.72           C  
ATOM   3702  NH1 ARG 4  24      62.881 142.728-172.037  1.00 38.72           N1+
ATOM   3703  NH2 ARG 4  24      60.992 142.192-173.224  1.00 38.72           N  
ATOM   3704  N   VAL 4  25      67.836 137.870-169.001  1.00100.43           N  
ATOM   3705  CA  VAL 4  25      68.836 136.827-168.840  1.00100.43           C  
ATOM   3706  C   VAL 4  25      68.155 135.472-168.926  1.00100.43           C  
ATOM   3707  O   VAL 4  25      67.009 135.314-168.508  1.00100.43           O  
ATOM   3708  CB  VAL 4  25      69.545 136.916-167.475  1.00100.43           C  
ATOM   3709  CG1 VAL 4  25      68.561 137.348-166.402  1.00100.43           C  
ATOM   3710  CG2 VAL 4  25      70.140 135.561-167.116  1.00100.43           C  
ATOM   3711  N   ILE 4  26      68.863 134.496-169.476  1.00117.96           N  
ATOM   3712  CA  ILE 4  26      68.310 133.161-169.596  1.00117.96           C  
ATOM   3713  C   ILE 4  26      69.337 132.179-170.135  1.00117.96           C  
ATOM   3714  O   ILE 4  26      69.765 131.274-169.421  1.00117.96           O  
ATOM   3715  CB  ILE 4  26      67.051 133.154-170.503  1.00117.96           C  
ATOM   3716  CG1 ILE 4  26      66.590 131.713-170.747  1.00117.96           C  
ATOM   3717  CG2 ILE 4  26      67.330 133.906-171.797  1.00117.96           C  
ATOM   3718  CD1 ILE 4  26      66.948 131.169-172.114  1.00117.96           C  
ATOM   3719  N   CYS 4  27      69.739 132.387-171.386  1.00 72.33           N  
ATOM   3720  CA  CYS 4  27      70.687 131.530-172.087  1.00 72.33           C  
ATOM   3721  C   CYS 4  27      69.877 130.572-172.941  1.00 72.33           C  
ATOM   3722  O   CYS 4  27      69.546 129.467-172.512  1.00 72.33           O  
ATOM   3723  CB  CYS 4  27      71.567 130.742-171.111  1.00 72.33           C  
ATOM   3724  SG  CYS 4  27      73.289 130.571-171.619  1.00 72.33           S  
ATOM   3725  N   SER 4  28      69.540 131.011-174.150  1.00 65.38           N  
ATOM   3726  CA  SER 4  28      68.768 130.178-175.057  1.00 65.38           C  
ATOM   3727  C   SER 4  28      69.537 128.885-175.302  1.00 65.38           C  
ATOM   3728  O   SER 4  28      70.598 128.670-174.712  1.00 65.38           O  
ATOM   3729  CB  SER 4  28      68.510 130.904-176.378  1.00 65.38           C  
ATOM   3730  OG  SER 4  28      67.789 130.075-177.275  1.00 65.38           O  
ATOM   3731  N   ALA 4  29      69.015 128.031-176.176  1.00132.36           N  
ATOM   3732  CA  ALA 4  29      69.646 126.743-176.443  1.00132.36           C  
ATOM   3733  C   ALA 4  29      69.574 126.025-175.102  1.00132.36           C  
ATOM   3734  O   ALA 4  29      70.520 125.374-174.655  1.00132.36           O  
ATOM   3735  CB  ALA 4  29      71.092 126.929-176.879  1.00132.36           C  
ATOM   3736  N   GLU 4  30      68.405 126.171-174.485  1.00180.00           N  
ATOM   3737  CA  GLU 4  30      68.035 125.560-173.210  1.00180.00           C  
ATOM   3738  C   GLU 4  30      66.604 125.170-173.583  1.00180.00           C  
ATOM   3739  O   GLU 4  30      65.644 125.829-173.181  1.00180.00           O  
ATOM   3740  CB  GLU 4  30      68.020 126.638-172.120  1.00180.00           C  
ATOM   3741  CG  GLU 4  30      69.087 126.524-171.036  1.00180.00           C  
ATOM   3742  CD  GLU 4  30      70.497 126.508-171.600  1.00180.00           C  
ATOM   3743  OE1 GLU 4  30      70.728 127.161-172.639  1.00180.00           O  
ATOM   3744  OE2 GLU 4  30      71.378 125.859-170.998  1.00180.00           O1-
ATOM   3745  N   PRO 4  31      66.451 124.083-174.354  1.00141.02           N  
ATOM   3746  CA  PRO 4  31      65.194 123.511-174.846  1.00141.02           C  
ATOM   3747  C   PRO 4  31      63.952 123.819-174.024  1.00141.02           C  
ATOM   3748  O   PRO 4  31      62.850 123.916-174.561  1.00141.02           O  
ATOM   3749  CB  PRO 4  31      65.490 122.027-174.944  1.00141.02           C  
ATOM   3750  CG  PRO 4  31      66.928 122.021-175.338  1.00141.02           C  
ATOM   3751  CD  PRO 4  31      67.490 123.018-174.366  1.00141.02           C  
ATOM   3752  N   LYS 4  32      64.139 123.955-172.714  1.00136.46           N  
ATOM   3753  CA  LYS 4  32      63.034 124.258-171.820  1.00136.46           C  
ATOM   3754  C   LYS 4  32      63.225 125.683-171.314  1.00136.46           C  
ATOM   3755  O   LYS 4  32      62.369 126.542-171.513  1.00136.46           O  
ATOM   3756  CB  LYS 4  32      63.028 123.286-170.639  1.00136.46           C  
ATOM   3757  CG  LYS 4  32      61.729 123.272-169.839  1.00136.46           C  
ATOM   3758  CD  LYS 4  32      61.682 124.348-168.761  1.00136.46           C  
ATOM   3759  CE  LYS 4  32      62.720 124.121-167.676  1.00136.46           C  
ATOM   3760  NZ  LYS 4  32      62.587 125.123-166.583  1.00136.46           N1+
ATOM   3761  N   HIS 4  33      64.361 125.923-170.666  1.00121.78           N  
ATOM   3762  CA  HIS 4  33      64.684 127.238-170.128  1.00121.78           C  
ATOM   3763  C   HIS 4  33      64.521 128.330-171.166  1.00121.78           C  
ATOM   3764  O   HIS 4  33      65.078 128.234-172.259  1.00121.78           O  
ATOM   3765  CB  HIS 4  33      66.127 127.283-169.623  1.00121.78           C  
ATOM   3766  CG  HIS 4  33      66.392 126.392-168.456  1.00121.78           C  
ATOM   3767  CD2 HIS 4  33      67.534 126.130-167.773  1.00121.78           C  
ATOM   3768  ND1 HIS 4  33      65.413 125.617-167.868  1.00121.78           N  
ATOM   3769  CE1 HIS 4  33      65.940 124.918-166.881  1.00121.78           C  
ATOM   3770  NE2 HIS 4  33      67.225 125.211-166.801  1.00121.78           N  
ATOM   3771  N   LYS 4  34      63.754 129.364-170.851  1.00 67.39           N  
ATOM   3772  CA  LYS 4  34      63.626 130.440-171.811  1.00 67.39           C  
ATOM   3773  C   LYS 4  34      62.995 131.655-171.157  1.00 67.39           C  
ATOM   3774  O   LYS 4  34      61.789 131.893-171.249  1.00 67.39           O  
ATOM   3775  CB  LYS 4  34      62.858 130.006-173.067  1.00 67.39           C  
ATOM   3776  CG  LYS 4  34      61.703 129.059-172.878  1.00 67.39           C  
ATOM   3777  CD  LYS 4  34      61.542 128.193-174.131  1.00 67.39           C  
ATOM   3778  CE  LYS 4  34      60.999 129.020-175.289  1.00 67.39           C  
ATOM   3779  NZ  LYS 4  34      60.664 128.250-176.509  1.00 67.39           N1+
ATOM   3780  N   GLN 4  35      63.854 132.401-170.468  1.00 52.02           N  
ATOM   3781  CA  GLN 4  35      63.485 133.629-169.780  1.00 52.02           C  
ATOM   3782  C   GLN 4  35      63.724 134.740-170.796  1.00 52.02           C  
ATOM   3783  O   GLN 4  35      64.870 135.011-171.152  1.00 52.02           O  
ATOM   3784  CB  GLN 4  35      64.407 133.866-168.579  1.00 52.02           C  
ATOM   3785  CG  GLN 4  35      65.063 132.625-167.985  1.00 52.02           C  
ATOM   3786  CD  GLN 4  35      64.061 131.583-167.539  1.00 52.02           C  
ATOM   3787  NE2 GLN 4  35      64.041 131.298-166.241  1.00 52.02           N  
ATOM   3788  OE1 GLN 4  35      63.307 131.045-168.348  1.00 52.02           O  
ATOM   3789  N   ARG 4  36      62.661 135.379-171.273  1.00 62.95           N  
ATOM   3790  CA  ARG 4  36      62.824 136.444-172.261  1.00 62.95           C  
ATOM   3791  C   ARG 4  36      61.590 137.318-172.397  1.00 62.95           C  
ATOM   3792  O   ARG 4  36      60.665 137.264-171.586  1.00 62.95           O  
ATOM   3793  CB  ARG 4  36      63.101 135.867-173.647  1.00 62.95           C  
ATOM   3794  CG  ARG 4  36      62.504 134.522-173.969  1.00 62.95           C  
ATOM   3795  CD  ARG 4  36      61.286 134.754-174.846  1.00 62.95           C  
ATOM   3796  NE  ARG 4  36      60.289 133.712-174.617  1.00 62.95           N  
ATOM   3797  CZ  ARG 4  36      60.402 132.472-175.079  1.00 62.95           C  
ATOM   3798  NH1 ARG 4  36      61.465 132.139-175.793  1.00 62.95           N1+
ATOM   3799  NH2 ARG 4  36      59.469 131.566-174.821  1.00 62.95           N  
ATOM   3800  N   GLN 4  37      61.605 138.131-173.450  1.00 94.66           N  
ATOM   3801  CA  GLN 4  37      60.498 139.017-173.760  1.00 94.66           C  
ATOM   3802  C   GLN 4  37      59.262 138.141-173.832  1.00 94.66           C  
ATOM   3803  O   GLN 4  37      59.316 137.015-174.329  1.00 94.66           O  
ATOM   3804  CB  GLN 4  37      60.702 139.722-175.105  1.00 94.66           C  
ATOM   3805  CG  GLN 4  37      60.277 138.922-176.332  1.00 94.66           C  
ATOM   3806  CD  GLN 4  37      60.425 139.716-177.621  1.00 94.66           C  
ATOM   3807  NE2 GLN 4  37      61.172 139.170-178.568  1.00 94.66           N  
ATOM   3808  OE1 GLN 4  37      59.882 140.810-177.758  1.00 94.66           O  
ATOM   3809  N   GLY 4  38      58.146 138.660-173.341  1.00102.46           N  
ATOM   3810  CA  GLY 4  38      56.925 137.887-173.350  1.00102.46           C  
ATOM   3811  C   GLY 4  38      55.714 138.787-173.282  1.00102.46           C  
ATOM   3812  O   GLY 4  38      55.860 140.005-173.507  1.00102.46           O  
ATOM   3813  OXT GLY 4  38      54.613 138.266-173.010  1.00102.46           O1-
TER    3814      GLY 4  38 
ATOM   3815  P   G   A   2     134.731 206.248-141.576  1.00133.41           P  
ATOM   3816  C5' G   A   2     134.371 203.627-141.232  1.00133.41           C  
ATOM   3817  O5' G   A   2     134.599 204.723-142.135  1.00133.41           O  
ATOM   3818  C4' G   A   2     135.628 202.802-141.074  1.00133.41           C  
ATOM   3819  O4' G   A   2     136.725 203.634-140.622  1.00133.41           O  
ATOM   3820  C3' G   A   2     135.521 201.691-140.048  1.00133.41           C  
ATOM   3821  O3' G   A   2     134.952 200.530-140.643  1.00133.41           O  
ATOM   3822  C2' G   A   2     136.966 201.494-139.598  1.00133.41           C  
ATOM   3823  O2' G   A   2     137.690 200.651-140.472  1.00133.41           O  
ATOM   3824  C1' G   A   2     137.524 202.917-139.694  1.00133.41           C  
ATOM   3825  N1  G   A   2     138.812 203.171-134.727  1.00 89.98           N  
ATOM   3826  C2  G   A   2     138.966 202.117-135.589  1.00 89.98           C  
ATOM   3827  N2  G   A   2     139.547 201.023-135.056  1.00 89.98           N  
ATOM   3828  N3  G   A   2     138.582 202.136-136.867  1.00 89.98           N  
ATOM   3829  C4  G   A   2     138.026 203.325-137.207  1.00 89.98           C  
ATOM   3830  C5  G   A   2     137.829 204.435-136.408  1.00 89.98           C  
ATOM   3831  C6  G   A   2     138.242 204.393-135.055  1.00 89.98           C  
ATOM   3832  O6  G   A   2     138.149 205.275-134.202  1.00 89.98           O  
ATOM   3833  N7  G   A   2     137.217 205.456-137.121  1.00 89.98           N  
ATOM   3834  C8  G   A   2     137.060 204.969-138.319  1.00 89.98           C  
ATOM   3835  N9  G   A   2     137.535 203.688-138.453  1.00 89.98           N  
ATOM   3836  OP1 G   A   2     136.220 206.550-141.555  1.00133.41           O  
ATOM   3837  OP2 G   A   2     134.108 206.246-140.189  1.00133.41           O1-
ATOM   3838  P   C   A   3     133.626 199.881-140.011  1.00124.12           P  
ATOM   3839  C5' C   A   3     134.825 197.687-139.205  1.00124.12           C  
ATOM   3840  O5' C   A   3     134.183 198.916-138.876  1.00124.12           O  
ATOM   3841  C4' C   A   3     135.460 197.100-137.971  1.00124.12           C  
ATOM   3842  O4' C   A   3     136.544 197.961-137.533  1.00124.12           O  
ATOM   3843  C3' C   A   3     134.508 197.048-136.780  1.00124.12           C  
ATOM   3844  O3' C   A   3     133.616 195.945-136.735  1.00124.12           O  
ATOM   3845  C2' C   A   3     135.459 197.117-135.595  1.00124.12           C  
ATOM   3846  O2' C   A   3     136.040 195.867-135.282  1.00124.12           O  
ATOM   3847  C1' C   A   3     136.526 198.080-136.120  1.00124.12           C  
ATOM   3848  N1  C   A   3     136.175 199.472-135.805  1.00 92.36           N  
ATOM   3849  C2  C   A   3     136.365 199.948-134.507  1.00 92.36           C  
ATOM   3850  O2  C   A   3     136.872 199.198-133.661  1.00 92.36           O  
ATOM   3851  N3  C   A   3     135.992 201.215-134.209  1.00 92.36           N  
ATOM   3852  C4  C   A   3     135.459 201.993-135.155  1.00 92.36           C  
ATOM   3853  N4  C   A   3     135.090 203.229-134.819  1.00 92.36           N  
ATOM   3854  C5  C   A   3     135.278 201.538-136.489  1.00 92.36           C  
ATOM   3855  C6  C   A   3     135.648 200.285-136.768  1.00 92.36           C  
ATOM   3856  OP1 C   A   3     132.984 199.048-141.059  1.00124.12           O  
ATOM   3857  OP2 C   A   3     132.848 200.962-139.354  1.00124.12           O1-
ATOM   3858  P   C   A   4     132.158 196.142-136.095  1.00 74.38           P  
ATOM   3859  C5' C   A   4     133.213 195.153-133.910  1.00 74.38           C  
ATOM   3860  O5' C   A   4     132.446 196.180-134.530  1.00 74.38           O  
ATOM   3861  C4' C   A   4     133.442 195.478-132.456  1.00 74.38           C  
ATOM   3862  O4' C   A   4     134.314 196.631-132.341  1.00 74.38           O  
ATOM   3863  C3' C   A   4     132.182 195.861-131.684  1.00 74.38           C  
ATOM   3864  O3' C   A   4     131.481 194.726-131.197  1.00 74.38           O  
ATOM   3865  C2' C   A   4     132.734 196.725-130.557  1.00 74.38           C  
ATOM   3866  O2' C   A   4     133.221 195.958-129.475  1.00 74.38           O  
ATOM   3867  C1' C   A   4     133.901 197.433-131.249  1.00 74.38           C  
ATOM   3868  N1  C   A   4     133.546 198.766-131.761  1.00 53.49           N  
ATOM   3869  C2  C   A   4     133.397 199.815-130.853  1.00 53.49           C  
ATOM   3870  O2  C   A   4     133.563 199.589-129.649  1.00 53.49           O  
ATOM   3871  N3  C   A   4     133.076 201.046-131.310  1.00 53.49           N  
ATOM   3872  C4  C   A   4     132.905 201.247-132.617  1.00 53.49           C  
ATOM   3873  N4  C   A   4     132.591 202.477-133.024  1.00 53.49           N  
ATOM   3874  C5  C   A   4     133.050 200.195-133.567  1.00 53.49           C  
ATOM   3875  C6  C   A   4     133.367 198.981-133.099  1.00 53.49           C  
ATOM   3876  OP1 C   A   4     131.357 194.930-136.399  1.00 74.38           O  
ATOM   3877  OP2 C   A   4     131.652 197.478-136.504  1.00 74.38           O1-
ATOM   3878  P   U   A   5     129.902 194.827-130.928  1.00 61.29           P  
ATOM   3879  C5' U   A   5     130.287 195.311-128.384  1.00 61.29           C  
ATOM   3880  O5' U   A   5     129.797 195.760-129.642  1.00 61.29           O  
ATOM   3881  C4' U   A   5     129.994 196.329-127.307  1.00 61.29           C  
ATOM   3882  O4' U   A   5     130.807 197.515-127.500  1.00 61.29           O  
ATOM   3883  C3' U   A   5     128.568 196.852-127.245  1.00 61.29           C  
ATOM   3884  O3' U   A   5     127.687 195.982-126.546  1.00 61.29           O  
ATOM   3885  C2' U   A   5     128.737 198.184-126.525  1.00 61.29           C  
ATOM   3886  O2' U   A   5     128.786 198.039-125.120  1.00 61.29           O  
ATOM   3887  C1' U   A   5     130.097 198.655-127.046  1.00 61.29           C  
ATOM   3888  N1  U   A   5     129.953 199.599-128.162  1.00 52.80           N  
ATOM   3889  C2  U   A   5     129.711 200.924-127.851  1.00 52.80           C  
ATOM   3890  O2  U   A   5     129.646 201.334-126.705  1.00 52.80           O  
ATOM   3891  N3  U   A   5     129.541 201.752-128.932  1.00 52.80           N  
ATOM   3892  C4  U   A   5     129.589 201.398-130.264  1.00 52.80           C  
ATOM   3893  O4  U   A   5     129.394 202.257-131.125  1.00 52.80           O  
ATOM   3894  C5  U   A   5     129.859 200.013-130.504  1.00 52.80           C  
ATOM   3895  C6  U   A   5     130.032 199.182-129.470  1.00 52.80           C  
ATOM   3896  OP1 U   A   5     129.440 193.467-130.556  1.00 61.29           O  
ATOM   3897  OP2 U   A   5     129.271 195.530-132.075  1.00 61.29           O1-
ATOM   3898  P   G   A   6     126.101 196.111-126.776  1.00 70.80           P  
ATOM   3899  C5' G   A   6     125.905 197.383-124.491  1.00 70.80           C  
ATOM   3900  O5' G   A   6     125.691 197.377-125.899  1.00 70.80           O  
ATOM   3901  C4' G   A   6     125.698 198.770-123.926  1.00 70.80           C  
ATOM   3902  O4' G   A   6     126.685 199.682-124.474  1.00 70.80           O  
ATOM   3903  C3' G   A   6     124.356 199.415-124.245  1.00 70.80           C  
ATOM   3904  O3' G   A   6     123.339 199.012-123.337  1.00 70.80           O  
ATOM   3905  C2' G   A   6     124.668 200.902-124.131  1.00 70.80           C  
ATOM   3906  O2' G   A   6     124.636 201.368-122.798  1.00 70.80           O  
ATOM   3907  C1' G   A   6     126.102 200.962-124.657  1.00 70.80           C  
ATOM   3908  N1  G   A   6     125.658 204.615-128.159  1.00 57.75           N  
ATOM   3909  C2  G   A   6     125.572 204.709-126.793  1.00 57.75           C  
ATOM   3910  N2  G   A   6     125.328 205.937-126.304  1.00 57.75           N  
ATOM   3911  N3  G   A   6     125.715 203.679-125.971  1.00 57.75           N  
ATOM   3912  C4  G   A   6     125.958 202.530-126.640  1.00 57.75           C  
ATOM   3913  C5  G   A   6     126.063 202.334-128.000  1.00 57.75           C  
ATOM   3914  C6  G   A   6     125.905 203.443-128.865  1.00 57.75           C  
ATOM   3915  O6  G   A   6     125.961 203.468-130.096  1.00 57.75           O  
ATOM   3916  N7  G   A   6     126.316 200.999-128.288  1.00 57.75           N  
ATOM   3917  C8  G   A   6     126.356 200.419-127.120  1.00 57.75           C  
ATOM   3918  N9  G   A   6     126.142 201.287-126.078  1.00 57.75           N  
ATOM   3919  OP1 G   A   6     125.462 194.909-126.182  1.00 70.80           O  
ATOM   3920  OP2 G   A   6     125.864 196.438-128.205  1.00 70.80           O1-
ATOM   3921  P   G   A   7     121.802 199.047-123.805  1.00 46.68           P  
ATOM   3922  C5' G   A   7     121.593 201.443-122.759  1.00 46.68           C  
ATOM   3923  O5' G   A   7     121.469 200.602-123.900  1.00 46.68           O  
ATOM   3924  C4' G   A   7     121.219 202.862-123.110  1.00 46.68           C  
ATOM   3925  O4' G   A   7     122.233 203.455-123.958  1.00 46.68           O  
ATOM   3926  C3' G   A   7     119.918 203.041-123.875  1.00 46.68           C  
ATOM   3927  O3' G   A   7     118.799 203.053-122.998  1.00 46.68           O  
ATOM   3928  C2' G   A   7     120.119 204.378-124.578  1.00 46.68           C  
ATOM   3929  O2' G   A   7     119.802 205.482-123.755  1.00 46.68           O  
ATOM   3930  C1' G   A   7     121.625 204.367-124.855  1.00 46.68           C  
ATOM   3931  N1  G   A   7     121.860 205.875-129.683  1.00 67.53           N  
ATOM   3932  C2  G   A   7     121.415 206.552-128.575  1.00 67.53           C  
ATOM   3933  N2  G   A   7     120.982 207.804-128.778  1.00 67.53           N  
ATOM   3934  N3  G   A   7     121.393 206.041-127.358  1.00 67.53           N  
ATOM   3935  C4  G   A   7     121.855 204.774-127.334  1.00 67.53           C  
ATOM   3936  C5  G   A   7     122.318 204.006-128.380  1.00 67.53           C  
ATOM   3937  C6  G   A   7     122.343 204.570-129.683  1.00 67.53           C  
ATOM   3938  O6  G   A   7     122.723 204.055-130.740  1.00 67.53           O  
ATOM   3939  N7  G   A   7     122.701 202.747-127.935  1.00 67.53           N  
ATOM   3940  C8  G   A   7     122.473 202.776-126.650  1.00 67.53           C  
ATOM   3941  N9  G   A   7     121.967 203.980-126.220  1.00 67.53           N  
ATOM   3942  OP1 G   A   7     120.986 198.465-122.710  1.00 46.68           O  
ATOM   3943  OP2 G   A   7     121.716 198.471-125.171  1.00 46.68           O1-
ATOM   3944  P   C   A   8     117.326 202.814-123.590  1.00 54.16           P  
ATOM   3945  C5' C   A   8     116.706 205.290-124.165  1.00 54.16           C  
ATOM   3946  O5' C   A   8     117.136 204.013-124.620  1.00 54.16           O  
ATOM   3947  C4' C   A   8     116.256 206.141-125.326  1.00 54.16           C  
ATOM   3948  O4' C   A   8     117.397 206.529-126.135  1.00 54.16           O  
ATOM   3949  C3' C   A   8     115.314 205.496-126.309  1.00 54.16           C  
ATOM   3950  O3' C   A   8     113.979 205.536-125.830  1.00 54.16           O  
ATOM   3951  C2' C   A   8     115.502 206.341-127.561  1.00 54.16           C  
ATOM   3952  O2' C   A   8     114.737 207.530-127.542  1.00 54.16           O  
ATOM   3953  C1' C   A   8     116.993 206.672-127.487  1.00 54.16           C  
ATOM   3954  N1  C   A   8     117.744 205.711-128.303  1.00 48.84           N  
ATOM   3955  C2  C   A   8     117.989 206.020-129.639  1.00 48.84           C  
ATOM   3956  O2  C   A   8     117.635 207.126-130.068  1.00 48.84           O  
ATOM   3957  N3  C   A   8     118.604 205.109-130.427  1.00 48.84           N  
ATOM   3958  C4  C   A   8     118.981 203.934-129.915  1.00 48.84           C  
ATOM   3959  N4  C   A   8     119.564 203.054-130.729  1.00 48.84           N  
ATOM   3960  C5  C   A   8     118.775 203.609-128.544  1.00 48.84           C  
ATOM   3961  C6  C   A   8     118.164 204.521-127.779  1.00 48.84           C  
ATOM   3962  OP1 C   A   8     116.364 203.012-122.476  1.00 54.16           O  
ATOM   3963  OP2 C   A   8     117.319 201.537-124.348  1.00 54.16           O1-
ATOM   3964  P   G   A   9     112.849 204.692-126.597  1.00 61.32           P  
ATOM   3965  C5' G   A   9     112.558 204.664-129.201  1.00 61.32           C  
ATOM   3966  O5' G   A   9     112.773 205.409-128.014  1.00 61.32           O  
ATOM   3967  C4' G   A   9     112.727 205.558-130.401  1.00 61.32           C  
ATOM   3968  O4' G   A   9     114.140 205.805-130.634  1.00 61.32           O  
ATOM   3969  C3' G   A   9     112.208 205.034-131.741  1.00 61.32           C  
ATOM   3970  O3' G   A   9     110.805 205.148-131.927  1.00 61.32           O  
ATOM   3971  C2' G   A   9     113.027 205.845-132.736  1.00 61.32           C  
ATOM   3972  O2' G   A   9     112.515 207.146-132.945  1.00 61.32           O  
ATOM   3973  C1' G   A   9     114.380 205.921-132.027  1.00 61.32           C  
ATOM   3974  N1  G   A   9     116.681 203.698-135.936  1.00 66.14           N  
ATOM   3975  C2  G   A   9     115.978 204.873-135.889  1.00 66.14           C  
ATOM   3976  N2  G   A   9     115.843 205.529-137.050  1.00 66.14           N  
ATOM   3977  N3  G   A   9     115.448 205.370-134.788  1.00 66.14           N  
ATOM   3978  C4  G   A   9     115.679 204.582-133.718  1.00 66.14           C  
ATOM   3979  C5  G   A   9     116.371 203.391-133.655  1.00 66.14           C  
ATOM   3980  C6  G   A   9     116.936 202.868-134.852  1.00 66.14           C  
ATOM   3981  O6  G   A   9     117.585 201.825-135.019  1.00 66.14           O  
ATOM   3982  N7  G   A   9     116.388 202.899-132.357  1.00 66.14           N  
ATOM   3983  C8  G   A   9     115.706 203.778-131.671  1.00 66.14           C  
ATOM   3984  N9  G   A   9     115.231 204.812-132.443  1.00 66.14           N  
ATOM   3985  OP1 G   A   9     111.552 204.896-125.904  1.00 61.32           O  
ATOM   3986  OP2 G   A   9     113.360 203.314-126.807  1.00 61.32           O1-
ATOM   3987  P   G   A  10     110.034 204.030-132.781  1.00 61.87           P  
ATOM   3988  C5' G   A  10     110.486 205.413-134.953  1.00 61.87           C  
ATOM   3989  O5' G   A  10     110.658 204.200-134.231  1.00 61.87           O  
ATOM   3990  C4' G   A  10     110.977 205.239-136.361  1.00 61.87           C  
ATOM   3991  O4' G   A  10     112.390 204.924-136.356  1.00 61.87           O  
ATOM   3992  C3' G   A  10     110.314 204.086-137.089  1.00 61.87           C  
ATOM   3993  O3' G   A  10     109.081 204.513-137.652  1.00 61.87           O  
ATOM   3994  C2' G   A  10     111.362 203.682-138.120  1.00 61.87           C  
ATOM   3995  O2' G   A  10     111.300 204.460-139.299  1.00 61.87           O  
ATOM   3996  C1' G   A  10     112.667 203.985-137.375  1.00 61.87           C  
ATOM   3997  N1  G   A  10     115.471 199.890-138.293  1.00 22.92           N  
ATOM   3998  C2  G   A  10     114.911 200.794-139.164  1.00 22.92           C  
ATOM   3999  N2  G   A  10     115.143 200.605-140.462  1.00 22.92           N  
ATOM   4000  N3  G   A  10     114.170 201.814-138.792  1.00 22.92           N  
ATOM   4001  C4  G   A  10     114.015 201.865-137.457  1.00 22.92           C  
ATOM   4002  C5  G   A  10     114.518 201.016-136.495  1.00 22.92           C  
ATOM   4003  C6  G   A  10     115.332 199.922-136.908  1.00 22.92           C  
ATOM   4004  O6  G   A  10     115.890 199.060-136.212  1.00 22.92           O  
ATOM   4005  N7  G   A  10     114.119 201.420-135.227  1.00 22.92           N  
ATOM   4006  C8  G   A  10     113.406 202.494-135.443  1.00 22.92           C  
ATOM   4007  N9  G   A  10     113.322 202.826-136.775  1.00 22.92           N  
ATOM   4008  OP1 G   A  10     108.599 204.400-132.850  1.00 61.87           O  
ATOM   4009  OP2 G   A  10     110.424 202.692-132.265  1.00 61.87           O1-
ATOM   4010  P   C   A  11     107.760 203.628-137.428  1.00 85.30           P  
ATOM   4011  C5' C   A  11     108.512 202.589-139.699  1.00 85.30           C  
ATOM   4012  O5' C   A  11     107.996 202.387-138.392  1.00 85.30           O  
ATOM   4013  C4' C   A  11     109.234 201.356-140.173  1.00 85.30           C  
ATOM   4014  O4' C   A  11     110.425 201.137-139.379  1.00 85.30           O  
ATOM   4015  C3' C   A  11     108.468 200.052-140.002  1.00 85.30           C  
ATOM   4016  O3' C   A  11     107.533 199.848-141.053  1.00 85.30           O  
ATOM   4017  C2' C   A  11     109.570 198.993-140.004  1.00 85.30           C  
ATOM   4018  O2' C   A  11     109.881 198.527-141.301  1.00 85.30           O  
ATOM   4019  C1' C   A  11     110.770 199.771-139.455  1.00 85.30           C  
ATOM   4020  N1  C   A  11     111.288 199.303-138.160  1.00103.53           N  
ATOM   4021  C2  C   A  11     112.183 198.249-138.186  1.00103.53           C  
ATOM   4022  O2  C   A  11     112.470 197.773-139.277  1.00103.53           O  
ATOM   4023  N3  C   A  11     112.707 197.776-137.034  1.00103.53           N  
ATOM   4024  C4  C   A  11     112.349 198.331-135.872  1.00103.53           C  
ATOM   4025  N4  C   A  11     112.887 197.843-134.751  1.00103.53           N  
ATOM   4026  C5  C   A  11     111.419 199.415-135.810  1.00103.53           C  
ATOM   4027  C6  C   A  11     110.917 199.867-136.971  1.00103.53           C  
ATOM   4028  OP1 C   A  11     106.604 204.406-137.941  1.00 85.30           O  
ATOM   4029  OP2 C   A  11     107.753 203.138-136.027  1.00 85.30           O1-
ATOM   4030  P   C   A  12     106.211 198.981-140.781  1.00 55.53           P  
ATOM   4031  C5' C   A  12     106.014 196.380-140.503  1.00 55.53           C  
ATOM   4032  O5' C   A  12     106.676 197.492-141.090  1.00 55.53           O  
ATOM   4033  C4' C   A  12     107.022 195.477-139.837  1.00 55.53           C  
ATOM   4034  O4' C   A  12     107.854 196.266-138.941  1.00 55.53           O  
ATOM   4035  C3' C   A  12     106.429 194.349-138.999  1.00 55.53           C  
ATOM   4036  O3' C   A  12     107.259 193.217-139.197  1.00 55.53           O  
ATOM   4037  C2' C   A  12     106.583 194.842-137.564  1.00 55.53           C  
ATOM   4038  O2' C   A  12     106.752 193.791-136.634  1.00 55.53           O  
ATOM   4039  C1' C   A  12     107.853 195.684-137.654  1.00 55.53           C  
ATOM   4040  N1  C   A  12     107.893 196.761-136.654  1.00 64.66           N  
ATOM   4041  C2  C   A  12     108.485 196.504-135.413  1.00 64.66           C  
ATOM   4042  O2  C   A  12     108.974 195.384-135.202  1.00 64.66           O  
ATOM   4043  N3  C   A  12     108.511 197.481-134.477  1.00 64.66           N  
ATOM   4044  C4  C   A  12     107.978 198.675-134.746  1.00 64.66           C  
ATOM   4045  N4  C   A  12     108.020 199.607-133.790  1.00 64.66           N  
ATOM   4046  C5  C   A  12     107.377 198.966-136.005  1.00 64.66           C  
ATOM   4047  C6  C   A  12     107.357 197.990-136.921  1.00 64.66           C  
ATOM   4048  OP1 C   A  12     105.198 199.378-141.792  1.00 55.53           O  
ATOM   4049  OP2 C   A  12     105.882 199.075-139.335  1.00 55.53           O1-
ATOM   4050  P   G   A  13     106.699 191.947-140.001  1.00 64.87           P  
ATOM   4051  C5' G   A  13     108.737 190.845-138.791  1.00 64.87           C  
ATOM   4052  O5' G   A  13     107.400 190.724-139.264  1.00 64.87           O  
ATOM   4053  C4' G   A  13     109.554 189.662-139.237  1.00 64.87           C  
ATOM   4054  O4' G   A  13     109.385 188.563-138.308  1.00 64.87           O  
ATOM   4055  C3' G   A  13     109.146 189.098-140.583  1.00 64.87           C  
ATOM   4056  O3' G   A  13     109.745 189.816-141.654  1.00 64.87           O  
ATOM   4057  C2' G   A  13     109.614 187.651-140.499  1.00 64.87           C  
ATOM   4058  O2' G   A  13     110.982 187.506-140.822  1.00 64.87           O  
ATOM   4059  C1' G   A  13     109.396 187.337-139.016  1.00 64.87           C  
ATOM   4060  N1  G   A  13     107.013 183.800-136.267  1.00119.30           N  
ATOM   4061  C2  G   A  13     108.328 184.193-136.228  1.00119.30           C  
ATOM   4062  N2  G   A  13     109.108 183.562-135.340  1.00119.30           N  
ATOM   4063  N3  G   A  13     108.839 185.135-137.002  1.00119.30           N  
ATOM   4064  C4  G   A  13     107.915 185.661-137.833  1.00119.30           C  
ATOM   4065  C5  G   A  13     106.580 185.340-137.951  1.00119.30           C  
ATOM   4066  C6  G   A  13     106.044 184.328-137.114  1.00119.30           C  
ATOM   4067  O6  G   A  13     104.884 183.901-137.066  1.00119.30           O  
ATOM   4068  N7  G   A  13     105.970 186.115-138.927  1.00119.30           N  
ATOM   4069  C8  G   A  13     106.927 186.880-139.376  1.00119.30           C  
ATOM   4070  N9  G   A  13     108.133 186.656-138.755  1.00119.30           N  
ATOM   4071  OP1 G   A  13     107.246 192.028-141.381  1.00 64.87           O  
ATOM   4072  OP2 G   A  13     105.231 191.856-139.797  1.00 64.87           O1-
ATOM   4073  P   U   A  14     109.109 189.716-143.127  1.00 79.78           P  
ATOM   4074  C5' U   A  14     110.079 187.375-143.806  1.00 79.78           C  
ATOM   4075  O5' U   A  14     110.136 188.793-143.920  1.00 79.78           O  
ATOM   4076  C4' U   A  14     111.398 186.767-144.211  1.00 79.78           C  
ATOM   4077  O4' U   A  14     111.633 187.049-145.612  1.00 79.78           O  
ATOM   4078  C3' U   A  14     112.630 187.290-143.473  1.00 79.78           C  
ATOM   4079  O3' U   A  14     112.856 186.558-142.271  1.00 79.78           O  
ATOM   4080  C2' U   A  14     113.742 187.112-144.501  1.00 79.78           C  
ATOM   4081  O2' U   A  14     114.263 185.799-144.506  1.00 79.78           O  
ATOM   4082  C1' U   A  14     112.996 187.363-145.816  1.00 79.78           C  
ATOM   4083  N1  U   A  14     113.066 188.746-146.309  1.00100.80           N  
ATOM   4084  C2  U   A  14     113.016 188.939-147.676  1.00100.80           C  
ATOM   4085  O2  U   A  14     112.939 188.018-148.471  1.00100.80           O  
ATOM   4086  N3  U   A  14     113.060 190.251-148.078  1.00100.80           N  
ATOM   4087  C4  U   A  14     113.150 191.365-147.269  1.00100.80           C  
ATOM   4088  O4  U   A  14     113.151 192.486-147.781  1.00100.80           O  
ATOM   4089  C5  U   A  14     113.208 191.082-145.868  1.00100.80           C  
ATOM   4090  C6  U   A  14     113.166 189.814-145.446  1.00100.80           C  
ATOM   4091  OP1 U   A  14     109.139 191.072-143.731  1.00 79.78           O  
ATOM   4092  OP2 U   A  14     107.819 188.986-143.026  1.00 79.78           O1-
ATOM   4093  P   A   A  15     114.221 186.761-141.443  1.00 60.77           P  
ATOM   4094  C5' A   A  15     114.001 189.388-141.563  1.00 60.77           C  
ATOM   4095  O5' A   A  15     114.750 188.208-141.852  1.00 60.77           O  
ATOM   4096  C4' A   A  15     114.642 190.147-140.424  1.00 60.77           C  
ATOM   4097  O4' A   A  15     114.276 191.548-140.516  1.00 60.77           O  
ATOM   4098  C3' A   A  15     114.277 189.686-139.015  1.00 60.77           C  
ATOM   4099  O3' A   A  15     115.412 189.814-138.166  1.00 60.77           O  
ATOM   4100  C2' A   A  15     113.220 190.703-138.588  1.00 60.77           C  
ATOM   4101  O2' A   A  15     113.184 190.908-137.190  1.00 60.77           O  
ATOM   4102  C1' A   A  15     113.697 191.967-139.301  1.00 60.77           C  
ATOM   4103  N1  A   A  15     110.616 193.944-142.926  1.00 59.26           N  
ATOM   4104  C2  A   A  15     111.547 192.983-142.966  1.00 59.26           C  
ATOM   4105  N3  A   A  15     112.312 192.508-141.985  1.00 59.26           N  
ATOM   4106  C4  A   A  15     112.045 193.138-140.828  1.00 59.26           C  
ATOM   4107  C5  A   A  15     111.117 194.145-140.629  1.00 59.26           C  
ATOM   4108  C6  A   A  15     110.372 194.558-141.748  1.00 59.26           C  
ATOM   4109  N6  A   A  15     109.445 195.518-141.708  1.00 59.26           N  
ATOM   4110  N7  A   A  15     111.116 194.556-139.303  1.00 59.26           N  
ATOM   4111  C8  A   A  15     112.028 193.803-138.740  1.00 59.26           C  
ATOM   4112  N9  A   A  15     112.634 192.925-139.605  1.00 59.26           N  
ATOM   4113  OP1 A   A  15     115.195 185.762-141.953  1.00 60.77           O  
ATOM   4114  OP2 A   A  15     113.883 186.780-139.998  1.00 60.77           O1-
ATOM   4115  P   G   A  16     115.840 188.591-137.214  1.00 52.90           P  
ATOM   4116  C5' G   A  16     114.891 187.755-134.917  1.00 52.90           C  
ATOM   4117  O5' G   A  16     114.694 188.515-136.109  1.00 52.90           O  
ATOM   4118  C4' G   A  16     113.635 186.994-134.557  1.00 52.90           C  
ATOM   4119  O4' G   A  16     112.946 186.583-135.761  1.00 52.90           O  
ATOM   4120  C3' G   A  16     113.902 185.713-133.782  1.00 52.90           C  
ATOM   4121  O3' G   A  16     113.973 185.967-132.384  1.00 52.90           O  
ATOM   4122  C2' G   A  16     112.729 184.821-134.169  1.00 52.90           C  
ATOM   4123  O2' G   A  16     111.579 185.059-133.382  1.00 52.90           O  
ATOM   4124  C1' G   A  16     112.467 185.259-135.613  1.00 52.90           C  
ATOM   4125  N1  G   A  16     113.094 180.668-137.748  1.00 65.09           N  
ATOM   4126  C2  G   A  16     112.290 181.018-136.694  1.00 65.09           C  
ATOM   4127  N2  G   A  16     111.573 180.023-136.153  1.00 65.09           N  
ATOM   4128  N3  G   A  16     112.201 182.250-136.209  1.00 65.09           N  
ATOM   4129  C4  G   A  16     113.014 183.107-136.866  1.00 65.09           C  
ATOM   4130  C5  G   A  16     113.858 182.847-137.925  1.00 65.09           C  
ATOM   4131  C6  G   A  16     113.926 181.539-138.442  1.00 65.09           C  
ATOM   4132  O6  G   A  16     114.603 181.126-139.385  1.00 65.09           O  
ATOM   4133  N7  G   A  16     114.520 183.998-138.324  1.00 65.09           N  
ATOM   4134  C8  G   A  16     114.074 184.921-137.522  1.00 65.09           C  
ATOM   4135  N9  G   A  16     113.153 184.454-136.617  1.00 65.09           N  
ATOM   4136  OP1 G   A  16     117.103 188.980-136.537  1.00 52.90           O  
ATOM   4137  OP2 G   A  16     115.796 187.343-138.019  1.00 52.90           O1-
ATOM   4138  P   C   A  17     114.870 185.017-131.450  1.00 66.11           P  
ATOM   4139  C5' C   A  17     113.323 182.922-131.139  1.00 66.11           C  
ATOM   4140  O5' C   A  17     114.398 183.545-131.834  1.00 66.11           O  
ATOM   4141  C4' C   A  17     113.370 181.426-131.337  1.00 66.11           C  
ATOM   4142  O4' C   A  17     113.155 181.105-132.735  1.00 66.11           O  
ATOM   4143  C3' C   A  17     114.708 180.772-131.026  1.00 66.11           C  
ATOM   4144  O3' C   A  17     114.921 180.524-129.642  1.00 66.11           O  
ATOM   4145  C2' C   A  17     114.653 179.481-131.834  1.00 66.11           C  
ATOM   4146  O2' C   A  17     113.987 178.434-131.159  1.00 66.11           O  
ATOM   4147  C1' C   A  17     113.843 179.909-133.060  1.00 66.11           C  
ATOM   4148  N1  C   A  17     114.689 180.150-134.239  1.00 81.71           N  
ATOM   4149  C2  C   A  17     114.972 179.076-135.084  1.00 81.71           C  
ATOM   4150  O2  C   A  17     114.492 177.967-134.817  1.00 81.71           O  
ATOM   4151  N3  C   A  17     115.760 179.272-136.166  1.00 81.71           N  
ATOM   4152  C4  C   A  17     116.255 180.488-136.415  1.00 81.71           C  
ATOM   4153  N4  C   A  17     117.030 180.639-137.492  1.00 81.71           N  
ATOM   4154  C5  C   A  17     115.977 181.603-135.572  1.00 81.71           C  
ATOM   4155  C6  C   A  17     115.196 181.392-134.505  1.00 81.71           C  
ATOM   4156  OP1 C   A  17     114.469 185.273-130.043  1.00 66.11           O  
ATOM   4157  OP2 C   A  17     116.293 185.171-131.846  1.00 66.11           O1-
ATOM   4158  P   G   A  18     116.423 180.381-129.095  1.00 68.90           P  
ATOM   4159  C5' G   A  18     117.735 178.252-129.914  1.00 68.90           C  
ATOM   4160  O5' G   A  18     117.117 179.494-130.220  1.00 68.90           O  
ATOM   4161  C4' G   A  18     117.388 177.231-130.971  1.00 68.90           C  
ATOM   4162  O4' G   A  18     116.951 177.891-132.182  1.00 68.90           O  
ATOM   4163  C3' G   A  18     118.571 176.385-131.364  1.00 68.90           C  
ATOM   4164  O3' G   A  18     118.633 175.268-130.486  1.00 68.90           O  
ATOM   4165  C2' G   A  18     118.273 176.004-132.813  1.00 68.90           C  
ATOM   4166  O2' G   A  18     117.469 174.846-132.917  1.00 68.90           O  
ATOM   4167  C1' G   A  18     117.476 177.218-133.311  1.00 68.90           C  
ATOM   4168  N1  G   A  18     120.620 178.130-137.234  1.00 81.42           N  
ATOM   4169  C2  G   A  18     120.082 176.933-136.821  1.00 81.42           C  
ATOM   4170  N2  G   A  18     120.417 175.853-137.544  1.00 81.42           N  
ATOM   4171  N3  G   A  18     119.271 176.805-135.780  1.00 81.42           N  
ATOM   4172  C4  G   A  18     119.016 177.994-135.193  1.00 81.42           C  
ATOM   4173  C5  G   A  18     119.496 179.241-135.537  1.00 81.42           C  
ATOM   4174  C6  G   A  18     120.382 179.360-136.630  1.00 81.42           C  
ATOM   4175  O6  G   A  18     120.923 180.377-137.067  1.00 81.42           O  
ATOM   4176  N7  G   A  18     119.012 180.212-134.672  1.00 81.42           N  
ATOM   4177  C8  G   A  18     118.266 179.553-133.831  1.00 81.42           C  
ATOM   4178  N9  G   A  18     118.224 178.204-134.085  1.00 81.42           N  
ATOM   4179  OP1 G   A  18     116.389 179.602-127.831  1.00 68.90           O  
ATOM   4180  OP2 G   A  18     117.053 181.726-129.114  1.00 68.90           O1-
ATOM   4181  P   C   A  19     119.839 175.149-129.433  1.00 77.82           P  
ATOM   4182  C5' C   A  19     121.020 173.533-131.111  1.00 77.82           C  
ATOM   4183  O5' C   A  19     121.076 174.722-130.336  1.00 77.82           O  
ATOM   4184  C4' C   A  19     121.984 173.615-132.266  1.00 77.82           C  
ATOM   4185  O4' C   A  19     121.509 174.573-133.246  1.00 77.82           O  
ATOM   4186  C3' C   A  19     123.408 174.079-131.953  1.00 77.82           C  
ATOM   4187  O3' C   A  19     124.225 173.039-131.434  1.00 77.82           O  
ATOM   4188  C2' C   A  19     123.896 174.560-133.315  1.00 77.82           C  
ATOM   4189  O2' C   A  19     124.374 173.509-134.130  1.00 77.82           O  
ATOM   4190  C1' C   A  19     122.616 175.134-133.927  1.00 77.82           C  
ATOM   4191  N1  C   A  19     122.545 176.602-133.857  1.00 49.53           N  
ATOM   4192  C2  C   A  19     123.330 177.335-134.744  1.00 49.53           C  
ATOM   4193  O2  C   A  19     124.042 176.721-135.547  1.00 49.53           O  
ATOM   4194  N3  C   A  19     123.295 178.686-134.708  1.00 49.53           N  
ATOM   4195  C4  C   A  19     122.507 179.306-133.830  1.00 49.53           C  
ATOM   4196  N4  C   A  19     122.505 180.643-133.829  1.00 49.53           N  
ATOM   4197  C5  C   A  19     121.684 178.583-132.913  1.00 49.53           C  
ATOM   4198  C6  C   A  19     121.736 177.243-132.960  1.00 49.53           C  
ATOM   4199  OP1 C   A  19     119.523 174.020-128.520  1.00 77.82           O  
ATOM   4200  OP2 C   A  19     120.109 176.496-128.868  1.00 77.82           O1-
ATOM   4201  P   G   A  20     125.564 173.413-130.632  1.00100.72           P  
ATOM   4202  C5' G   A  20     127.066 173.259-132.767  1.00100.72           C  
ATOM   4203  O5' G   A  20     126.492 174.066-131.748  1.00100.72           O  
ATOM   4204  C4' G   A  20     128.091 174.045-133.541  1.00100.72           C  
ATOM   4205  O4' G   A  20     127.437 174.992-134.426  1.00100.72           O  
ATOM   4206  C3' G   A  20     129.018 174.917-132.696  1.00100.72           C  
ATOM   4207  O3' G   A  20     130.094 174.293-132.016  1.00100.72           O  
ATOM   4208  C2' G   A  20     129.497 175.946-133.710  1.00100.72           C  
ATOM   4209  O2' G   A  20     130.557 175.478-134.519  1.00100.72           O  
ATOM   4210  C1' G   A  20     128.241 176.154-134.552  1.00100.72           C  
ATOM   4211  N1  G   A  20     127.890 181.187-134.607  1.00 59.01           N  
ATOM   4212  C2  G   A  20     128.772 180.357-135.256  1.00 59.01           C  
ATOM   4213  N2  G   A  20     129.706 180.943-136.008  1.00 59.01           N  
ATOM   4214  N3  G   A  20     128.745 179.043-135.170  1.00 59.01           N  
ATOM   4215  C4  G   A  20     127.770 178.612-134.347  1.00 59.01           C  
ATOM   4216  C5  G   A  20     126.843 179.350-133.645  1.00 59.01           C  
ATOM   4217  C6  G   A  20     126.863 180.764-133.768  1.00 59.01           C  
ATOM   4218  O6  G   A  20     126.114 181.597-133.241  1.00 59.01           O  
ATOM   4219  N7  G   A  20     125.996 178.517-132.925  1.00 59.01           N  
ATOM   4220  C8  G   A  20     126.419 177.312-133.202  1.00 59.01           C  
ATOM   4221  N9  G   A  20     127.496 177.304-134.055  1.00 59.01           N  
ATOM   4222  OP1 G   A  20     126.193 172.139-130.202  1.00100.72           O  
ATOM   4223  OP2 G   A  20     125.241 174.452-129.622  1.00100.72           O1-
ATOM   4224  P   G   A  21     130.891 175.125-130.899  1.00 76.52           P  
ATOM   4225  C5' G   A  21     132.489 177.189-131.146  1.00 76.52           C  
ATOM   4226  O5' G   A  21     131.725 176.167-131.765  1.00 76.52           O  
ATOM   4227  C4' G   A  21     133.033 178.131-132.190  1.00 76.52           C  
ATOM   4228  O4' G   A  21     131.951 178.627-133.011  1.00 76.52           O  
ATOM   4229  C3' G   A  21     133.645 179.355-131.546  1.00 76.52           C  
ATOM   4230  O3' G   A  21     135.003 179.107-131.210  1.00 76.52           O  
ATOM   4231  C2' G   A  21     133.438 180.436-132.598  1.00 76.52           C  
ATOM   4232  O2' G   A  21     134.426 180.412-133.609  1.00 76.52           O  
ATOM   4233  C1' G   A  21     132.090 180.022-133.197  1.00 76.52           C  
ATOM   4234  N1  G   A  21     129.423 184.261-132.239  1.00 55.85           N  
ATOM   4235  C2  G   A  21     130.616 184.134-132.905  1.00 55.85           C  
ATOM   4236  N2  G   A  21     131.149 185.270-133.381  1.00 55.85           N  
ATOM   4237  N3  G   A  21     131.240 182.979-133.088  1.00 55.85           N  
ATOM   4238  C4  G   A  21     130.565 181.952-132.528  1.00 55.85           C  
ATOM   4239  C5  G   A  21     129.372 181.983-131.837  1.00 55.85           C  
ATOM   4240  C6  G   A  21     128.713 183.214-131.664  1.00 55.85           C  
ATOM   4241  O6  G   A  21     127.645 183.431-131.090  1.00 55.85           O  
ATOM   4242  N7  G   A  21     129.008 180.713-131.420  1.00 55.85           N  
ATOM   4243  C8  G   A  21     129.959 179.944-131.863  1.00 55.85           C  
ATOM   4244  N9  G   A  21     130.929 180.626-132.556  1.00 55.85           N  
ATOM   4245  OP1 G   A  21     131.850 174.220-130.221  1.00 76.52           O  
ATOM   4246  OP2 G   A  21     129.892 175.876-130.092  1.00 76.52           O1-
ATOM   4247  P   U   A  22     135.491 179.310-129.695  1.00 58.87           P  
ATOM   4248  C5' U   A  22     136.399 181.546-130.691  1.00 58.87           C  
ATOM   4249  O5' U   A  22     135.763 180.875-129.612  1.00 58.87           O  
ATOM   4250  C4' U   A  22     135.837 182.935-130.849  1.00 58.87           C  
ATOM   4251  O4' U   A  22     134.450 182.867-131.266  1.00 58.87           O  
ATOM   4252  C3' U   A  22     135.817 183.765-129.581  1.00 58.87           C  
ATOM   4253  O3' U   A  22     137.074 184.388-129.362  1.00 58.87           O  
ATOM   4254  C2' U   A  22     134.706 184.774-129.852  1.00 58.87           C  
ATOM   4255  O2' U   A  22     135.151 185.889-130.599  1.00 58.87           O  
ATOM   4256  C1' U   A  22     133.736 183.954-130.705  1.00 58.87           C  
ATOM   4257  N1  U   A  22     132.575 183.437-129.965  1.00 99.37           N  
ATOM   4258  C2  U   A  22     131.602 184.349-129.613  1.00 99.37           C  
ATOM   4259  O2  U   A  22     131.694 185.531-129.872  1.00 99.37           O  
ATOM   4260  N3  U   A  22     130.522 183.825-128.946  1.00 99.37           N  
ATOM   4261  C4  U   A  22     130.325 182.501-128.603  1.00 99.37           C  
ATOM   4262  O4  U   A  22     129.302 182.177-127.998  1.00 99.37           O  
ATOM   4263  C5  U   A  22     131.384 181.618-128.996  1.00 99.37           C  
ATOM   4264  C6  U   A  22     132.448 182.105-129.646  1.00 99.37           C  
ATOM   4265  OP1 U   A  22     136.784 178.599-129.539  1.00 58.87           O  
ATOM   4266  OP2 U   A  22     134.357 178.980-128.794  1.00 58.87           O1-
ATOM   4267  P   G   A  23     137.546 184.711-127.864  1.00 76.60           P  
ATOM   4268  C5' G   A  23     137.206 187.279-128.267  1.00 76.60           C  
ATOM   4269  O5' G   A  23     136.846 186.104-127.549  1.00 76.60           O  
ATOM   4270  C4' G   A  23     136.287 188.411-127.892  1.00 76.60           C  
ATOM   4271  O4' G   A  23     134.952 188.160-128.395  1.00 76.60           O  
ATOM   4272  C3' G   A  23     136.108 188.603-126.396  1.00 76.60           C  
ATOM   4273  O3' G   A  23     137.162 189.373-125.843  1.00 76.60           O  
ATOM   4274  C2' G   A  23     134.751 189.288-126.302  1.00 76.60           C  
ATOM   4275  O2' G   A  23     134.829 190.686-126.499  1.00 76.60           O  
ATOM   4276  C1' G   A  23     133.997 188.645-127.469  1.00 76.60           C  
ATOM   4277  N1  G   A  23     129.447 187.293-125.713  1.00 81.41           N  
ATOM   4278  C2  G   A  23     129.947 188.543-125.979  1.00 81.41           C  
ATOM   4279  N2  G   A  23     129.124 189.574-125.758  1.00 81.41           N  
ATOM   4280  N3  G   A  23     131.167 188.769-126.429  1.00 81.41           N  
ATOM   4281  C4  G   A  23     131.862 187.626-126.594  1.00 81.41           C  
ATOM   4282  C5  G   A  23     131.461 186.330-126.357  1.00 81.41           C  
ATOM   4283  C6  G   A  23     130.144 186.100-125.876  1.00 81.41           C  
ATOM   4284  O6  G   A  23     129.596 185.025-125.607  1.00 81.41           O  
ATOM   4285  N7  G   A  23     132.481 185.436-126.655  1.00 81.41           N  
ATOM   4286  C8  G   A  23     133.462 186.194-127.064  1.00 81.41           C  
ATOM   4287  N9  G   A  23     133.149 187.532-127.059  1.00 81.41           N  
ATOM   4288  OP1 G   A  23     139.016 184.918-127.890  1.00 76.60           O  
ATOM   4289  OP2 G   A  23     136.964 183.685-126.963  1.00 76.60           O1-
ATOM   4290  P   G   A  24     138.232 188.666-124.880  1.00 83.66           P  
ATOM   4291  C5' G   A  24     138.697 191.104-124.034  1.00 83.66           C  
ATOM   4292  O5' G   A  24     138.462 189.736-123.727  1.00 83.66           O  
ATOM   4293  C4' G   A  24     137.866 191.976-123.130  1.00 83.66           C  
ATOM   4294  O4' G   A  24     136.479 191.978-123.560  1.00 83.66           O  
ATOM   4295  C3' G   A  24     137.813 191.467-121.705  1.00 83.66           C  
ATOM   4296  O3' G   A  24     138.944 191.835-120.937  1.00 83.66           O  
ATOM   4297  C2' G   A  24     136.513 192.059-121.179  1.00 83.66           C  
ATOM   4298  O2' G   A  24     136.656 193.393-120.734  1.00 83.66           O  
ATOM   4299  C1' G   A  24     135.627 192.004-122.425  1.00 83.66           C  
ATOM   4300  N1  G   A  24     131.200 189.915-123.785  1.00 76.55           N  
ATOM   4301  C2  G   A  24     131.646 191.199-123.972  1.00 76.55           C  
ATOM   4302  N2  G   A  24     130.802 192.032-124.598  1.00 76.55           N  
ATOM   4303  N3  G   A  24     132.830 191.634-123.575  1.00 76.55           N  
ATOM   4304  C4  G   A  24     133.546 190.663-122.970  1.00 76.55           C  
ATOM   4305  C5  G   A  24     133.191 189.350-122.738  1.00 76.55           C  
ATOM   4306  C6  G   A  24     131.920 188.899-123.166  1.00 76.55           C  
ATOM   4307  O6  G   A  24     131.422 187.772-123.052  1.00 76.55           O  
ATOM   4308  N7  G   A  24     134.210 188.672-122.085  1.00 76.55           N  
ATOM   4309  C8  G   A  24     135.147 189.566-121.934  1.00 76.55           C  
ATOM   4310  N9  G   A  24     134.808 190.797-122.445  1.00 76.55           N  
ATOM   4311  OP1 G   A  24     139.498 188.516-125.641  1.00 83.66           O  
ATOM   4312  OP2 G   A  24     137.592 187.470-124.276  1.00 83.66           O1-
ATOM   4313  P   U   A  25     138.967 191.499-119.370  1.00143.75           P  
ATOM   4314  C5' U   A  25     138.515 193.035-117.302  1.00143.75           C  
ATOM   4315  O5' U   A  25     138.576 192.893-118.708  1.00143.75           O  
ATOM   4316  C4' U   A  25     139.541 194.036-116.829  1.00143.75           C  
ATOM   4317  O4' U   A  25     139.536 193.958-115.384  1.00143.75           O  
ATOM   4318  C3' U   A  25     140.963 193.723-117.279  1.00143.75           C  
ATOM   4319  O3' U   A  25     141.375 194.643-118.290  1.00143.75           O  
ATOM   4320  C2' U   A  25     141.818 193.991-116.044  1.00143.75           C  
ATOM   4321  O2' U   A  25     142.233 195.339-115.966  1.00143.75           O  
ATOM   4322  C1' U   A  25     140.837 193.705-114.907  1.00143.75           C  
ATOM   4323  N1  U   A  25     140.843 192.328-114.399  1.00133.56           N  
ATOM   4324  C2  U   A  25     140.265 192.109-113.167  1.00133.56           C  
ATOM   4325  O2  U   A  25     139.799 193.008-112.488  1.00133.56           O  
ATOM   4326  N3  U   A  25     140.253 190.800-112.759  1.00133.56           N  
ATOM   4327  C4  U   A  25     140.756 189.713-113.439  1.00133.56           C  
ATOM   4328  O4  U   A  25     140.643 188.589-112.948  1.00133.56           O  
ATOM   4329  C5  U   A  25     141.357 190.023-114.698  1.00133.56           C  
ATOM   4330  C6  U   A  25     141.381 191.289-115.124  1.00133.56           C  
ATOM   4331  OP1 U   A  25     140.361 191.160-118.990  1.00143.75           O  
ATOM   4332  OP2 U   A  25     137.878 190.527-119.093  1.00143.75           O1-
ATOM   4333  P   C   A  26     140.858 194.480-119.803  1.00 80.14           P  
ATOM   4334  C5' C   A  26     142.418 196.587-119.930  1.00 80.14           C  
ATOM   4335  O5' C   A  26     141.752 195.523-120.607  1.00 80.14           O  
ATOM   4336  C4' C   A  26     141.764 197.902-120.272  1.00 80.14           C  
ATOM   4337  O4' C   A  26     141.904 198.136-121.695  1.00 80.14           O  
ATOM   4338  C3' C   A  26     140.260 197.836-120.022  1.00 80.14           C  
ATOM   4339  O3' C   A  26     139.912 198.226-118.696  1.00 80.14           O  
ATOM   4340  C2' C   A  26     139.700 198.796-121.066  1.00 80.14           C  
ATOM   4341  O2' C   A  26     139.724 200.141-120.633  1.00 80.14           O  
ATOM   4342  C1' C   A  26     140.685 198.614-122.226  1.00 80.14           C  
ATOM   4343  N1  C   A  26     140.255 197.663-123.263  1.00 46.09           N  
ATOM   4344  C2  C   A  26     139.865 198.153-124.512  1.00 46.09           C  
ATOM   4345  O2  C   A  26     139.851 199.379-124.697  1.00 46.09           O  
ATOM   4346  N3  C   A  26     139.512 197.279-125.484  1.00 46.09           N  
ATOM   4347  C4  C   A  26     139.534 195.967-125.241  1.00 46.09           C  
ATOM   4348  N4  C   A  26     139.197 195.140-126.233  1.00 46.09           N  
ATOM   4349  C5  C   A  26     139.907 195.442-123.970  1.00 46.09           C  
ATOM   4350  C6  C   A  26     140.254 196.318-123.019  1.00 46.09           C  
ATOM   4351  OP1 C   A  26     139.456 194.971-119.846  1.00 80.14           O  
ATOM   4352  OP2 C   A  26     141.177 193.122-120.305  1.00 80.14           O1-
ATOM   4353  P   C   A  27     138.581 197.642-118.009  1.00 57.63           P  
ATOM   4354  C5' C   A  27     136.416 199.124-117.900  1.00 57.63           C  
ATOM   4355  O5' C   A  27     137.786 198.945-117.553  1.00 57.63           O  
ATOM   4356  C4' C   A  27     136.270 200.293-118.844  1.00 57.63           C  
ATOM   4357  O4' C   A  27     137.184 200.115-119.954  1.00 57.63           O  
ATOM   4358  C3' C   A  27     134.902 200.456-119.484  1.00 57.63           C  
ATOM   4359  O3' C   A  27     134.046 201.224-118.643  1.00 57.63           O  
ATOM   4360  C2' C   A  27     135.221 201.182-120.786  1.00 57.63           C  
ATOM   4361  O2' C   A  27     135.337 202.580-120.614  1.00 57.63           O  
ATOM   4362  C1' C   A  27     136.592 200.602-121.144  1.00 57.63           C  
ATOM   4363  N1  C   A  27     136.530 199.491-122.105  1.00 26.97           N  
ATOM   4364  C2  C   A  27     136.343 199.780-123.459  1.00 26.97           C  
ATOM   4365  O2  C   A  27     136.224 200.964-123.808  1.00 26.97           O  
ATOM   4366  N3  C   A  27     136.297 198.764-124.351  1.00 26.97           N  
ATOM   4367  C4  C   A  27     136.428 197.502-123.933  1.00 26.97           C  
ATOM   4368  N4  C   A  27     136.380 196.531-124.847  1.00 26.97           N  
ATOM   4369  C5  C   A  27     136.615 197.181-122.558  1.00 26.97           C  
ATOM   4370  C6  C   A  27     136.657 198.196-121.687  1.00 26.97           C  
ATOM   4371  OP1 C   A  27     138.999 196.914-116.785  1.00 57.63           O  
ATOM   4372  OP2 C   A  27     137.780 196.939-119.044  1.00 57.63           O1-
ATOM   4373  P   C   A  28     132.982 200.477-117.697  1.00150.03           P  
ATOM   4374  C5' C   A  28     130.554 199.655-118.268  1.00150.03           C  
ATOM   4375  O5' C   A  28     131.583 200.628-118.448  1.00150.03           O  
ATOM   4376  C4' C   A  28     129.767 199.493-119.545  1.00150.03           C  
ATOM   4377  O4' C   A  28     130.674 199.701-120.658  1.00150.03           O  
ATOM   4378  C3' C   A  28     129.086 198.140-119.826  1.00150.03           C  
ATOM   4379  O3' C   A  28     127.802 197.872-119.256  1.00150.03           O  
ATOM   4380  C2' C   A  28     129.054 198.103-121.349  1.00150.03           C  
ATOM   4381  O2' C   A  28     127.959 198.815-121.891  1.00150.03           O  
ATOM   4382  C1' C   A  28     130.366 198.804-121.707  1.00150.03           C  
ATOM   4383  N1  C   A  28     131.487 197.858-121.823  1.00 65.07           N  
ATOM   4384  C2  C   A  28     131.550 197.010-122.931  1.00 65.07           C  
ATOM   4385  O2  C   A  28     130.675 197.098-123.803  1.00 65.07           O  
ATOM   4386  N3  C   A  28     132.563 196.119-123.023  1.00 65.07           N  
ATOM   4387  C4  C   A  28     133.491 196.061-122.064  1.00 65.07           C  
ATOM   4388  N4  C   A  28     134.465 195.158-122.189  1.00 65.07           N  
ATOM   4389  C5  C   A  28     133.458 196.925-120.933  1.00 65.07           C  
ATOM   4390  C6  C   A  28     132.449 197.799-120.853  1.00 65.07           C  
ATOM   4391  OP1 C   A  28     132.914 201.255-116.440  1.00150.03           O  
ATOM   4392  OP2 C   A  28     133.334 199.036-117.648  1.00150.03           O1-
ATOM   4393  P   A   A  29     127.157 196.405-119.434  1.00 58.78           P  
ATOM   4394  C5' A   A  29     125.994 195.620-117.184  1.00 58.78           C  
ATOM   4395  O5' A   A  29     125.921 196.336-118.424  1.00 58.78           O  
ATOM   4396  C4' A   A  29     125.589 194.168-117.371  1.00 58.78           C  
ATOM   4397  O4' A   A  29     126.537 193.522-118.258  1.00 58.78           O  
ATOM   4398  C3' A   A  29     125.531 193.290-116.114  1.00 58.78           C  
ATOM   4399  O3' A   A  29     124.241 193.284-115.504  1.00 58.78           O  
ATOM   4400  C2' A   A  29     125.950 191.916-116.616  1.00 58.78           C  
ATOM   4401  O2' A   A  29     124.875 191.191-117.178  1.00 58.78           O  
ATOM   4402  C1' A   A  29     126.954 192.285-117.710  1.00 58.78           C  
ATOM   4403  N1  A   A  29     131.507 190.293-116.167  1.00 68.25           N  
ATOM   4404  C2  A   A  29     130.384 189.696-116.599  1.00 68.25           C  
ATOM   4405  N3  A   A  29     129.229 190.244-116.986  1.00 68.25           N  
ATOM   4406  C4  A   A  29     129.292 191.585-116.905  1.00 68.25           C  
ATOM   4407  C5  A   A  29     130.376 192.334-116.480  1.00 68.25           C  
ATOM   4408  C6  A   A  29     131.524 191.642-116.094  1.00 68.25           C  
ATOM   4409  N6  A   A  29     132.622 192.253-115.662  1.00 68.25           N  
ATOM   4410  N7  A   A  29     130.083 193.687-116.510  1.00 68.25           N  
ATOM   4411  C8  A   A  29     128.854 193.731-116.944  1.00 68.25           C  
ATOM   4412  N9  A   A  29     128.310 192.500-117.208  1.00 68.25           N  
ATOM   4413  OP1 A   A  29     128.194 195.440-119.003  1.00 58.78           O  
ATOM   4414  OP2 A   A  29     126.613 196.323-120.813  1.00 58.78           O1-
ATOM   4415  P   C   A  30     124.044 192.643-114.040  1.00 61.96           P  
ATOM   4416  C5' C   A  30     124.270 190.179-113.168  1.00 61.96           C  
ATOM   4417  O5' C   A  30     124.097 191.065-114.273  1.00 61.96           O  
ATOM   4418  C4' C   A  30     125.037 188.945-113.587  1.00 61.96           C  
ATOM   4419  O4' C   A  30     126.054 189.315-114.553  1.00 61.96           O  
ATOM   4420  C3' C   A  30     125.816 188.268-112.460  1.00 61.96           C  
ATOM   4421  O3' C   A  30     125.091 187.390-111.610  1.00 61.96           O  
ATOM   4422  C2' C   A  30     126.929 187.561-113.216  1.00 61.96           C  
ATOM   4423  O2' C   A  30     126.516 186.334-113.784  1.00 61.96           O  
ATOM   4424  C1' C   A  30     127.243 188.580-114.311  1.00 61.96           C  
ATOM   4425  N1  C   A  30     128.256 189.549-113.873  1.00 78.62           N  
ATOM   4426  C2  C   A  30     129.519 189.099-113.448  1.00 78.62           C  
ATOM   4427  O2  C   A  30     129.772 187.884-113.474  1.00 78.62           O  
ATOM   4428  N3  C   A  30     130.428 190.007-113.022  1.00 78.62           N  
ATOM   4429  C4  C   A  30     130.119 191.308-113.016  1.00 78.62           C  
ATOM   4430  N4  C   A  30     131.034 192.171-112.583  1.00 78.62           N  
ATOM   4431  C5  C   A  30     128.852 191.785-113.454  1.00 78.62           C  
ATOM   4432  C6  C   A  30     127.963 190.883-113.869  1.00 78.62           C  
ATOM   4433  OP1 C   A  30     122.670 192.987-113.594  1.00 61.96           O  
ATOM   4434  OP2 C   A  30     125.205 193.025-113.197  1.00 61.96           O1-
ATOM   4435  P   C   A  31     125.490 187.294-110.055  1.00 49.22           P  
ATOM   4436  C5' C   A  31     128.032 186.641-110.308  1.00 49.22           C  
ATOM   4437  O5' C   A  31     127.047 187.638-110.031  1.00 49.22           O  
ATOM   4438  C4' C   A  31     129.391 187.110-109.844  1.00 49.22           C  
ATOM   4439  O4' C   A  31     129.713 188.379-110.461  1.00 49.22           O  
ATOM   4440  C3' C   A  31     129.429 187.354-108.348  1.00 49.22           C  
ATOM   4441  O3' C   A  31     129.865 186.130-107.763  1.00 49.22           O  
ATOM   4442  C2' C   A  31     130.467 188.463-108.192  1.00 49.22           C  
ATOM   4443  O2' C   A  31     131.777 187.947-108.093  1.00 49.22           O  
ATOM   4444  C1' C   A  31     130.323 189.233-109.511  1.00 49.22           C  
ATOM   4445  N1  C   A  31     129.546 190.486-109.474  1.00 75.74           N  
ATOM   4446  C2  C   A  31     130.007 191.572-108.712  1.00 75.74           C  
ATOM   4447  O2  C   A  31     131.041 191.449-108.043  1.00 75.74           O  
ATOM   4448  N3  C   A  31     129.306 192.731-108.727  1.00 75.74           N  
ATOM   4449  C4  C   A  31     128.190 192.826-109.455  1.00 75.74           C  
ATOM   4450  N4  C   A  31     127.535 193.987-109.451  1.00 75.74           N  
ATOM   4451  C5  C   A  31     127.694 191.734-110.222  1.00 75.74           C  
ATOM   4452  C6  C   A  31     128.393 190.595-110.200  1.00 75.74           C  
ATOM   4453  OP1 C   A  31     125.322 185.882-109.631  1.00 49.22           O  
ATOM   4454  OP2 C   A  31     124.770 188.370-109.326  1.00 49.22           O1-
ATOM   4455  P   U   A  32     129.759 185.915-106.178  1.00 64.94           P  
ATOM   4456  C5' U   A  32     130.159 187.591-104.214  1.00 64.94           C  
ATOM   4457  O5' U   A  32     130.385 187.246-105.571  1.00 64.94           O  
ATOM   4458  C4' U   A  32     131.267 188.476-103.704  1.00 64.94           C  
ATOM   4459  O4' U   A  32     131.444 189.606-104.588  1.00 64.94           O  
ATOM   4460  C3' U   A  32     130.908 189.049-102.349  1.00 64.94           C  
ATOM   4461  O3' U   A  32     131.399 188.184-101.330  1.00 64.94           O  
ATOM   4462  C2' U   A  32     131.590 190.415-102.344  1.00 64.94           C  
ATOM   4463  O2' U   A  32     132.930 190.347-101.900  1.00 64.94           O  
ATOM   4464  C1' U   A  32     131.567 190.795-103.831  1.00 64.94           C  
ATOM   4465  N1  U   A  32     130.495 191.701-104.272  1.00 62.43           N  
ATOM   4466  C2  U   A  32     130.380 192.955-103.692  1.00 62.43           C  
ATOM   4467  O2  U   A  32     131.108 193.352-102.802  1.00 62.43           O  
ATOM   4468  N3  U   A  32     129.365 193.730-104.200  1.00 62.43           N  
ATOM   4469  C4  U   A  32     128.475 193.384-105.200  1.00 62.43           C  
ATOM   4470  O4  U   A  32     127.640 194.201-105.582  1.00 62.43           O  
ATOM   4471  C5  U   A  32     128.657 192.075-105.732  1.00 62.43           C  
ATOM   4472  C6  U   A  32     129.633 191.299-105.263  1.00 62.43           C  
ATOM   4473  OP1 U   A  32     130.662 184.789-105.827  1.00 64.94           O  
ATOM   4474  OP2 U   A  32     128.325 185.851-105.800  1.00 64.94           O1-
ATOM   4475  P   G   A  33     130.477 187.840-100.063  1.00 58.01           P  
ATOM   4476  C5' G   A  33     131.337 189.987 -98.852  1.00 58.01           C  
ATOM   4477  O5' G   A  33     130.243 189.262 -99.396  1.00 58.01           O  
ATOM   4478  C4' G   A  33     130.903 191.382 -98.502  1.00 58.01           C  
ATOM   4479  O4' G   A  33     130.646 192.144 -99.705  1.00 58.01           O  
ATOM   4480  C3' G   A  33     129.591 191.421 -97.729  1.00 58.01           C  
ATOM   4481  O3' G   A  33     129.759 191.185 -96.339  1.00 58.01           O  
ATOM   4482  C2' G   A  33     129.063 192.819 -98.040  1.00 58.01           C  
ATOM   4483  O2' G   A  33     129.595 193.808 -97.183  1.00 58.01           O  
ATOM   4484  C1' G   A  33     129.595 193.053 -99.456  1.00 58.01           C  
ATOM   4485  N1  G   A  33     125.954 195.543-101.901  1.00 58.16           N  
ATOM   4486  C2  G   A  33     126.642 195.876-100.758  1.00 58.16           C  
ATOM   4487  N2  G   A  33     126.358 197.054-100.205  1.00 58.16           N  
ATOM   4488  N3  G   A  33     127.548 195.108-100.194  1.00 58.16           N  
ATOM   4489  C4  G   A  33     127.724 193.957-100.867  1.00 58.16           C  
ATOM   4490  C5  G   A  33     127.092 193.517-102.008  1.00 58.16           C  
ATOM   4491  C6  G   A  33     126.115 194.358-102.615  1.00 58.16           C  
ATOM   4492  O6  G   A  33     125.446 194.159-103.640  1.00 58.16           O  
ATOM   4493  N7  G   A  33     127.554 192.258-102.371  1.00 58.16           N  
ATOM   4494  C8  G   A  33     128.455 191.975-101.467  1.00 58.16           C  
ATOM   4495  N9  G   A  33     128.625 192.980-100.545  1.00 58.16           N  
ATOM   4496  OP1 G   A  33     131.294 187.027 -99.125  1.00 58.01           O  
ATOM   4497  OP2 G   A  33     129.172 187.318-100.542  1.00 58.01           O1-
ATOM   4498  P   A   A  34     128.593 190.460 -95.514  1.00 72.18           P  
ATOM   4499  C5' A   A  34     127.808 192.892 -94.952  1.00 72.18           C  
ATOM   4500  O5' A   A  34     127.478 191.587 -95.411  1.00 72.18           O  
ATOM   4501  C4' A   A  34     126.615 193.798 -95.089  1.00 72.18           C  
ATOM   4502  O4' A   A  34     126.430 194.201 -96.464  1.00 72.18           O  
ATOM   4503  C3' A   A  34     125.331 193.075 -94.728  1.00 72.18           C  
ATOM   4504  O3' A   A  34     125.161 193.132 -93.320  1.00 72.18           O  
ATOM   4505  C2' A   A  34     124.260 193.835 -95.511  1.00 72.18           C  
ATOM   4506  O2' A   A  34     123.721 194.930 -94.800  1.00 72.18           O  
ATOM   4507  C1' A   A  34     125.049 194.356 -96.718  1.00 72.18           C  
ATOM   4508  N1  A   A  34     122.446 194.949-101.076  1.00 52.51           N  
ATOM   4509  C2  A   A  34     122.499 195.667 -99.950  1.00 52.51           C  
ATOM   4510  N3  A   A  34     123.187 195.439 -98.841  1.00 52.51           N  
ATOM   4511  C4  A   A  34     123.900 194.306 -98.954  1.00 52.51           C  
ATOM   4512  C5  A   A  34     123.948 193.457-100.046  1.00 52.51           C  
ATOM   4513  C6  A   A  34     123.173 193.816-101.162  1.00 52.51           C  
ATOM   4514  N6  A   A  34     123.117 193.108-102.296  1.00 52.51           N  
ATOM   4515  N7  A   A  34     124.791 192.384 -99.795  1.00 52.51           N  
ATOM   4516  C8  A   A  34     125.233 192.608 -98.580  1.00 52.51           C  
ATOM   4517  N9  A   A  34     124.744 193.763 -98.019  1.00 52.51           N  
ATOM   4518  OP1 A   A  34     129.108 190.182 -94.150  1.00 72.18           O  
ATOM   4519  OP2 A   A  34     128.056 189.348 -96.338  1.00 72.18           O1-
ATOM   4520  P   C   A  35     123.928 192.380 -92.628  1.00 80.90           P  
ATOM   4521  C5' C   A  35     123.355 193.842 -90.533  1.00 80.90           C  
ATOM   4522  O5' C   A  35     123.152 193.573 -91.914  1.00 80.90           O  
ATOM   4523  C4' C   A  35     123.263 195.326 -90.258  1.00 80.90           C  
ATOM   4524  O4' C   A  35     124.534 195.990 -90.489  1.00 80.90           O  
ATOM   4525  C3' C   A  35     122.284 196.195 -91.038  1.00 80.90           C  
ATOM   4526  O3' C   A  35     120.926 196.060 -90.642  1.00 80.90           O  
ATOM   4527  C2' C   A  35     122.795 197.603 -90.745  1.00 80.90           C  
ATOM   4528  O2' C   A  35     122.293 198.117 -89.528  1.00 80.90           O  
ATOM   4529  C1' C   A  35     124.303 197.384 -90.612  1.00 80.90           C  
ATOM   4530  N1  C   A  35     125.051 197.931 -91.756  1.00 82.09           N  
ATOM   4531  C2  C   A  35     125.281 197.133 -92.881  1.00 82.09           C  
ATOM   4532  O2  C   A  35     124.896 195.956 -92.872  1.00 82.09           O  
ATOM   4533  N3  C   A  35     125.920 197.669 -93.949  1.00 82.09           N  
ATOM   4534  C4  C   A  35     126.328 198.941 -93.916  1.00 82.09           C  
ATOM   4535  N4  C   A  35     126.936 199.434 -94.998  1.00 82.09           N  
ATOM   4536  C5  C   A  35     126.127 199.765 -92.773  1.00 82.09           C  
ATOM   4537  C6  C   A  35     125.494 199.225 -91.726  1.00 82.09           C  
ATOM   4538  OP1 C   A  35     124.492 191.501 -91.572  1.00 80.90           O  
ATOM   4539  OP2 C   A  35     123.054 191.798 -93.679  1.00 80.90           O1-
ATOM   4540  P   C   A  36     119.760 196.399 -91.697  1.00 88.23           P  
ATOM   4541  C5' C   A  36     119.917 198.949 -91.090  1.00 88.23           C  
ATOM   4542  O5' C   A  36     120.015 197.927 -92.078  1.00 88.23           O  
ATOM   4543  C4' C   A  36     120.508 200.247 -91.598  1.00 88.23           C  
ATOM   4544  O4' C   A  36     121.857 200.027 -92.087  1.00 88.23           O  
ATOM   4545  C3' C   A  36     119.771 200.857 -92.776  1.00 88.23           C  
ATOM   4546  O3' C   A  36     118.673 201.656 -92.354  1.00 88.23           O  
ATOM   4547  C2' C   A  36     120.844 201.707 -93.450  1.00 88.23           C  
ATOM   4548  O2' C   A  36     120.970 202.987 -92.866  1.00 88.23           O  
ATOM   4549  C1' C   A  36     122.115 200.899 -93.173  1.00 88.23           C  
ATOM   4550  N1  C   A  36     122.583 200.109 -94.324  1.00 50.46           N  
ATOM   4551  C2  C   A  36     123.126 200.784 -95.422  1.00 50.46           C  
ATOM   4552  O2  C   A  36     123.188 202.023 -95.394  1.00 50.46           O  
ATOM   4553  N3  C   A  36     123.568 200.073 -96.484  1.00 50.46           N  
ATOM   4554  C4  C   A  36     123.482 198.741 -96.477  1.00 50.46           C  
ATOM   4555  N4  C   A  36     123.934 198.080 -97.545  1.00 50.46           N  
ATOM   4556  C5  C   A  36     122.930 198.028 -95.373  1.00 50.46           C  
ATOM   4557  C6  C   A  36     122.496 198.745 -94.327  1.00 50.46           C  
ATOM   4558  OP1 C   A  36     118.465 196.309 -90.976  1.00 88.23           O  
ATOM   4559  OP2 C   A  36     119.982 195.575 -92.913  1.00 88.23           O1-
ATOM   4560  P   C   A  37     117.473 201.961 -93.375  1.00 78.29           P  
ATOM   4561  C5' C   A  37     118.413 204.137 -94.508  1.00 78.29           C  
ATOM   4562  O5' C   A  37     118.179 202.732 -94.577  1.00 78.29           O  
ATOM   4563  C4' C   A  37     118.139 204.771 -95.850  1.00 78.29           C  
ATOM   4564  O4' C   A  37     119.230 204.490 -96.759  1.00 78.29           O  
ATOM   4565  C3' C   A  37     116.891 204.248 -96.530  1.00 78.29           C  
ATOM   4566  O3' C   A  37     115.777 205.031 -96.110  1.00 78.29           O  
ATOM   4567  C2' C   A  37     117.196 204.422 -98.016  1.00 78.29           C  
ATOM   4568  O2' C   A  37     116.857 205.708 -98.496  1.00 78.29           O  
ATOM   4569  C1' C   A  37     118.718 204.248 -98.056  1.00 78.29           C  
ATOM   4570  N1  C   A  37     119.198 202.928 -98.500  1.00 38.21           N  
ATOM   4571  C2  C   A  37     119.345 202.686 -99.869  1.00 38.21           C  
ATOM   4572  O2  C   A  37     119.044 203.582-100.673  1.00 38.21           O  
ATOM   4573  N3  C   A  37     119.814 201.485-100.282  1.00 38.21           N  
ATOM   4574  C4  C   A  37     120.126 200.547 -99.385  1.00 38.21           C  
ATOM   4575  N4  C   A  37     120.592 199.380 -99.836  1.00 38.21           N  
ATOM   4576  C5  C   A  37     119.976 200.764 -97.985  1.00 38.21           C  
ATOM   4577  C6  C   A  37     119.510 201.956 -97.591  1.00 38.21           C  
ATOM   4578  OP1 C   A  37     116.548 202.907 -92.700  1.00 78.29           O  
ATOM   4579  OP2 C   A  37     116.955 200.667 -93.886  1.00 78.29           O1-
ATOM   4580  P   C   A  38     114.317 204.369 -96.050  1.00 58.75           P  
ATOM   4581  C5' C   A  38     114.047 203.936 -98.618  1.00 58.75           C  
ATOM   4582  O5' C   A  38     114.298 203.411 -97.320  1.00 58.75           O  
ATOM   4583  C4' C   A  38     113.975 202.817 -99.624  1.00 58.75           C  
ATOM   4584  O4' C   A  38     115.296 202.263 -99.859  1.00 58.75           O  
ATOM   4585  C3' C   A  38     113.151 201.646 -99.153  1.00 58.75           C  
ATOM   4586  O3' C   A  38     111.757 201.822 -99.349  1.00 58.75           O  
ATOM   4587  C2' C   A  38     113.718 200.480 -99.951  1.00 58.75           C  
ATOM   4588  O2' C   A  38     113.156 200.377-101.244  1.00 58.75           O  
ATOM   4589  C1' C   A  38     115.195 200.862-100.053  1.00 58.75           C  
ATOM   4590  N1  C   A  38     115.999 200.185 -99.025  1.00 81.04           N  
ATOM   4591  C2  C   A  38     116.612 198.971 -99.346  1.00 81.04           C  
ATOM   4592  O2  C   A  38     116.490 198.527-100.498  1.00 81.04           O  
ATOM   4593  N3  C   A  38     117.319 198.315 -98.399  1.00 81.04           N  
ATOM   4594  C4  C   A  38     117.432 198.834 -97.174  1.00 81.04           C  
ATOM   4595  N4  C   A  38     118.127 198.146 -96.264  1.00 81.04           N  
ATOM   4596  C5  C   A  38     116.834 200.080 -96.825  1.00 81.04           C  
ATOM   4597  C6  C   A  38     116.136 200.717 -97.773  1.00 81.04           C  
ATOM   4598  OP1 C   A  38     113.327 205.453 -96.278  1.00 58.75           O  
ATOM   4599  OP2 C   A  38     114.221 203.532 -94.827  1.00 58.75           O1-
ATOM   4600  P   A   A  39     110.735 200.753 -98.725  1.00 65.79           P  
ATOM   4601  C5' A   A  39     110.448 198.259 -99.484  1.00 65.79           C  
ATOM   4602  O5' A   A  39     110.660 199.619 -99.838  1.00 65.79           O  
ATOM   4603  C4' A   A  39     111.228 197.355-100.407  1.00 65.79           C  
ATOM   4604  O4' A   A  39     112.643 197.664-100.316  1.00 65.79           O  
ATOM   4605  C3' A   A  39     111.118 195.879-100.022  1.00 65.79           C  
ATOM   4606  O3' A   A  39     109.969 195.264-100.588  1.00 65.79           O  
ATOM   4607  C2' A   A  39     112.427 195.303-100.549  1.00 65.79           C  
ATOM   4608  O2' A   A  39     112.376 195.008-101.930  1.00 65.79           O  
ATOM   4609  C1' A   A  39     113.396 196.462-100.306  1.00 65.79           C  
ATOM   4610  N1  A   A  39     116.592 193.712 -97.357  1.00 73.08           N  
ATOM   4611  C2  A   A  39     116.149 193.536 -98.608  1.00 73.08           C  
ATOM   4612  N3  A   A  39     115.323 194.296 -99.324  1.00 73.08           N  
ATOM   4613  C4  A   A  39     114.928 195.366 -98.613  1.00 73.08           C  
ATOM   4614  C5  A   A  39     115.298 195.684 -97.319  1.00 73.08           C  
ATOM   4615  C6  A   A  39     116.177 194.798 -96.670  1.00 73.08           C  
ATOM   4616  N6  A   A  39     116.618 194.973 -95.422  1.00 73.08           N  
ATOM   4617  N7  A   A  39     114.695 196.865 -96.911  1.00 73.08           N  
ATOM   4618  C8  A   A  39     113.982 197.229 -97.950  1.00 73.08           C  
ATOM   4619  N9  A   A  39     114.072 196.365 -99.013  1.00 73.08           N  
ATOM   4620  OP1 A   A  39     109.405 201.403 -98.616  1.00 65.79           O  
ATOM   4621  OP2 A   A  39     111.366 200.167 -97.514  1.00 65.79           O1-
ATOM   4622  P   U   A  40     108.980 194.418 -99.647  1.00 60.39           P  
ATOM   4623  C5' U   A  40     109.640 192.535-101.352  1.00 60.39           C  
ATOM   4624  O5' U   A  40     109.306 192.905-100.019  1.00 60.39           O  
ATOM   4625  C4' U   A  40     110.156 191.119-101.377  1.00 60.39           C  
ATOM   4626  O4' U   A  40     111.478 191.101-100.777  1.00 60.39           O  
ATOM   4627  C3' U   A  40     109.286 190.174-100.555  1.00 60.39           C  
ATOM   4628  O3' U   A  40     109.200 188.908-101.200  1.00 60.39           O  
ATOM   4629  C2' U   A  40     110.042 190.038 -99.236  1.00 60.39           C  
ATOM   4630  O2' U   A  40     109.851 188.781 -98.618  1.00 60.39           O  
ATOM   4631  C1' U   A  40     111.494 190.214 -99.680  1.00 60.39           C  
ATOM   4632  N1  U   A  40     112.353 190.797 -98.639  1.00 63.83           N  
ATOM   4633  C2  U   A  40     113.501 190.112 -98.297  1.00 63.83           C  
ATOM   4634  O2  U   A  40     113.827 189.062 -98.825  1.00 63.83           O  
ATOM   4635  N3  U   A  40     114.257 190.701 -97.313  1.00 63.83           N  
ATOM   4636  C4  U   A  40     113.987 191.882 -96.654  1.00 63.83           C  
ATOM   4637  O4  U   A  40     114.763 192.281 -95.783  1.00 63.83           O  
ATOM   4638  C5  U   A  40     112.784 192.535 -97.069  1.00 63.83           C  
ATOM   4639  C6  U   A  40     112.026 191.984 -98.023  1.00 63.83           C  
ATOM   4640  OP1 U   A  40     107.589 194.714-100.073  1.00 60.39           O  
ATOM   4641  OP2 U   A  40     109.380 194.644 -98.235  1.00 60.39           O1-
ATOM   4642  P   G   A  41     107.767 188.344-101.664  1.00 63.31           P  
ATOM   4643  C5' G   A  41     106.460 188.203 -99.384  1.00 63.31           C  
ATOM   4644  O5' G   A  41     106.745 188.918-100.585  1.00 63.31           O  
ATOM   4645  C4' G   A  41     105.200 188.742 -98.747  1.00 63.31           C  
ATOM   4646  O4' G   A  41     104.060 188.467 -99.599  1.00 63.31           O  
ATOM   4647  C3' G   A  41     104.824 188.100 -97.425  1.00 63.31           C  
ATOM   4648  O3' G   A  41     105.514 188.765 -96.369  1.00 63.31           O  
ATOM   4649  C2' G   A  41     103.316 188.321 -97.330  1.00 63.31           C  
ATOM   4650  O2' G   A  41     102.983 189.555 -96.726  1.00 63.31           O  
ATOM   4651  C1' G   A  41     102.896 188.355 -98.803  1.00 63.31           C  
ATOM   4652  N1  G   A  41      98.471 186.817-100.740  1.00 95.06           N  
ATOM   4653  C2  G   A  41      98.899 188.086-100.438  1.00 95.06           C  
ATOM   4654  N2  G   A  41      98.028 189.076-100.679  1.00 95.06           N  
ATOM   4655  N3  G   A  41     100.091 188.363 -99.937  1.00 95.06           N  
ATOM   4656  C4  G   A  41     100.837 187.251 -99.762  1.00 95.06           C  
ATOM   4657  C5  G   A  41     100.506 185.941-100.033  1.00 95.06           C  
ATOM   4658  C6  G   A  41      99.220 185.657-100.566  1.00 95.06           C  
ATOM   4659  O6  G   A  41      98.734 184.561-100.866  1.00 95.06           O  
ATOM   4660  N7  G   A  41     101.556 185.091 -99.713  1.00 95.06           N  
ATOM   4661  C8  G   A  41     102.488 185.886 -99.259  1.00 95.06           C  
ATOM   4662  N9  G   A  41     102.115 187.208 -99.257  1.00 95.06           N  
ATOM   4663  OP1 G   A  41     107.806 186.867-101.522  1.00 63.31           O  
ATOM   4664  OP2 G   A  41     107.438 188.946-102.981  1.00 63.31           O1-
ATOM   4665  P   C   A  42     106.116 187.916 -95.144  1.00 48.59           P  
ATOM   4666  C5' C   A  42     107.671 186.457 -96.664  1.00 48.59           C  
ATOM   4667  O5' C   A  42     107.552 187.456 -95.660  1.00 48.59           O  
ATOM   4668  C4' C   A  42     108.757 185.472 -96.302  1.00 48.59           C  
ATOM   4669  O4' C   A  42     108.585 184.272 -97.091  1.00 48.59           O  
ATOM   4670  C3' C   A  42     110.187 185.929 -96.548  1.00 48.59           C  
ATOM   4671  O3' C   A  42     110.695 186.627 -95.411  1.00 48.59           O  
ATOM   4672  C2' C   A  42     110.931 184.615 -96.780  1.00 48.59           C  
ATOM   4673  O2' C   A  42     111.364 184.014 -95.576  1.00 48.59           O  
ATOM   4674  C1' C   A  42     109.849 183.735 -97.417  1.00 48.59           C  
ATOM   4675  N1  C   A  42     109.924 183.583 -98.879  1.00 47.28           N  
ATOM   4676  C2  C   A  42     110.694 182.544 -99.404  1.00 47.28           C  
ATOM   4677  O2  C   A  42     111.303 181.801 -98.624  1.00 47.28           O  
ATOM   4678  N3  C   A  42     110.755 182.375-100.744  1.00 47.28           N  
ATOM   4679  C4  C   A  42     110.083 183.199-101.550  1.00 47.28           C  
ATOM   4680  N4  C   A  42     110.166 182.991-102.867  1.00 47.28           N  
ATOM   4681  C5  C   A  42     109.294 184.272-101.042  1.00 47.28           C  
ATOM   4682  C6  C   A  42     109.245 184.428 -99.712  1.00 47.28           C  
ATOM   4683  OP1 C   A  42     105.277 186.700 -94.991  1.00 48.59           O  
ATOM   4684  OP2 C   A  42     106.302 188.829 -93.988  1.00 48.59           O1-
ATOM   4685  P   C   A  43     111.958 187.612 -95.570  1.00 43.97           P  
ATOM   4686  C5' C   A  43     114.387 187.126 -96.443  1.00 43.97           C  
ATOM   4687  O5' C   A  43     113.185 186.636 -95.853  1.00 43.97           O  
ATOM   4688  C4' C   A  43     115.091 186.014 -97.180  1.00 43.97           C  
ATOM   4689  O4' C   A  43     114.101 185.181 -97.830  1.00 43.97           O  
ATOM   4690  C3' C   A  43     115.986 186.527 -98.298  1.00 43.97           C  
ATOM   4691  O3' C   A  43     117.308 186.818 -97.852  1.00 43.97           O  
ATOM   4692  C2' C   A  43     115.977 185.372 -99.295  1.00 43.97           C  
ATOM   4693  O2' C   A  43     116.932 184.376 -98.988  1.00 43.97           O  
ATOM   4694  C1' C   A  43     114.570 184.795 -99.107  1.00 43.97           C  
ATOM   4695  N1  C   A  43     113.601 185.250-100.114  1.00 57.51           N  
ATOM   4696  C2  C   A  43     113.715 184.761-101.413  1.00 57.51           C  
ATOM   4697  O2  C   A  43     114.616 183.951-101.665  1.00 57.51           O  
ATOM   4698  N3  C   A  43     112.842 185.177-102.357  1.00 57.51           N  
ATOM   4699  C4  C   A  43     111.878 186.043-102.037  1.00 57.51           C  
ATOM   4700  N4  C   A  43     111.040 186.429-103.001  1.00 57.51           N  
ATOM   4701  C5  C   A  43     111.732 186.551-100.714  1.00 57.51           C  
ATOM   4702  C6  C   A  43     112.609 186.133 -99.792  1.00 57.51           C  
ATOM   4703  OP1 C   A  43     112.184 188.260 -94.253  1.00 43.97           O  
ATOM   4704  OP2 C   A  43     111.748 188.453 -96.774  1.00 43.97           O1-
ATOM   4705  P   G   A  44     117.784 188.347 -97.702  1.00 46.66           P  
ATOM   4706  C5' G   A  44     117.740 188.576-100.325  1.00 46.66           C  
ATOM   4707  O5' G   A  44     118.464 188.700 -99.101  1.00 46.66           O  
ATOM   4708  C4' G   A  44     118.431 189.349-101.428  1.00 46.66           C  
ATOM   4709  O4' G   A  44     118.430 190.758-101.078  1.00 46.66           O  
ATOM   4710  C3' G   A  44     119.874 188.967-101.709  1.00 46.66           C  
ATOM   4711  O3' G   A  44     120.111 189.022-103.112  1.00 46.66           O  
ATOM   4712  C2' G   A  44     120.685 190.055-101.007  1.00 46.66           C  
ATOM   4713  O2' G   A  44     121.911 190.329-101.655  1.00 46.66           O  
ATOM   4714  C1' G   A  44     119.750 191.263-101.088  1.00 46.66           C  
ATOM   4715  N1  G   A  44     118.568 195.800 -99.125  1.00 76.65           N  
ATOM   4716  C2  G   A  44     118.323 195.308-100.383  1.00 76.65           C  
ATOM   4717  N2  G   A  44     117.656 196.121-101.215  1.00 76.65           N  
ATOM   4718  N3  G   A  44     118.705 194.109-100.795  1.00 76.65           N  
ATOM   4719  C4  G   A  44     119.377 193.436 -99.837  1.00 76.65           C  
ATOM   4720  C5  G   A  44     119.681 193.842 -98.554  1.00 76.65           C  
ATOM   4721  C6  G   A  44     119.248 195.122 -98.119  1.00 76.65           C  
ATOM   4722  O6  G   A  44     119.403 195.653 -97.013  1.00 76.65           O  
ATOM   4723  N7  G   A  44     120.387 192.856 -97.879  1.00 76.65           N  
ATOM   4724  C8  G   A  44     120.485 191.881 -98.741  1.00 76.65           C  
ATOM   4725  N9  G   A  44     119.877 192.158 -99.942  1.00 76.65           N  
ATOM   4726  OP1 G   A  44     118.840 188.370 -96.657  1.00 46.66           O  
ATOM   4727  OP2 G   A  44     116.575 189.192 -97.540  1.00 46.66           O1-
ATOM   4728  P   A   A  45     120.730 187.744-103.867  1.00 63.04           P  
ATOM   4729  C5' A   A  45     119.705 186.138-105.681  1.00 63.04           C  
ATOM   4730  O5' A   A  45     119.512 187.176-104.722  1.00 63.04           O  
ATOM   4731  C4' A   A  45     118.466 185.986-106.531  1.00 63.04           C  
ATOM   4732  O4' A   A  45     117.370 185.514-105.711  1.00 63.04           O  
ATOM   4733  C3' A   A  45     117.960 187.290-107.134  1.00 63.04           C  
ATOM   4734  O3' A   A  45     118.646 187.562-108.352  1.00 63.04           O  
ATOM   4735  C2' A   A  45     116.471 187.019-107.331  1.00 63.04           C  
ATOM   4736  O2' A   A  45     116.189 186.345-108.541  1.00 63.04           O  
ATOM   4737  C1' A   A  45     116.156 186.098-106.147  1.00 63.04           C  
ATOM   4738  N1  A   A  45     112.331 189.107-104.430  1.00 28.87           N  
ATOM   4739  C2  A   A  45     112.625 188.643-105.651  1.00 28.87           C  
ATOM   4740  N3  A   A  45     113.633 187.865-106.037  1.00 28.87           N  
ATOM   4741  C4  A   A  45     114.415 187.547-104.991  1.00 28.87           C  
ATOM   4742  C5  A   A  45     114.241 187.947-103.677  1.00 28.87           C  
ATOM   4743  C6  A   A  45     113.137 188.770-103.400  1.00 28.87           C  
ATOM   4744  N6  A   A  45     112.847 189.232-102.183  1.00 28.87           N  
ATOM   4745  N7  A   A  45     115.244 187.429-102.870  1.00 28.87           N  
ATOM   4746  C8  A   A  45     115.990 186.741-103.698  1.00 28.87           C  
ATOM   4747  N9  A   A  45     115.547 186.768-104.998  1.00 28.87           N  
ATOM   4748  OP1 A   A  45     121.073 186.738-102.831  1.00 63.04           O  
ATOM   4749  OP2 A   A  45     121.778 188.218-104.806  1.00 63.04           O1-
ATOM   4750  P   A   A  46     119.270 189.019-108.607  1.00 60.72           P  
ATOM   4751  C5' A   A  46     117.070 189.589-109.908  1.00 60.72           C  
ATOM   4752  O5' A   A  46     117.992 189.926-108.880  1.00 60.72           O  
ATOM   4753  C4' A   A  46     115.759 190.296-109.680  1.00 60.72           C  
ATOM   4754  O4' A   A  46     115.056 189.695-108.564  1.00 60.72           O  
ATOM   4755  C3' A   A  46     115.883 191.759-109.328  1.00 60.72           C  
ATOM   4756  O3' A   A  46     116.010 192.572-110.484  1.00 60.72           O  
ATOM   4757  C2' A   A  46     114.607 192.036-108.546  1.00 60.72           C  
ATOM   4758  O2' A   A  46     113.506 192.314-109.386  1.00 60.72           O  
ATOM   4759  C1' A   A  46     114.396 190.705-107.821  1.00 60.72           C  
ATOM   4760  N1  A   A  46     113.990 192.539-103.036  1.00 57.98           N  
ATOM   4761  C2  A   A  46     113.243 192.715-104.133  1.00 57.98           C  
ATOM   4762  N3  A   A  46     113.404 192.208-105.353  1.00 57.98           N  
ATOM   4763  C4  A   A  46     114.492 191.419-105.397  1.00 57.98           C  
ATOM   4764  C5  A   A  46     115.359 191.143-104.356  1.00 57.98           C  
ATOM   4765  C6  A   A  46     115.079 191.744-103.117  1.00 57.98           C  
ATOM   4766  N6  A   A  46     115.830 191.575-102.026  1.00 57.98           N  
ATOM   4767  N7  A   A  46     116.370 190.289-104.773  1.00 57.98           N  
ATOM   4768  C8  A   A  46     116.098 190.073-106.037  1.00 57.98           C  
ATOM   4769  N9  A   A  46     114.973 190.725-106.480  1.00 57.98           N  
ATOM   4770  OP1 A   A  46     120.065 188.948-109.860  1.00 60.72           O  
ATOM   4771  OP2 A   A  46     119.917 189.476-107.352  1.00 60.72           O1-
ATOM   4772  P   C   A  47     116.772 193.980-110.383  1.00 50.75           P  
ATOM   4773  C5' C   A  47     115.857 196.228-109.447  1.00 50.75           C  
ATOM   4774  O5' C   A  47     115.594 195.007-110.105  1.00 50.75           O  
ATOM   4775  C4' C   A  47     114.635 196.692-108.711  1.00 50.75           C  
ATOM   4776  O4' C   A  47     114.134 195.620-107.875  1.00 50.75           O  
ATOM   4777  C3' C   A  47     115.027 197.797-107.760  1.00 50.75           C  
ATOM   4778  O3' C   A  47     115.015 199.059-108.413  1.00 50.75           O  
ATOM   4779  C2' C   A  47     114.051 197.627-106.605  1.00 50.75           C  
ATOM   4780  O2' C   A  47     112.803 198.245-106.846  1.00 50.75           O  
ATOM   4781  C1' C   A  47     113.896 196.103-106.565  1.00 50.75           C  
ATOM   4782  N1  C   A  47     114.880 195.453-105.684  1.00 39.22           N  
ATOM   4783  C2  C   A  47     114.858 195.721-104.312  1.00 39.22           C  
ATOM   4784  O2  C   A  47     113.993 196.487-103.863  1.00 39.22           O  
ATOM   4785  N3  C   A  47     115.781 195.135-103.511  1.00 39.22           N  
ATOM   4786  C4  C   A  47     116.693 194.311-104.034  1.00 39.22           C  
ATOM   4787  N4  C   A  47     117.587 193.759-103.210  1.00 39.22           N  
ATOM   4788  C5  C   A  47     116.730 194.015-105.426  1.00 39.22           C  
ATOM   4789  C6  C   A  47     115.814 194.600-106.205  1.00 39.22           C  
ATOM   4790  OP1 C   A  47     117.356 194.312-111.710  1.00 50.75           O  
ATOM   4791  OP2 C   A  47     117.645 193.960-109.182  1.00 50.75           O1-
ATOM   4792  P   U   A  48     116.414 199.806-108.684  1.00 48.37           P  
ATOM   4793  C5' U   A  48     116.510 200.220-106.128  1.00 48.37           C  
ATOM   4794  O5' U   A  48     117.149 199.694-107.276  1.00 48.37           O  
ATOM   4795  C4' U   A  48     117.400 200.185-104.911  1.00 48.37           C  
ATOM   4796  O4' U   A  48     117.394 198.892-104.267  1.00 48.37           O  
ATOM   4797  C3' U   A  48     118.885 200.531-105.047  1.00 48.37           C  
ATOM   4798  O3' U   A  48     119.176 201.913-105.208  1.00 48.37           O  
ATOM   4799  C2' U   A  48     119.416 200.024-103.709  1.00 48.37           C  
ATOM   4800  O2' U   A  48     119.192 200.956-102.671  1.00 48.37           O  
ATOM   4801  C1' U   A  48     118.547 198.788-103.458  1.00 48.37           C  
ATOM   4802  N1  U   A  48     119.237 197.530-103.764  1.00 51.20           N  
ATOM   4803  C2  U   A  48     120.046 197.014-102.781  1.00 51.20           C  
ATOM   4804  O2  U   A  48     120.191 197.555-101.696  1.00 51.20           O  
ATOM   4805  N3  U   A  48     120.683 195.847-103.111  1.00 51.20           N  
ATOM   4806  C4  U   A  48     120.598 195.158-104.296  1.00 51.20           C  
ATOM   4807  O4  U   A  48     121.261 194.126-104.442  1.00 51.20           O  
ATOM   4808  C5  U   A  48     119.733 195.753-105.269  1.00 51.20           C  
ATOM   4809  C6  U   A  48     119.095 196.893-104.974  1.00 51.20           C  
ATOM   4810  OP1 U   A  48     116.122 201.238-108.951  1.00 48.37           O  
ATOM   4811  OP2 U   A  48     117.181 199.015-109.679  1.00 48.37           O1-
ATOM   4812  P   C   A  49     120.487 202.362-106.025  1.00 61.05           P  
ATOM   4813  C5' C   A  49     121.384 203.288-103.744  1.00 61.05           C  
ATOM   4814  O5' C   A  49     121.612 202.499-104.906  1.00 61.05           O  
ATOM   4815  C4' C   A  49     122.212 202.777-102.591  1.00 61.05           C  
ATOM   4816  O4' C   A  49     121.829 201.408-102.306  1.00 61.05           O  
ATOM   4817  C3' C   A  49     123.702 202.703-102.862  1.00 61.05           C  
ATOM   4818  O3' C   A  49     124.316 203.951-102.565  1.00 61.05           O  
ATOM   4819  C2' C   A  49     124.174 201.615-101.906  1.00 61.05           C  
ATOM   4820  O2' C   A  49     124.439 202.099-100.605  1.00 61.05           O  
ATOM   4821  C1' C   A  49     122.961 200.686-101.863  1.00 61.05           C  
ATOM   4822  N1  C   A  49     123.126 199.484-102.693  1.00 84.58           N  
ATOM   4823  C2  C   A  49     123.902 198.458-102.187  1.00 84.58           C  
ATOM   4824  O2  C   A  49     124.406 198.609-101.072  1.00 84.58           O  
ATOM   4825  N3  C   A  49     124.081 197.333-102.913  1.00 84.58           N  
ATOM   4826  C4  C   A  49     123.502 197.215-104.108  1.00 84.58           C  
ATOM   4827  N4  C   A  49     123.706 196.086-104.792  1.00 84.58           N  
ATOM   4828  C5  C   A  49     122.689 198.252-104.653  1.00 84.58           C  
ATOM   4829  C6  C   A  49     122.535 199.363-103.919  1.00 84.58           C  
ATOM   4830  OP1 C   A  49     120.216 203.716-106.571  1.00 61.05           O  
ATOM   4831  OP2 C   A  49     120.874 201.263-106.947  1.00 61.05           O1-
ATOM   4832  P   A   A  50     125.805 204.249-103.089  1.00 52.55           P  
ATOM   4833  C5' A   A  50     127.503 204.122-101.095  1.00 52.55           C  
ATOM   4834  O5' A   A  50     126.743 203.442-102.091  1.00 52.55           O  
ATOM   4835  C4' A   A  50     128.643 203.248-100.644  1.00 52.55           C  
ATOM   4836  O4' A   A  50     128.099 201.956-100.278  1.00 52.55           O  
ATOM   4837  C3' A   A  50     129.703 202.923-101.701  1.00 52.55           C  
ATOM   4838  O3' A   A  50     130.721 203.894-101.902  1.00 52.55           O  
ATOM   4839  C2' A   A  50     130.257 201.595-101.210  1.00 52.55           C  
ATOM   4840  O2' A   A  50     131.222 201.743-100.189  1.00 52.55           O  
ATOM   4841  C1' A   A  50     128.998 200.930-100.656  1.00 52.55           C  
ATOM   4842  N1  A   A  50     128.843 196.421-103.114  1.00 41.64           N  
ATOM   4843  C2  A   A  50     129.615 196.872-102.121  1.00 41.64           C  
ATOM   4844  N3  A   A  50     129.601 198.056-101.517  1.00 41.64           N  
ATOM   4845  C4  A   A  50     128.647 198.842-102.042  1.00 41.64           C  
ATOM   4846  C5  A   A  50     127.776 198.519-103.064  1.00 41.64           C  
ATOM   4847  C6  A   A  50     127.896 197.239-103.620  1.00 41.64           C  
ATOM   4848  N6  A   A  50     127.131 196.793-104.614  1.00 41.64           N  
ATOM   4849  N7  A   A  50     126.929 199.582-103.343  1.00 41.64           N  
ATOM   4850  C8  A   A  50     127.300 200.508-102.495  1.00 41.64           C  
ATOM   4851  N9  A   A  50     128.338 200.129-101.681  1.00 41.64           N  
ATOM   4852  OP1 A   A  50     126.100 205.678-102.855  1.00 52.55           O  
ATOM   4853  OP2 A   A  50     125.955 203.678-104.452  1.00 52.55           O1-
ATOM   4854  P   G   A  51     131.701 203.766-103.170  1.00 82.58           P  
ATOM   4855  C5' G   A  51     133.217 201.780-103.970  1.00 82.58           C  
ATOM   4856  O5' G   A  51     132.513 202.421-102.908  1.00 82.58           O  
ATOM   4857  C4' G   A  51     133.436 200.320-103.648  1.00 82.58           C  
ATOM   4858  O4' G   A  51     132.162 199.671-103.402  1.00 82.58           O  
ATOM   4859  C3' G   A  51     134.115 199.456-104.713  1.00 82.58           C  
ATOM   4860  O3' G   A  51     135.536 199.551-104.728  1.00 82.58           O  
ATOM   4861  C2' G   A  51     133.639 198.055-104.350  1.00 82.58           C  
ATOM   4862  O2' G   A  51     134.403 197.471-103.314  1.00 82.58           O  
ATOM   4863  C1' G   A  51     132.223 198.325-103.841  1.00 82.58           C  
ATOM   4864  N1  G   A  51     130.243 195.039-107.164  1.00 59.80           N  
ATOM   4865  C2  G   A  51     131.352 194.911-106.367  1.00 59.80           C  
ATOM   4866  N2  G   A  51     132.008 193.744-106.455  1.00 59.80           N  
ATOM   4867  N3  G   A  51     131.787 195.855-105.546  1.00 59.80           N  
ATOM   4868  C4  G   A  51     131.016 196.963-105.597  1.00 59.80           C  
ATOM   4869  C5  G   A  51     129.894 197.195-106.364  1.00 59.80           C  
ATOM   4870  C6  G   A  51     129.431 196.166-107.228  1.00 59.80           C  
ATOM   4871  O6  G   A  51     128.452 196.173-107.978  1.00 59.80           O  
ATOM   4872  N7  G   A  51     129.390 198.467-106.126  1.00 59.80           N  
ATOM   4873  C8  G   A  51     130.193 198.971-105.227  1.00 59.80           C  
ATOM   4874  N9  G   A  51     131.191 198.105-104.850  1.00 59.80           N  
ATOM   4875  OP1 G   A  51     132.648 204.909-103.117  1.00 82.58           O  
ATOM   4876  OP2 G   A  51     130.888 203.541-104.388  1.00 82.58           O1-
ATOM   4877  P   A   A  52     136.320 199.521-106.132  1.00167.88           P  
ATOM   4878  C5' A   A  52     136.313 196.894-105.985  1.00167.88           C  
ATOM   4879  O5' A   A  52     137.054 198.103-106.149  1.00167.88           O  
ATOM   4880  C4' A   A  52     137.113 195.895-105.180  1.00167.88           C  
ATOM   4881  O4' A   A  52     136.228 195.116-104.339  1.00167.88           O  
ATOM   4882  C3' A   A  52     137.974 194.844-105.880  1.00167.88           C  
ATOM   4883  O3' A   A  52     139.225 195.388-106.282  1.00167.88           O  
ATOM   4884  C2' A   A  52     138.183 193.815-104.772  1.00167.88           C  
ATOM   4885  O2' A   A  52     139.276 194.131-103.934  1.00167.88           O  
ATOM   4886  C1' A   A  52     136.881 193.916-103.975  1.00167.88           C  
ATOM   4887  N1  A   A  52     136.293 188.905-103.203  1.00125.30           N  
ATOM   4888  C2  A   A  52     137.264 189.767-102.881  1.00125.30           C  
ATOM   4889  N3  A   A  52     137.341 191.073-103.115  1.00125.30           N  
ATOM   4890  C4  A   A  52     136.248 191.502-103.768  1.00125.30           C  
ATOM   4891  C5  A   A  52     135.167 190.742-104.167  1.00125.30           C  
ATOM   4892  C6  A   A  52     135.208 189.369-103.862  1.00125.30           C  
ATOM   4893  N6  A   A  52     134.244 188.507-104.187  1.00125.30           N  
ATOM   4894  N7  A   A  52     134.227 191.531-104.819  1.00125.30           N  
ATOM   4895  C8  A   A  52     134.756 192.731-104.801  1.00125.30           C  
ATOM   4896  N9  A   A  52     135.982 192.783-104.183  1.00125.30           N  
ATOM   4897  OP1 A   A  52     137.350 200.589-106.074  1.00167.88           O  
ATOM   4898  OP2 A   A  52     135.309 199.535-107.220  1.00167.88           O1-
ATOM   4899  P   A   A  53     140.199 194.532-107.239  1.00 67.98           P  
ATOM   4900  C5' A   A  53     140.945 192.324-106.020  1.00 67.98           C  
ATOM   4901  O5' A   A  53     139.975 193.013-106.809  1.00 67.98           O  
ATOM   4902  C4' A   A  53     140.703 190.831-106.065  1.00 67.98           C  
ATOM   4903  O4' A   A  53     139.488 190.514-105.334  1.00 67.98           O  
ATOM   4904  C3' A   A  53     140.456 190.259-107.461  1.00 67.98           C  
ATOM   4905  O3' A   A  53     141.553 190.013-108.325  1.00 67.98           O  
ATOM   4906  C2' A   A  53     139.657 189.003-107.155  1.00 67.98           C  
ATOM   4907  O2' A   A  53     140.466 187.920-106.739  1.00 67.98           O  
ATOM   4908  C1' A   A  53     138.776 189.487-106.007  1.00 67.98           C  
ATOM   4909  N1  A   A  53     134.206 188.675-108.233  1.00127.89           N  
ATOM   4910  C2  A   A  53     135.118 187.833-107.733  1.00127.89           C  
ATOM   4911  N3  A   A  53     136.280 188.103-107.146  1.00127.89           N  
ATOM   4912  C4  A   A  53     136.483 189.430-107.089  1.00127.89           C  
ATOM   4913  C5  A   A  53     135.637 190.419-107.558  1.00127.89           C  
ATOM   4914  C6  A   A  53     134.443 190.002-108.161  1.00127.89           C  
ATOM   4915  N6  A   A  53     133.539 190.843-108.668  1.00127.89           N  
ATOM   4916  N7  A   A  53     136.174 191.676-107.326  1.00127.89           N  
ATOM   4917  C8  A   A  53     137.315 191.425-106.738  1.00127.89           C  
ATOM   4918  N9  A   A  53     137.572 190.087-106.573  1.00127.89           N  
ATOM   4919  OP1 A   A  53     141.585 194.897-106.861  1.00 67.98           O  
ATOM   4920  OP2 A   A  53     139.757 194.689-108.648  1.00 67.98           O1-
ATOM   4921  P   G   A  54     141.332 190.125-109.911  1.00 68.00           P  
ATOM   4922  C5' G   A  54     140.734 187.565-109.819  1.00 68.00           C  
ATOM   4923  O5' G   A  54     140.398 188.880-110.258  1.00 68.00           O  
ATOM   4924  C4' G   A  54     139.601 186.606-110.112  1.00 68.00           C  
ATOM   4925  O4' G   A  54     138.380 187.063-109.479  1.00 68.00           O  
ATOM   4926  C3' G   A  54     139.249 186.438-111.579  1.00 68.00           C  
ATOM   4927  O3' G   A  54     140.095 185.458-112.172  1.00 68.00           O  
ATOM   4928  C2' G   A  54     137.785 186.008-111.536  1.00 68.00           C  
ATOM   4929  O2' G   A  54     137.637 184.619-111.326  1.00 68.00           O  
ATOM   4930  C1' G   A  54     137.268 186.761-110.306  1.00 68.00           C  
ATOM   4931  N1  G   A  54     133.050 189.060-112.043  1.00 80.66           N  
ATOM   4932  C2  G   A  54     133.334 187.719-111.988  1.00 80.66           C  
ATOM   4933  N2  G   A  54     132.367 186.901-112.437  1.00 80.66           N  
ATOM   4934  N3  G   A  54     134.478 187.221-111.531  1.00 80.66           N  
ATOM   4935  C4  G   A  54     135.327 188.196-111.133  1.00 80.66           C  
ATOM   4936  C5  G   A  54     135.134 189.562-111.156  1.00 80.66           C  
ATOM   4937  C6  G   A  54     133.908 190.075-111.638  1.00 80.66           C  
ATOM   4938  O6  G   A  54     133.554 191.253-111.724  1.00 80.66           O
[truncated: 6,982,070 more chars]
